# Supplementary material for: Crystal structure of [Th3(Cp*)3(O)(OH)3]2Cl2(N3)6: a discrete mol­ecular capsule built from multinuclear organothorium cluster cations
Source: Acta Crystallogr E Crystallogr Commun. 2021 Sep 3;77(Pt 10):971–4. doi: 10.1107/S2056989021008914 (PMC8491527; doi:10.1107/S2056989021008914)
Supplement: Supplementary file 1 [file e-77-00971-sup1.cif]

##############################################################################
#                                                                            #
# This CIF contains the data in a paper accepted for publication in          #
# Acta Crystallographica Section E. It conforms to the requirements of       #
# Notes for Authors for Acta Crystallographica Section E, and has been       #
# peer reviewed under the auspices of the IUCr Commission on Journals.       #
#                                                                            #
# Full details of the Crystallographic Information File format               #
# are given in the paper "The Crystallographic Information File (CIF):       #
# a New Standard Archive File for Crystallography" by S. R. Hall, F. H.      #
# Allen and I. D. Brown [Acta Cryst. (1991), A47, 655-685].                  #
#                                                                            #
# The current version of the core CIF dictionary is obtainable from          #
# ftp://ftp.iucr.org/pub/cif_core.dic.                                       #
#                                                                            #
# Software is freely available for graphical display of the structure(s)     #
# in this CIF. For information consult the CIF software page                 #
# http://www.iucr.org/resources/cif/software.                                #
#                                                                            #
# This file may be used for bona fide research purposes within the           #
# scientific community so long as proper attribution is given to the journal # 
# article from which it was obtained.                                        #
#                                                                            #
##############################################################################
data_I
_audit_creation_method
;
Olex2 1.2
(compiled 2018.05.29 svn.r3508 for OlexSys, GUI svn.r5506)
;
_journal_date_recd_electronic     2021-08-19
_journal_date_accepted     2021-08-25
_journal_name_full     'Acta Crystallographica, Section E'
_journal_year     2021
_journal_volume     77
_journal_issue     10
_journal_page_first     0
_journal_page_last     0
_journal_paper_category     GM
_journal_paper_doi     10.1107/S2056989021008914
_journal_coeditor_code     ZL5025
_publ_contact_author_name     'Steven P. Kelley'
_publ_contact_author_address
;
Department of Chemistry
University of Missouri-Columbia
Columbia, MO 65211, USA
;
_publ_contact_author_email     'kelleysp@missouri.edu'
_publ_contact_author_fax     ?
_publ_contact_author_phone     '+1(573)882-2962'
_publ_section_title
;
Crystal structure of [Th~3~(Cp*)~3~(O)(OH)~3~]~2~Cl~2~(N~3~)~6~: a discrete
molecular capsule built from multinuclear organothorium cluster cations
;
_publ_section_title_footnote     .
loop_
    _publ_author_name
    _publ_author_footnote
    _publ_author_address
    'Kelley, Steven P.' .
;
Department of Chemistry
University of Missouri-Columbia
Columbia, MO 65211, USA
;
    'Rungthanaphatsophon, Pokpong' .
;
Department of Chemistry
University of Missouri-Columbia
Columbia, MO 65211, USA
;
    'Walensky*, Justin R.' .
;
Department of Chemistry
University of Missouri-Columbia
Columbia, MO 65211, USA
;
_publ_section_synopsis
;
The reported molecule contains a number of unusual features, the most notable
being a finite yet exceptionally long cyclic metal-azido chain. These rare
features are the consequence of both sterically protecting Cp* ligands and
highly bridging oxide and hydroxide ligands in the same system and illustrate
the interesting new possibilities that can arise from combining organometallic
and solvothermal <i>f</i>-block element chemistry.
;
_chemical_name_systematic
;\
Hexa-\m~2~-azido-di-\m~3~-chlorido-hexa-\m~2~-hydroxido-di-\m~3~-oxido-\
hexakis(pentamethylcyclopentadienyl)hexathorium--diethyl
ether--tetrahydrofuran (1/0.56/1.44)
;
_chemical_name_common     ?
_chemical_formula_moiety
                         'C60 H96 Cl2 N18 O8 Th6, 0.56(C4 H10 O), 1.44(C4 H8 O)'
_chemical_formula_sum     'C68 H113.12 Cl2 N18 O10 Th6'
_chemical_formula_iupac
               '[Th6 (C10 H15)6 Cl2 (N3)6 (O H)6 O2], 0.56C4 H10 O, 1.44C4 H8 O'
_chemical_formula_weight     2804.00
_chemical_melting_point     ?
_space_group_crystal_system     monoclinic
_space_group_name_H-M_alt     'C 1 2/m 1'
_space_group_name_Hall     '-C 2y'
loop_
    _space_group_symop_operation_xyz
    'x, y, z'
    '-x, y, -z'
    'x+1/2, y+1/2, z'
    '-x+1/2, y+1/2, -z'
    '-x, -y, -z'
    'x, -y, z'
    '-x+1/2, -y+1/2, -z'
    'x+1/2, -y+1/2, z'
_cell_length_a     17.6783(14)
_cell_length_b     17.2647(14)
_cell_length_c     16.383(2)
_cell_angle_alpha     90
_cell_angle_beta     121.867(3)
_cell_angle_gamma     90
_cell_volume     4246.6(7)
_cell_formula_units_Z     2
_cell_measurement_reflns_used     9971
_cell_measurement_theta_min     2.36
_cell_measurement_theta_max     27.51
_cell_measurement_temperature     100(2)
_exptl_crystal_description     irregular
_exptl_crystal_colour     colorless
_exptl_crystal_size_max     0.17
_exptl_crystal_size_mid     0.13
_exptl_crystal_size_min     0.04
_exptl_crystal_density_diffrn     2.193
_exptl_crystal_density_meas     ?
_exptl_crystal_density_method     'not measured'
_exptl_crystal_F_000     2598
_exptl_absorpt_coefficient_mu     10.591
_exptl_absorpt_correction_type     multi-scan
_exptl_absorpt_process_details
;
(<i>AXScale</i>; Bruker, 2017)
;
_exptl_absorpt_correction_T_min     0.3329
_exptl_absorpt_correction_T_max     0.4305
_diffrn_ambient_temperature     100.0
_diffrn_source     'Incoatec IMuS microfocus Mo tube'
_diffrn_radiation_type     MoK\a
_diffrn_radiation_wavelength     0.71073
_diffrn_measurement_device_type     'Bruker VENTURE CMOS area detector'
_diffrn_measurement_method     'shutterless omega and phi scans'
_diffrn_detector_area_resol_mean     ?
_diffrn_reflns_number     64622
_diffrn_reflns_av_R_equivalents     0.0707
_diffrn_reflns_av_unetI/netI     0.0305
_diffrn_reflns_theta_min     2.359
_diffrn_reflns_theta_max     27.532
_diffrn_reflns_theta_full     25.242
_diffrn_measured_fraction_theta_max     0.997
_diffrn_measured_fraction_theta_full     0.997
_diffrn_reflns_limit_h_min     -22
_diffrn_reflns_limit_h_max     22
_diffrn_reflns_limit_k_min     -22
_diffrn_reflns_limit_k_max     22
_diffrn_reflns_limit_l_min     -21
_diffrn_reflns_limit_l_max     21
_refine_special_details     ?
_reflns_number_total     5050
_reflns_number_gt     4393
_reflns_threshold_expression     'I > 2\s(I)'
_refine_ls_structure_factor_coef     Fsqd
_refine_ls_matrix_type     full
_refine_ls_R_factor_all     0.0361
_refine_ls_R_factor_gt     0.0266
_refine_ls_wR_factor_gt     0.0529
_refine_ls_wR_factor_ref     0.0563
_refine_ls_goodness_of_fit_ref     1.030
_refine_ls_restrained_S_all     1.017
_refine_ls_number_reflns     5050
_refine_ls_number_parameters     307
_refine_ls_number_restraints     155
_refine_ls_hydrogen_treatment     mixed
_refine_ls_weighting_scheme     calc
_refine_ls_weighting_details
             'w=1/[\s^2^(Fo^2^)+(0.0229P)^2^+34.2882P] where P=(Fo^2^+2Fc^2^)/3'
_atom_sites_solution_hydrogens     mixed
_atom_sites_solution_primary     dual
_atom_sites_solution_secondary     difmap
_refine_ls_shift/su_max     0.003
_refine_ls_shift/su_mean     0.000
_refine_diff_density_max     3.139
_refine_diff_density_min     -0.905
_refine_ls_extinction_method     none
_refine_ls_extinction_coef     .
loop_
    _atom_type_symbol
    _atom_type_description
    _atom_type_scat_dispersion_real
    _atom_type_scat_dispersion_imag
    _atom_type_scat_source
    'C' 'C' 0.0033 0.0016
                         'International Tables Vol C Tables 4.2.6.8 and 6.1.1.4'
    'H' 'H' 0.0000 0.0000
                         'International Tables Vol C Tables 4.2.6.8 and 6.1.1.4'
    'N' 'N' 0.0061 0.0033
                         'International Tables Vol C Tables 4.2.6.8 and 6.1.1.4'
    'O' 'O' 0.0106 0.0060
                         'International Tables Vol C Tables 4.2.6.8 and 6.1.1.4'
    'Cl' 'Cl' 0.1484 0.1585
                         'International Tables Vol C Tables 4.2.6.8 and 6.1.1.4'
    'Th' 'Th' -7.2400 8.8979
                         'International Tables Vol C Tables 4.2.6.8 and 6.1.1.4'
_computing_data_collection
;
APEX3 (Bruker, 2017)
;
_computing_cell_refinement
;
APEX3 and SAINT (Bruker, 2017)
;
_computing_data_reduction
;
APEX3 and SAINT (Bruker, 2017)
;
_computing_structure_solution     ?
_computing_structure_refinement
;
ShelXL (Sheldrick, 2015b)
;
_computing_molecular_graphics
;
<i>OLEX2</i> (Dolomanov <i>et al.</i>,  2009)
;
_computing_publication_material
;
<i>OLEX2</i> (Dolomanov <i>et al.</i>,  2009)
;
loop_
    _atom_site_type_symbol
    _atom_site_label
    _atom_site_fract_x
    _atom_site_fract_y
    _atom_site_fract_z
    _atom_site_U_iso_or_equiv
    _atom_site_adp_type
    _atom_site_calc_flag
    _atom_site_occupancy
    _atom_site_disorder_assembly
    _atom_site_disorder_group
    Th Th1 0.68056(2) 0.60822(2) 0.69358(2) 0.01292(5) Uani d 1 . .
    Th Th2 0.53556(2) 0.500000 0.75710(2) 0.01168(6) Uani d 1 . .
    Cl Cl1 0.73648(11) 0.500000 0.86411(11) 0.0174(3) Uani d 1 . .
    O O1 0.5917(3) 0.500000 0.6566(3) 0.0147(9) Uani d 1 . .
    O O2 0.7638(3) 0.500000 0.6957(3) 0.0169(10) Uani d 1 . .
    H H2 0.809(3) 0.500000 0.691(6) 0.025 Uiso d 1 . .
    O O3 0.5971(2) 0.62494(18) 0.7689(2) 0.0168(7) Uani d 1 . .
    H H3 0.563(6) 0.663(4) 0.748(7) 0.025 Uiso d 0.5 . .
    N N1 0.4076(3) 0.5858(3) 0.6357(3) 0.0233(9) Uani d 1 . .
    N N2 0.3749(3) 0.5981(2) 0.5529(3) 0.0153(8) Uani d 1 . .
    N N3 0.3402(3) 0.6128(2) 0.4715(3) 0.0228(9) Uani d 1 . .
    N N4 0.5440(3) 0.6925(2) 0.5842(3) 0.0198(9) Uani d 1 . .
    N N5 0.500000 0.6919(3) 0.500000 0.0168(12) Uani d 1 . .
    C C1 0.8493(3) 0.6738(3) 0.8077(4) 0.0204(10) Uani d 1 . .
    C C2 0.8168(3) 0.7073(3) 0.7160(3) 0.0211(11) Uani d 1 . .
    C C3 0.7461(4) 0.7577(3) 0.6962(4) 0.0236(11) Uani d 1 . .
    C C4 0.7349(3) 0.7564(3) 0.7756(3) 0.0208(10) Uani d 1 . .
    C C5 0.7987(3) 0.7044(3) 0.8442(3) 0.0187(10) Uani d 1 . .
    C C6 0.9278(4) 0.6209(3) 0.8601(4) 0.0307(13) Uani d 1 . .
    H H6A 0.918535 0.585471 0.900768 0.046 Uiso calc 1 . .
    H H6B 0.981731 0.651592 0.900265 0.046 Uiso calc 1 . .
    H H6C 0.934610 0.590903 0.813530 0.046 Uiso calc 1 . .
    C C7 0.8561(4) 0.6980(4) 0.6544(4) 0.0332(14) Uani d 1 . .
    H H7A 0.884053 0.646886 0.665711 0.050 Uiso calc 1 . .
    H H7B 0.901031 0.738296 0.670865 0.050 Uiso calc 1 . .
    H H7C 0.808905 0.702819 0.586503 0.050 Uiso calc 1 . .
    C C8 0.6968(4) 0.8088(3) 0.6087(4) 0.0314(13) Uani d 1 . .
    H H8A 0.675395 0.777497 0.550602 0.047 Uiso calc 1 . .
    H H8B 0.736905 0.849200 0.611231 0.047 Uiso calc 1 . .
    H H8C 0.645907 0.832931 0.607281 0.047 Uiso calc 1 . .
    C C9 0.6695(4) 0.8042(3) 0.7866(4) 0.0276(12) Uani d 1 . .
    H H9A 0.611609 0.803876 0.726080 0.041 Uiso calc 1 . .
    H H9B 0.691318 0.857577 0.803166 0.041 Uiso calc 1 . .
    H H9C 0.663160 0.782241 0.837851 0.041 Uiso calc 1 . .
    C C10 0.8162(4) 0.6901(3) 0.9437(4) 0.0260(12) Uani d 1 . .
    H H10A 0.762198 0.701260 0.944310 0.039 Uiso calc 1 . .
    H H10B 0.864643 0.723791 0.989868 0.039 Uiso calc 1 . .
    H H10C 0.833217 0.635783 0.961429 0.039 Uiso calc 1 . .
    C C11 0.4835(3) 0.4335(3) 0.8752(3) 0.0154(9) Uani d 1 . .
    C C12 0.4289(4) 0.500000 0.8363(5) 0.0171(14) Uani d 1 . .
    C C13 0.5718(3) 0.4589(3) 0.9384(3) 0.0154(9) Uani d 1 . .
    C C14 0.4549(4) 0.3503(3) 0.8574(4) 0.0260(12) Uani d 1 . .
    H H14A 0.395664 0.346319 0.798828 0.039 Uiso calc 1 . .
    H H14B 0.452683 0.330173 0.912070 0.039 Uiso calc 1 . .
    H H14C 0.497535 0.319910 0.849670 0.039 Uiso calc 1 . .
    C C15 0.3290(5) 0.500000 0.7689(5) 0.0279(17) Uani d 1 . .
    H H15A 0.312567 0.464474 0.715426 0.042 Uiso calc 0.5 . .
    H H15B 0.308772 0.552425 0.743913 0.042 Uiso calc 0.5 . .
    H H15C 0.300794 0.483101 0.803799 0.042 Uiso calc 0.5 . .
    C C16 0.6503(4) 0.4080(3) 0.9991(3) 0.0222(11) Uani d 1 . .
    H H16A 0.705180 0.436174 1.017657 0.033 Uiso calc 1 . .
    H H16B 0.646369 0.361634 0.962550 0.033 Uiso calc 1 . .
    H H16C 0.650705 0.392683 1.056974 0.033 Uiso calc 1 . .
    O O2S 0.962(2) 0.500000 0.674(2) 0.061(4) Uani d 0.280(11) A 2
    C C5S 1.055(2) 0.500000 0.720(2) 0.065(5) Uani d 0.280(11) A 2
    H H5SA 1.075920 0.546619 0.701666 0.078 Uiso calc 0.140(5) A 2
    H H5SB 1.075920 0.453381 0.701666 0.078 Uiso calc 0.140(5) A 2
    C C6S 1.091(3) 0.500000 0.828(3) 0.064(6) Uani d 0.280(11) A 2
    H H6SA 1.156583 0.500000 0.864533 0.097 Uiso calc 0.280(11) A 2
    H H6SB 1.070092 0.546347 0.844821 0.097 Uiso calc 0.140(5) A 2
    H H6SC 1.070092 0.453653 0.844821 0.097 Uiso calc 0.140(5) A 2
    C C7S 0.923(2) 0.500000 0.573(2) 0.058(4) Uani d 0.280(11) A 2
    H H7SA 0.942803 0.453573 0.554259 0.069 Uiso calc 0.140(5) A 2
    H H7SB 0.942803 0.546427 0.554259 0.069 Uiso calc 0.140(5) A 2
    C C8S 0.822(2) 0.500000 0.522(3) 0.054(4) Uani d 0.280(11) A 2
    H H8SA 0.795779 0.500000 0.452448 0.081 Uiso calc 0.280(11) A 2
    H H8SB 0.802133 0.453653 0.540462 0.081 Uiso calc 0.140(5) A 2
    H H8SC 0.802133 0.546347 0.540462 0.081 Uiso calc 0.140(5) A 2
    O O1S 0.8969(7) 0.500000 0.6553(7) 0.050(2) Uani d 0.360(5) A -1
    C C1S 0.8526(10) 0.500000 0.5515(11) 0.055(3) Uani d 0.360(5) A -1
    H H1SA 0.805267 0.539887 0.523128 0.066 Uiso calc 0.360(5) A -1
    H H1SB 0.825386 0.448814 0.525057 0.066 Uiso calc 0.360(5) A -1
    C C2S 0.9243(12) 0.5179(12) 0.5292(15) 0.066(4) Uani d 0.360(5) A -1
    H H2SA 0.934339 0.574303 0.528668 0.079 Uiso calc 0.360(5) A -1
    H H2SB 0.910796 0.494664 0.467676 0.079 Uiso calc 0.360(5) A -1
    C C3S 1.0042(13) 0.4768(12) 0.6179(14) 0.067(4) Uani d 0.360(5) A -1
    H H3SA 0.998454 0.419714 0.613336 0.080 Uiso calc 0.360(5) A -1
    H H3SB 1.062238 0.492263 0.627273 0.080 Uiso calc 0.360(5) A -1
    C C4S 0.9910(10) 0.510(2) 0.6976(15) 0.061(3) Uani d 0.360(5) A -1
    H H4SA 1.025462 0.480111 0.758113 0.073 Uiso calc 0.360(5) A -1
    H H4SB 1.008272 0.565129 0.710357 0.073 Uiso calc 0.360(5) A -1
loop_
    _atom_site_aniso_label
    _atom_site_aniso_U_11
    _atom_site_aniso_U_22
    _atom_site_aniso_U_33
    _atom_site_aniso_U_12
    _atom_site_aniso_U_13
    _atom_site_aniso_U_23
    Th1 0.01355(9) 0.01211(8) 0.01065(8) -0.00232(6) 0.00472(7) -0.00054(6)
    Th2 0.01279(12) 0.01143(11) 0.01021(11) 0.000 0.00567(9) 0.000
    Cl1 0.0168(8) 0.0177(8) 0.0122(7) 0.000 0.0039(6) 0.000
    O1 0.015(2) 0.014(2) 0.010(2) 0.000 0.0034(19) 0.000
    O2 0.014(2) 0.019(2) 0.017(2) 0.000 0.008(2) 0.000
    O3 0.0188(18) 0.0151(16) 0.0162(17) 0.0004(13) 0.0090(15) 0.0016(13)
    N1 0.021(2) 0.033(2) 0.015(2) 0.0078(19) 0.0086(18) 0.0078(18)
    N2 0.014(2) 0.0136(18) 0.017(2) 0.0046(16) 0.0073(17) 0.0007(15)
    N3 0.024(2) 0.029(2) 0.012(2) 0.0009(19) 0.0074(18) -0.0004(17)
    N4 0.019(2) 0.021(2) 0.011(2) 0.0002(17) 0.0022(18) 0.0013(16)
    N5 0.018(3) 0.012(3) 0.019(3) 0.000 0.008(3) 0.000
    C1 0.019(3) 0.018(2) 0.022(3) -0.007(2) 0.009(2) -0.0013(19)
    C2 0.024(3) 0.021(2) 0.019(2) -0.014(2) 0.011(2) -0.007(2)
    C3 0.027(3) 0.017(2) 0.022(3) -0.009(2) 0.010(2) -0.002(2)
    C4 0.022(3) 0.017(2) 0.017(2) -0.007(2) 0.007(2) -0.0037(19)
    C5 0.018(2) 0.019(2) 0.014(2) -0.010(2) 0.005(2) -0.0050(19)
    C6 0.020(3) 0.037(3) 0.028(3) 0.002(2) 0.008(2) -0.005(2)
    C7 0.035(3) 0.040(3) 0.029(3) -0.017(3) 0.020(3) -0.013(3)
    C8 0.039(3) 0.025(3) 0.021(3) -0.010(3) 0.010(3) 0.003(2)
    C9 0.031(3) 0.019(3) 0.027(3) -0.003(2) 0.012(3) -0.008(2)
    C10 0.029(3) 0.026(3) 0.018(3) -0.006(2) 0.009(2) -0.002(2)
    C11 0.018(2) 0.018(2) 0.015(2) -0.0038(19) 0.012(2) -0.0010(18)
    C12 0.014(3) 0.027(4) 0.015(3) 0.000 0.010(3) 0.000
    C13 0.022(3) 0.014(2) 0.012(2) 0.0000(19) 0.010(2) 0.0008(17)
    C14 0.035(3) 0.022(3) 0.028(3) -0.008(2) 0.021(3) -0.003(2)
    C15 0.017(4) 0.045(5) 0.020(4) 0.000 0.008(3) 0.000
    C16 0.028(3) 0.021(2) 0.017(2) 0.006(2) 0.011(2) 0.007(2)
    O2S 0.059(6) 0.055(6) 0.085(6) 0.000 0.050(6) 0.000
    C5S 0.058(7) 0.057(7) 0.090(7) 0.000 0.046(7) 0.000
    C6S 0.055(9) 0.058(9) 0.091(9) 0.000 0.046(8) 0.000
    C7S 0.058(6) 0.055(5) 0.084(6) 0.000 0.053(6) 0.000
    C8S 0.057(7) 0.051(6) 0.081(7) 0.000 0.054(6) 0.000
    O1S 0.052(5) 0.049(4) 0.079(5) 0.001(5) 0.054(5) 0.000
    C1S 0.058(6) 0.051(5) 0.083(6) 0.003(5) 0.054(5) 0.000
    C2S 0.063(6) 0.059(6) 0.089(7) 0.012(5) 0.050(6) 0.006(5)
    C3S 0.062(6) 0.062(6) 0.090(7) 0.010(4) 0.050(6) 0.009(4)
    C4S 0.056(6) 0.057(6) 0.088(6) 0.001(4) 0.051(6) 0.002(4)
_geom_special_details
;
 All esds (except the esd in the dihedral angle between two l.s. planes)
 are estimated using the full covariance matrix.  The cell esds are taken
 into account individually in the estimation of esds in distances, angles
 and torsion angles; correlations between esds in cell parameters are only
 used when they are defined by crystal symmetry.  An approximate (isotropic)
 treatment of cell esds is used for estimating esds involving l.s. planes.
;
loop_
    _geom_bond_atom_site_label_1
    _geom_bond_atom_site_label_2
    _geom_bond_site_symmetry_2
    _geom_bond_distance
    _geom_bond_publ_flag
    Th1 Cl1 . 3.0589(12) ?
    Th1 O1 . 2.307(3) ?
    Th1 O2 . 2.367(3) ?
    Th1 O3 . 2.388(3) ?
    Th1 N3 2_656 2.530(4) ?
    Th1 N4 . 2.567(4) ?
    Th1 C1 . 2.791(5) ?
    Th1 C2 . 2.816(5) ?
    Th1 C3 . 2.820(5) ?
    Th1 C4 . 2.813(5) ?
    Th1 C5 . 2.787(5) ?
    Th2 Cl1 . 3.0190(17) ?
    Th2 O1 . 2.329(4) ?
    Th2 O3 . 2.378(3) ?
    Th2 O3 6_565 2.378(3) ?
    Th2 N1 . 2.553(4) ?
    Th2 N1 6_565 2.553(4) ?
    Th2 C11 . 2.791(4) ?
    Th2 C11 6_565 2.791(4) ?
    Th2 C12 . 2.796(6) ?
    Th2 C13 6_565 2.780(4) ?
    Th2 C13 . 2.780(4) ?
    O2 H2 . 0.84(2) ?
    O3 H3 . 0.84(2) ?
    N1 N2 . 1.180(5) ?
    N2 N3 . 1.165(5) ?
    N4 N5 . 1.172(4) ?
    C1 C2 . 1.418(7) ?
    C1 C5 . 1.415(7) ?
    C1 C6 . 1.497(7) ?
    C2 C3 . 1.414(8) ?
    C2 C7 . 1.505(7) ?
    C3 C4 . 1.415(7) ?
    C3 C8 . 1.508(7) ?
    C4 C5 . 1.415(7) ?
    C4 C9 . 1.507(7) ?
    C5 C10 . 1.511(7) ?
    C6 H6A . 0.9800 ?
    C6 H6B . 0.9800 ?
    C6 H6C . 0.9800 ?
    C7 H7A . 0.9800 ?
    C7 H7B . 0.9800 ?
    C7 H7C . 0.9800 ?
    C8 H8A . 0.9800 ?
    C8 H8B . 0.9800 ?
    C8 H8C . 0.9800 ?
    C9 H9A . 0.9800 ?
    C9 H9B . 0.9800 ?
    C9 H9C . 0.9800 ?
    C10 H10A . 0.9800 ?
    C10 H10B . 0.9800 ?
    C10 H10C . 0.9800 ?
    C11 C12 . 1.417(6) ?
    C11 C13 . 1.413(7) ?
    C11 C14 . 1.500(7) ?
    C12 C15 . 1.510(10) ?
    C13 C13 6_565 1.417(9) ?
    C13 C16 . 1.493(7) ?
    C14 H14A . 0.9800 ?
    C14 H14B . 0.9800 ?
    C14 H14C . 0.9800 ?
    C15 H15A 6_565 0.98(6) ?
    C15 H15A . 0.9800 ?
    C15 H15B . 0.9800 ?
    C15 H15B 6_565 0.98(2) ?
    C15 H15C . 0.9800 ?
    C15 H15C 6_565 0.98(4) ?
    C16 H16A . 0.9800 ?
    C16 H16B . 0.9800 ?
    C16 H16C . 0.9800 ?
    O2S C5S . 1.415(19) ?
    O2S C7S . 1.411(19) ?
    C5S H5SA . 0.9900 ?
    C5S H5SB . 0.9900 ?
    C5S C6S . 1.542(19) ?
    C6S H6SA . 0.9800 ?
    C6S H6SB . 0.9800 ?
    C6S H6SC . 0.9800 ?
    C7S H7SA . 0.9900 ?
    C7S H7SB . 0.9900 ?
    C7S C8S . 1.523(19) ?
    C8S H8SA . 0.9800 ?
    C8S H8SB . 0.9800 ?
    C8S H8SC . 0.9800 ?
    O1S C1S . 1.448(15) ?
    O1S C4S . 1.435(15) ?
    C1S H1SA . 0.9900 ?
    C1S H1SB . 0.9900 ?
    C1S C2S . 1.525(16) ?
    C2S H2SA . 0.9900 ?
    C2S H2SB . 0.9900 ?
    C2S C3S . 1.563(17) ?
    C3S H3SA . 0.9900 ?
    C3S H3SB . 0.9900 ?
    C3S C4S . 1.551(17) ?
    C4S H4SA . 0.9900 ?
    C4S H4SB . 0.9900 ?
loop_
    _geom_angle_atom_site_label_1
    _geom_angle_atom_site_label_2
    _geom_angle_atom_site_label_3
    _geom_angle_site_symmetry_1
    _geom_angle_site_symmetry_3
    _geom_angle
    _geom_angle_publ_flag
    O1 Th1 Cl1 . . 65.94(10) ?
    O1 Th1 O2 . . 72.32(13) ?
    O1 Th1 O3 . . 73.33(13) ?
    O1 Th1 N3 . 2_656 92.85(14) ?
    O1 Th1 N4 . . 90.95(13) ?
    O1 Th1 C1 . . 147.52(14) ?
    O1 Th1 C2 . . 160.60(14) ?
    O1 Th1 C3 . . 164.27(14) ?
    O1 Th1 C4 . . 151.16(15) ?
    O1 Th1 C5 . . 143.48(14) ?
    O2 Th1 Cl1 . . 66.77(11) ?
    O2 Th1 O3 . . 129.52(12) ?
    O2 Th1 N3 . 2_656 77.23(15) ?
    O2 Th1 N4 . . 143.70(14) ?
    O2 Th1 C1 . . 82.76(14) ?
    O2 Th1 C2 . . 89.72(14) ?
    O2 Th1 C3 . . 118.37(14) ?
    O2 Th1 C4 . . 131.14(14) ?
    O2 Th1 C5 . . 106.72(15) ?
    O3 Th1 Cl1 . . 65.92(8) ?
    O3 Th1 N3 . 2_656 140.13(13) ?
    O3 Th1 N4 . . 71.49(12) ?
    O3 Th1 C1 . . 109.77(13) ?
    O3 Th1 C2 . . 125.35(13) ?
    O3 Th1 C3 . . 104.02(14) ?
    O3 Th1 C4 . . 77.98(13) ?
    O3 Th1 C5 . . 81.33(13) ?
    N3 Th1 Cl1 2_656 . 142.14(10) ?
    N3 Th1 N4 2_656 . 71.56(13) ?
    N3 Th1 C1 2_656 . 101.77(14) ?
    N3 Th1 C2 2_656 . 75.63(14) ?
    N3 Th1 C3 2_656 . 79.31(14) ?
    N3 Th1 C4 2_656 . 107.60(14) ?
    N3 Th1 C5 2_656 . 123.06(14) ?
    N4 Th1 Cl1 . . 135.67(10) ?
    N4 Th1 C1 . . 121.10(14) ?
    N4 Th1 C2 . . 99.86(15) ?
    N4 Th1 C3 . . 73.69(14) ?
    N4 Th1 C4 . . 77.07(14) ?
    N4 Th1 C5 . . 105.63(14) ?
    C1 Th1 Cl1 . . 85.43(10) ?
    C1 Th1 C2 . . 29.29(14) ?
    C1 Th1 C3 . . 48.19(15) ?
    C1 Th1 C4 . . 48.40(15) ?
    C2 Th1 Cl1 . . 114.22(11) ?
    C2 Th1 C3 . . 29.07(15) ?
    C3 Th1 Cl1 . . 127.82(11) ?
    C4 Th1 Cl1 . . 104.78(10) ?
    C4 Th1 C2 . . 48.11(15) ?
    C4 Th1 C3 . . 29.10(14) ?
    C5 Th1 Cl1 . . 79.97(10) ?
    C5 Th1 C1 . . 29.39(15) ?
    C5 Th1 C2 . . 48.16(14) ?
    C5 Th1 C3 . . 48.03(14) ?
    C5 Th1 C4 . . 29.26(14) ?
    O1 Th2 Cl1 . . 66.47(11) ?
    O1 Th2 O3 . . 73.12(9) ?
    O1 Th2 O3 . 6_565 73.12(9) ?
    O1 Th2 N1 . . 88.99(13) ?
    O1 Th2 N1 . 6_565 88.99(13) ?
    O1 Th2 C11 . . 155.49(10) ?
    O1 Th2 C11 . 6_565 155.49(10) ?
    O1 Th2 C12 . . 166.28(18) ?
    O1 Th2 C13 . 6_565 144.28(14) ?
    O1 Th2 C13 . . 144.28(14) ?
    O3 Th2 Cl1 . . 66.73(8) ?
    O3 Th2 Cl1 6_565 . 66.73(8) ?
    O3 Th2 O3 6_565 . 130.25(16) ?
    O3 Th2 N1 6_565 6_565 73.53(13) ?
    O3 Th2 N1 . 6_565 140.27(13) ?
    O3 Th2 N1 . . 73.53(13) ?
    O3 Th2 N1 6_565 . 140.27(13) ?
    O3 Th2 C11 . . 128.42(12) ?
    O3 Th2 C11 6_565 . 82.80(12) ?
    O3 Th2 C11 . 6_565 82.80(12) ?
    O3 Th2 C11 6_565 6_565 128.42(12) ?
    O3 Th2 C12 . . 110.75(9) ?
    O3 Th2 C12 6_565 . 110.75(9) ?
    O3 Th2 C13 6_565 6_565 107.88(12) ?
    O3 Th2 C13 . 6_565 81.05(12) ?
    O3 Th2 C13 6_565 . 81.05(12) ?
    O3 Th2 C13 . . 107.88(12) ?
    N1 Th2 Cl1 . . 137.70(10) ?
    N1 Th2 Cl1 6_565 . 137.70(10) ?
    N1 Th2 N1 6_565 . 70.9(2) ?
    N1 Th2 C11 . . 107.32(14) ?
    N1 Th2 C11 6_565 6_565 107.32(14) ?
    N1 Th2 C11 . 6_565 79.65(13) ?
    N1 Th2 C11 6_565 . 79.65(13) ?
    N1 Th2 C12 6_565 . 79.86(15) ?
    N1 Th2 C12 . . 79.86(15) ?
    N1 Th2 C13 6_565 . 107.11(14) ?
    N1 Th2 C13 . . 126.15(13) ?
    N1 Th2 C13 6_565 6_565 126.15(13) ?
    N1 Th2 C13 . 6_565 107.11(13) ?
    C11 Th2 Cl1 . . 108.35(10) ?
    C11 Th2 Cl1 6_565 . 108.35(10) ?
    C11 Th2 C11 . 6_565 48.60(19) ?
    C11 Th2 C12 6_565 . 29.38(12) ?
    C11 Th2 C12 . . 29.38(12) ?
    C12 Th2 Cl1 . . 127.25(14) ?
    C13 Th2 Cl1 6_565 . 80.94(10) ?
    C13 Th2 Cl1 . . 80.94(10) ?
    C13 Th2 C11 . . 29.39(13) ?
    C13 Th2 C11 . 6_565 48.59(13) ?
    C13 Th2 C11 6_565 . 48.59(13) ?
    C13 Th2 C11 6_565 6_565 29.39(13) ?
    C13 Th2 C12 6_565 . 48.39(16) ?
    C13 Th2 C12 . . 48.39(16) ?
    C13 Th2 C13 6_565 . 29.54(18) ?
    Th1 Cl1 Th1 6_565 . 75.30(4) ?
    Th2 Cl1 Th1 . 6_565 75.86(3) ?
    Th2 Cl1 Th1 . . 75.86(3) ?
    Th1 O1 Th1 . 6_565 108.19(18) ?
    Th1 O1 Th2 6_565 . 107.42(12) ?
    Th1 O1 Th2 . . 107.42(12) ?
    Th1 O2 Th1 6_565 . 104.25(18) ?
    Th1 O2 H2 . . 127.6(5) ?
    Th1 O2 H2 6_565 . 127.6(5) ?
    Th1 O3 H3 . . 113(8) ?
    Th2 O3 Th1 . . 103.27(12) ?
    Th2 O3 H3 . . 119(8) ?
    N2 N1 Th2 . . 134.0(3) ?
    N3 N2 N1 . . 176.9(5) ?
    N2 N3 Th1 . 2_656 155.4(4) ?
    N5 N4 Th1 . . 127.7(3) ?
    N4 N5 N4 . 2_656 179.0(7) ?
    C2 C1 Th1 . . 76.3(3) ?
    C2 C1 C6 . . 126.2(5) ?
    C5 C1 Th1 . . 75.2(3) ?
    C5 C1 C2 . . 107.6(4) ?
    C5 C1 C6 . . 126.0(5) ?
    C6 C1 Th1 . . 118.4(3) ?
    C1 C2 Th1 . . 74.4(3) ?
    C1 C2 C7 . . 126.5(5) ?
    C3 C2 Th1 . . 75.6(3) ?
    C3 C2 C1 . . 107.9(4) ?
    C3 C2 C7 . . 125.3(5) ?
    C7 C2 Th1 . . 120.9(3) ?
    C2 C3 Th1 . . 75.3(3) ?
    C2 C3 C4 . . 108.4(4) ?
    C2 C3 C8 . . 125.1(5) ?
    C4 C3 Th1 . . 75.2(3) ?
    C4 C3 C8 . . 126.3(5) ?
    C8 C3 Th1 . . 119.6(3) ?
    C3 C4 Th1 . . 75.7(3) ?
    C3 C4 C9 . . 126.1(5) ?
    C5 C4 Th1 . . 74.3(3) ?
    C5 C4 C3 . . 107.5(4) ?
    C5 C4 C9 . . 126.3(5) ?
    C9 C4 Th1 . . 117.7(3) ?
    C1 C5 Th1 . . 75.4(3) ?
    C1 C5 C4 . . 108.5(4) ?
    C1 C5 C10 . . 125.4(5) ?
    C4 C5 Th1 . . 76.4(3) ?
    C4 C5 C10 . . 125.8(5) ?
    C10 C5 Th1 . . 119.2(3) ?
    C1 C6 H6A . . 109.5 ?
    C1 C6 H6B . . 109.5 ?
    C1 C6 H6C . . 109.5 ?
    H6A C6 H6B . . 109.5 ?
    H6A C6 H6C . . 109.5 ?
    H6B C6 H6C . . 109.5 ?
    C2 C7 H7A . . 109.5 ?
    C2 C7 H7B . . 109.5 ?
    C2 C7 H7C . . 109.5 ?
    H7A C7 H7B . . 109.5 ?
    H7A C7 H7C . . 109.5 ?
    H7B C7 H7C . . 109.5 ?
    C3 C8 H8A . . 109.5 ?
    C3 C8 H8B . . 109.5 ?
    C3 C8 H8C . . 109.5 ?
    H8A C8 H8B . . 109.5 ?
    H8A C8 H8C . . 109.5 ?
    H8B C8 H8C . . 109.5 ?
    C4 C9 H9A . . 109.5 ?
    C4 C9 H9B . . 109.5 ?
    C4 C9 H9C . . 109.5 ?
    H9A C9 H9B . . 109.5 ?
    H9A C9 H9C . . 109.5 ?
    H9B C9 H9C . . 109.5 ?
    C5 C10 H10A . . 109.5 ?
    C5 C10 H10B . . 109.5 ?
    C5 C10 H10C . . 109.5 ?
    H10A C10 H10B . . 109.5 ?
    H10A C10 H10C . . 109.5 ?
    H10B C10 H10C . . 109.5 ?
    C12 C11 Th2 . . 75.5(3) ?
    C12 C11 C14 . . 127.5(5) ?
    C13 C11 Th2 . . 74.9(2) ?
    C13 C11 C12 . . 107.7(4) ?
    C13 C11 C14 . . 124.7(4) ?
    C14 C11 Th2 . . 117.4(3) ?
    C11 C12 Th2 6_565 . 75.1(3) ?
    C11 C12 Th2 . . 75.1(3) ?
    C11 C12 C11 6_565 . 108.3(6) ?
    C11 C12 C15 . . 125.8(3) ?
    C11 C12 C15 6_565 . 125.8(3) ?
    C15 C12 Th2 . . 118.5(4) ?
    C11 C13 Th2 . . 75.7(3) ?
    C11 C13 C13 . 6_565 108.1(3) ?
    C11 C13 C16 . . 125.7(4) ?
    C13 C13 Th2 6_565 . 75.23(9) ?
    C13 C13 C16 6_565 . 126.1(3) ?
    C16 C13 Th2 . . 118.1(3) ?
    C11 C14 H14A . . 109.5 ?
    C11 C14 H14B . . 109.5 ?
    C11 C14 H14C . . 109.5 ?
    H14A C14 H14B . . 109.5 ?
    H14A C14 H14C . . 109.5 ?
    H14B C14 H14C . . 109.5 ?
    C12 C15 H15A . 6_565 109.5(13) ?
    C12 C15 H15A . . 109.5 ?
    C12 C15 H15B . . 109.5 ?
    C12 C15 H15B . 6_565 109.5(5) ?
    C12 C15 H15C . 6_565 109.5(9) ?
    C12 C15 H15C . . 109.5 ?
    H15A C15 H15A . 6_565 77.5 ?
    H15A C15 H15B . . 109.5 ?
    H15A C15 H15B 6_565 6_565 109.5 ?
    H15A C15 H15B . 6_565 34.6 ?
    H15A C15 H15C . . 109.5 ?
    H15A C15 H15C 6_565 6_565 109.5 ?
    H15A C15 H15C . 6_565 134.9 ?
    H15B C15 H15A . 6_565 34.6 ?
    H15B C15 H15B . 6_565 134.9 ?
    H15B C15 H15C . . 109.5 ?
    H15B C15 H15C 6_565 6_565 109.5 ?
    H15B C15 H15C . 6_565 77.5 ?
    H15C C15 H15A . 6_565 134.9 ?
    H15C C15 H15B . 6_565 77.5 ?
    H15C C15 H15C . 6_565 34.6 ?
    C13 C16 H16A . . 109.5 ?
    C13 C16 H16B . . 109.5 ?
    C13 C16 H16C . . 109.5 ?
    H16A C16 H16B . . 109.5 ?
    H16A C16 H16C . . 109.5 ?
    H16B C16 H16C . . 109.5 ?
    C7S O2S C5S . . 109(3) ?
    O2S C5S H5SA . . 110.7 ?
    O2S C5S H5SB . . 110.7 ?
    O2S C5S C6S . . 105(3) ?
    H5SA C5S H5SB . . 108.8 ?
    C6S C5S H5SA . . 110.7 ?
    C6S C5S H5SB . . 110.7 ?
    C5S C6S H6SA . . 109.5 ?
    C5S C6S H6SB . . 109.5 ?
    C5S C6S H6SC . . 109.5 ?
    H6SA C6S H6SB . . 109.5 ?
    H6SA C6S H6SC . . 109.5 ?
    H6SB C6S H6SC . . 109.5 ?
    O2S C7S H7SA . . 109.6 ?
    O2S C7S H7SB . . 109.6 ?
    O2S C7S C8S . . 110(3) ?
    H7SA C7S H7SB . . 108.1 ?
    C8S C7S H7SA . . 109.6 ?
    C8S C7S H7SB . . 109.6 ?
    C7S C8S H8SA . . 109.5 ?
    C7S C8S H8SB . . 109.5 ?
    C7S C8S H8SC . . 109.5 ?
    H8SA C8S H8SB . . 109.5 ?
    H8SA C8S H8SC . . 109.5 ?
    H8SB C8S H8SC . . 109.5 ?
    C4S O1S C1S . . 109.7(12) ?
    O1S C1S H1SA . . 110.5 ?
    O1S C1S H1SB . . 110.5 ?
    O1S C1S C2S . . 106.2(13) ?
    H1SA C1S H1SB . . 108.7 ?
    C2S C1S H1SA . . 110.5 ?
    C2S C1S H1SB . . 110.5 ?
    C1S C2S H2SA . . 112.1 ?
    C1S C2S H2SB . . 112.1 ?
    C1S C2S C3S . . 98.2(15) ?
    H2SA C2S H2SB . . 109.8 ?
    C3S C2S H2SA . . 112.1 ?
    C3S C2S H2SB . . 112.1 ?
    C2S C3S H3SA . . 112.0 ?
    C2S C3S H3SB . . 112.0 ?
    C4S C3S C2S . . 98.7(16) ?
    C4S C3S H3SA . . 112.0 ?
    C4S C3S H3SB . . 112.0 ?
    O1S C4S C3S . . 101.6(15) ?
    O1S C4S H4SA . . 111.5 ?
    O1S C4S H4SB . . 111.5 ?
    C3S C4S H4SA . . 111.5 ?
    C3S C4S H4SB . . 111.5 ?
    H4SA C4S H4SB . . 109.3 ?
loop_
    _geom_hbond_atom_site_label_D
    _geom_hbond_atom_site_label_H
    _geom_hbond_atom_site_label_A
    _geom_hbond_site_symmetry_A
    _geom_hbond_distance_DH
    _geom_hbond_distance_HA
    _geom_hbond_distance_DA
    _geom_hbond_angle_DHA
    _geom_hbond_publ_flag
    O2 H2 O1S . 0.84(2) 1.93(3) 2.762(10) 170(8) yes
_shelx_space_group_comment
;
The symmetry employed for this shelxl refinement is uniquely defined
by the following loop, which should always be used as a source of
symmetry information in preference to the above space-group names.
They are only intended as comments.
;
_shelx_estimated_absorpt_T_min     0.266
_shelx_estimated_absorpt_T_max     0.677
_shelx_hkl_file
;
   2   0  -2  172.88    7.83
   2   0  -2  164.29    7.71
   2   0  -2  172.10    7.85
   2   0  -2  183.98    7.72
  -2   0   2  173.05    7.71
  -2   0   2  171.39    7.84
  -2   0   2  172.88    7.82
   4   0  -4  246.17   10.83
   4   0  -4  242.22   10.51
  -4   0   4  253.14   10.53
   4   0  -4  203.79   10.47
  -4   0   4  213.10   10.49
   4   0  -4  228.19   10.74
  -4   0   4  228.89   10.71
   4   0  -4  241.61   10.20
  -4   0   4  241.35   10.82
  -4   0   4  226.58   10.75
  -6   0   6   52.80    2.98
   6   0  -6   54.69    2.95
  -6   0   6   54.18    3.27
   6   0  -6   49.04    2.95
  -6   0   6   53.89    3.40
   6   0  -6   50.37    3.35
   6   0  -6   50.79    3.34
  -6   0   6   55.32    3.39
   6   0  -6   58.48    3.44
  -6   0   6   53.12    2.94
  -8   0   8  139.15    7.17
   8   0  -8  146.33    7.29
   8   0  -8  136.57    7.36
  -8   0   8  127.56    7.29
  -8   0   8  132.36    6.83
  -8   0   8  131.22    6.75
   8   0  -8  141.19    6.76
   8   0  -8  134.21    6.78
   8   0  -8  135.79    7.32
  -8   0   8  138.43    7.33
  10   0 -10   75.96    5.18
  10   0 -10   76.42    4.30
 -10   0  10   73.61    4.90
 -10   0  10   72.95    4.46
 -10   0  10   69.34    4.93
 -10   0  10   72.73    5.18
  10   0 -10   78.20    4.93
  10   0 -10   70.55    4.29
  10   0 -10   75.76    5.10
 -10   0  10   71.12    4.33
  12   0 -12    0.12    1.44
  12   0 -12    0.49    1.65
 -12   0  12    1.96    2.10
 -12   0  12   -0.84    1.53
  12   0 -12   -0.79    1.97
 -12   0  12    2.49    1.89
  12   0 -12    0.61    1.23
 -12   0  12    0.16    1.05
  12   0 -12   -0.23    0.89
 -12   0  12    0.71    1.34
 -14   0  14   44.98    4.69
 -14   0  14   45.97    3.69
  14   0 -14   41.75    3.92
 -14   0  14   37.75    4.25
  14   0 -14   42.46    4.48
  14   0 -14   41.30    3.53
  14   0 -14   33.21    4.47
  16   0 -16   -0.77    2.53
 -16   0  16    3.72    2.62
  16   0 -16   -0.09    1.52
  16   0 -16   -1.25    2.47
 -16   0  16    3.59    1.87
 -16   0  16    2.16    3.02
  16   0 -16    0.61    2.33
  18   0 -18   28.05    3.76
  18   0 -18   18.97    4.17
 -18   0  18   22.71    4.89
  18   0 -18   24.72    4.15
 -18   0  18   18.66    3.24
   3   1  -3   86.40    4.33
  -3   1   3   97.66    4.28
   3   1  -3   93.79    4.50
   3   1  -3   87.88    4.61
  -3   1   3   87.81    4.49
  -3   1   3   92.30    4.58
   3   1  -3   90.64    4.60
   3   1  -3   87.61    4.56
  -3   1   3   94.96    4.35
  -3   1   3  105.90    4.70
  -3   1   3  101.46    4.68
   3   1  -3  100.62    4.28
  -3  -1   3   87.64    4.48
  -3  -1   3   87.93    4.56
  -3  -1   3   88.25    4.63
  -3  -1   3  105.33    4.30
   3  -1  -3   91.04    4.52
  -3  -1   3   85.94    4.35
   3  -1  -3  106.06    4.68
   3  -1  -3   94.84    4.68
  -3  -1   3  100.30    4.64
   3  -1  -3   93.09    4.62
   3  -1  -3  102.16    4.28
   3  -1  -3   98.59    4.35
   5   1  -5  411.61   19.17
   5   1  -5  404.33   19.38
  -5   1   5  435.02   19.06
   5   1  -5  448.04   19.53
  -5   1   5  436.00   19.51
   5   1  -5  422.65   19.45
  -5   1   5  445.87   19.42
  -5   1   5  431.79   19.24
   5   1  -5  413.61   19.05
   5   1  -5  458.98   18.80
  -5   1   5  456.88   19.51
   5  -1  -5  387.63   19.18
  -5  -1   5  450.19   19.49
   5  -1  -5  442.30   19.06
   5  -1  -5  439.01   19.49
   5  -1  -5  378.14   19.37
  -5  -1   5  423.62   19.21
   5  -1  -5  435.63   19.52
  -5  -1   5  434.92   18.81
  -5  -1   5  413.56   19.07
   5  -1  -5  430.47   18.78
  -5  -1   5  433.97   19.41
  -7   1   7    6.19    1.52
   7   1  -7    3.74    1.21
  -7   1   7    3.41    1.04
   7   1  -7    4.22    0.92
  -7   1   7    3.08    0.98
  -7   1   7    4.83    0.87
  -7   1   7    6.23    1.06
   7   1  -7    3.72    1.15
   7   1  -7    4.76    1.52
   7   1  -7    4.75    0.87
   7  -1  -7    3.55    1.22
   7  -1  -7    5.30    0.79
  -7  -1   7    5.05    0.89
  -7  -1   7    2.53    0.85
   7  -1  -7    3.97    0.87
  -7  -1   7    4.95    1.11
  -7  -1   7    4.95    1.29
   7  -1  -7    3.15    1.14
   7  -1  -7    3.73    1.13
  -7  -1   7    6.38    1.27
   9   1  -9  145.39    7.90
  -9   1   9  146.40    8.01
   9   1  -9  151.44    8.07
  -9   1   9  152.23    8.02
   9   1  -9  148.03    8.02
  -9   1   9  158.60    7.61
   9   1  -9  151.78    7.46
   9   1  -9  145.53    7.27
  -9   1   9  147.85    7.30
  -9   1   9  152.21    7.87
  -9  -1   9  142.84    7.84
   9  -1  -9  152.97    8.10
   9  -1  -9  164.22    8.22
   9  -1  -9  136.88    7.48
  -9  -1   9  151.42    8.07
  -9  -1   9  150.82    7.87
   9  -1  -9  144.70    7.23
  -9  -1   9  121.58    7.82
   9  -1  -9  147.11    7.96
  -9  -1   9  142.74    7.35
 -11   1  11    1.85    1.67
 -11   1  11    0.59    1.36
 -11   1  11    1.22    0.88
  11   1 -11    1.72    0.90
  11   1 -11    4.33    1.85
  11   1 -11    2.32    1.52
 -11   1  11    2.24    1.62
  11   1 -11    2.14    1.28
 -11   1  11    0.84    1.55
  11   1 -11    1.17    1.19
  11  -1 -11    1.21    1.03
 -11  -1  11    0.07    2.52
  11  -1 -11    0.23    1.30
  11  -1 -11   -0.69    0.87
 -11  -1  11    0.87    1.06
 -11  -1  11    1.91    1.85
 -11  -1  11    1.16    1.13
  11  -1 -11    2.84    1.38
 -11  -1  11    0.67    1.37
  11  -1 -11    2.68    1.68
 -13   1  13   52.52    3.89
  13   1 -13   49.87    4.83
  13   1 -13   54.38    3.74
  13   1 -13   57.19    4.75
 -13   1  13   46.99    4.39
 -13   1  13   52.64    4.80
  13   1 -13   57.77    4.16
 -13   1  13   58.32    5.03
 -13  -1  13   64.81    5.42
 -13  -1  13   51.90    4.02
 -13  -1  13   51.65    4.30
 -13  -1  13   50.77    4.80
  13  -1 -13   61.24    4.04
  13  -1 -13   50.28    4.80
  13  -1 -13   59.41    4.88
  13  -1 -13   53.80    3.99
  15   1 -15   -1.80    2.20
  15   1 -15    2.36    2.09
  15   1 -15    1.58    1.38
 -15   1  15   -0.04    1.48
  15   1 -15   -2.80    2.05
 -15   1  15    2.13    2.65
 -15   1  15   -0.24    1.98
  15  -1 -15    2.48    2.25
 -15  -1  15    3.56    1.86
  15  -1 -15   -1.63    2.07
 -15  -1  15    2.53    2.13
  15  -1 -15   -1.32    2.04
  15  -1 -15   -1.31    1.31
 -17   1  17    6.43    3.02
 -17   1  17    8.45    2.26
  17   1 -17    3.28    3.12
  17   1 -17   12.89    3.45
  17   1 -17    7.95    2.02
 -17  -1  17    5.03    3.08
  17  -1 -17    7.06    2.09
  17  -1 -17   14.14    3.68
 -17  -1  17    4.64    3.61
  17  -1 -17    6.28    2.82
 -17  -1  17    5.57    2.38
  19   1 -19   -0.50    3.15
 -19   1  19    0.09    2.40
 -19   1  19    6.12    3.82
  19   1 -19    2.73    3.87
  19   1 -19    6.39    2.29
 -19  -1  19    0.66    4.71
 -19  -1  19    1.95    2.68
  19  -1 -19    0.84    2.23
  19  -1 -19   -1.14    4.45
   0   2   0  178.10    8.60
   0   2   0  208.37    8.55
   0   2   0  183.58    8.58
   0  -2   0  179.28    8.45
   0  -2   0  201.17    8.54
   0  -2   0  184.56    8.44
   0  -2   0  191.98    8.48
  -2   2   2  117.19    5.32
   2   2  -2  121.46    5.43
  -2   2   2  108.84    5.41
   2   2  -2  112.17    5.16
   2   2  -2  110.09    5.42
  -2   2   2  124.10    5.16
   2   2  -2  124.40    5.34
   2   2  -2  121.25    5.41
  -2   2   2  107.71    5.38
  -2   2   2  120.78    5.46
   2  -2  -2  109.00    5.43
  -2  -2   2  116.38    5.42
   2  -2  -2  116.30    5.32
   2  -2  -2  110.16    5.15
  -2  -2   2  121.04    5.41
  -2  -2   2  116.55    5.33
  -2  -2   2  118.54    5.45
  -2  -2   2  113.37    5.44
   2  -2  -2  112.62    5.38
   2  -2  -2  120.29    5.48
  -4   2   4   39.33    2.60
   4   2  -4   44.78    2.31
  -4   2   4   48.51    2.37
  -4   2   4   42.55    2.61
   4   2  -4   49.75    2.36
   4   2  -4   46.36    2.75
   4   2  -4   50.17    2.83
  -4   2   4   45.93    2.77
   4   2  -4   50.74    2.66
   4   2  -4   42.50    2.64
  -4   2   4   48.24    2.76
  -4   2   4   46.38    2.32
  -4  -2   4   50.02    2.38
   4  -2  -4   48.36    2.36
  -4  -2   4   48.35    2.75
  -4  -2   4   47.35    2.36
   4  -2  -4   44.35    2.30
   4  -2  -4   40.37    2.63
   4  -2  -4   46.31    2.81
  -4  -2   4   49.66    2.67
  -4  -2   4   45.84    2.69
  -4  -2   4   48.23    2.82
   4  -2  -4   53.22    2.84
  -6   2   6    3.42    0.90
   6   2  -6    2.91    0.75
   6   2  -6    1.88    0.75
   6   2  -6    2.35    0.43
  -6   2   6    2.18    0.77
   6   2  -6    2.20    0.54
  -6   2   6    2.31    0.62
   6   2  -6    1.83    0.82
  -6   2   6    1.51    0.82
   6  -2  -6    1.97    0.42
   6  -2  -6    2.16    0.80
  -6  -2   6    2.32    0.90
   6  -2  -6    3.06    0.60
  -6  -2   6    2.79    1.01
  -6  -2   6    2.53    0.50
  -6  -2   6    2.60    0.62
   6  -2  -6    2.69    0.96
  -6  -2   6    2.40    0.86
  -6  -2   6    2.21    0.74
   6  -2  -6    2.77    0.75
   6  -2  -6    3.26    1.01
   8   2  -8   24.15    2.50
   8   2  -8   19.71    2.32
  -8   2   8   20.90    2.07
   8   2  -8   23.33    2.13
   8   2  -8   17.62    1.61
  -8   2   8   19.54    1.69
  -8   2   8   20.76    2.43
   8   2  -8   20.26    1.20
  -8   2   8   20.56    2.40
   8   2  -8   20.38    2.21
  -8   2   8   23.11    2.32
   8  -2  -8   22.76    2.46
   8  -2  -8   20.55    1.20
  -8  -2   8   21.08    1.76
   8  -2  -8   16.06    2.38
  -8  -2   8   19.35    2.26
  -8  -2   8   19.15    1.28
   8  -2  -8   21.69    1.63
  -8  -2   8   19.79    2.37
   8  -2  -8   17.12    2.24
  -8  -2   8   20.58    2.49
 -10   2  10   10.12    1.91
 -10   2  10   11.24    1.67
  10   2 -10   10.30    1.40
  10   2 -10    4.64    1.73
 -10   2  10   10.99    2.14
  10   2 -10    7.46    1.98
  10   2 -10    9.31    1.54
 -10   2  10    5.01    1.57
  10   2 -10    7.86    1.79
 -10   2  10    8.04    1.64
 -10  -2  10    9.95    2.16
  10  -2 -10   10.75    1.60
 -10  -2  10   10.72    1.53
  10  -2 -10    7.24    1.37
  10  -2 -10    6.75    1.63
  10  -2 -10    7.97    2.03
 -10  -2  10    9.71    1.90
  10  -2 -10   12.09    2.25
 -10  -2  10    9.23    1.86
 -10  -2  10    8.66    1.58
  12   2 -12    1.96    1.63
 -12   2  12    1.75    1.68
  12   2 -12    0.99    0.85
  12   2 -12   -1.72    1.91
 -12   2  12    3.13    1.88
 -12   2  12    2.33    1.70
 -12   2  12    1.35    1.06
  12   2 -12    2.03    1.53
 -12   2  12    1.08    1.97
  12   2 -12    2.14    1.49
 -12  -2  12   -0.71    1.32
  12  -2 -12    0.38    1.70
  12  -2 -12   -0.61    1.65
  12  -2 -12    1.05    1.05
 -12  -2  12    3.89    2.11
  12  -2 -12    1.20    1.05
 -12  -2  12   -0.57    1.18
 -12  -2  12    0.79    1.52
  12  -2 -12    2.15    1.94
 -12  -2  12    2.94    2.11
  14   2 -14   35.68    4.34
  14   2 -14   29.87    2.92
 -14   2  14   30.29    3.67
 -14   2  14   34.40    3.19
  14   2 -14   31.95    4.04
  14   2 -14   28.62    4.01
 -14   2  14   29.94    4.22
 -14  -2  14   33.82    4.43
 -14  -2  14   32.17    3.44
  14  -2 -14   29.10    4.42
  14  -2 -14   31.31    3.24
  14  -2 -14   34.10    3.31
 -14  -2  14   36.94    4.03
 -16   2  16    3.49    2.90
  16   2 -16    2.98    2.46
  16   2 -16    4.74    2.99
  16   2 -16    7.26    1.80
 -16   2  16    4.68    1.82
  16  -2 -16    7.01    1.89
  16  -2 -16    7.15    2.86
  16  -2 -16    4.96    2.33
 -16  -2  16    3.64    1.99
 -16  -2  16    5.64    2.48
  18   2 -18   12.54    2.36
  18   2 -18   19.69    4.17
 -18   2  18   11.28    2.73
 -18   2  18    9.93    3.95
  18   2 -18   11.25    3.67
 -18  -2  18    7.96    3.13
 -18  -2  18   10.42    3.52
  18  -2 -18   16.96    2.85
  18  -2 -18   16.29    4.29
  -1   3   1  132.01    5.83
   1   3  -1  126.56    5.83
   1   3  -1  117.94    5.76
   1   3  -1  127.53    5.97
  -1   3   1  131.60    5.98
  -1   3   1  134.36    5.97
   1   3  -1  125.25    5.95
   1   3  -1  124.47    5.91
  -1   3   1  126.40    5.89
  -1   3   1  114.51    5.90
  -1  -3   1  120.58    5.93
   1  -3  -1  125.30    5.93
  -1  -3   1  133.18    5.95
   1  -3  -1  130.38    5.97
   1  -3  -1  133.99    5.92
  -1  -3   1  127.50    5.84
   1  -3  -1  135.96    5.78
  -1  -3   1  134.93    6.01
   1  -3  -1  136.90    5.84
   1  -3  -1  125.79    5.97
  -1  -3   1  122.33    5.77
  -3   3   3  115.27    5.34
   3   3  -3  122.77    5.61
  -3   3   3  116.61    5.71
   3   3  -3  114.84    5.68
  -3   3   3  126.73    5.81
  -3   3   3  112.53    5.74
   3   3  -3  115.79    5.36
  -3   3   3  125.28    5.62
   3   3  -3  114.86    5.75
  -3  -3   3  122.26    5.82
   3  -3  -3  113.03    5.77
  -3  -3   3  123.75    5.63
   3  -3  -3  116.58    5.34
  -3  -3   3  121.61    5.78
   3  -3  -3  122.98    5.62
   3  -3  -3  122.30    5.72
  -3  -3   3  115.70    5.74
  -3  -3   3  123.52    5.73
   3  -3  -3  121.27    5.83
  -5   3   5   19.48    1.71
  -5   3   5   19.20    1.26
   5   3  -5   19.84    1.36
   5   3  -5   20.69    1.84
   5   3  -5   21.29    1.77
  -5   3   5   22.38    1.93
   5   3  -5   19.75    1.77
   5   3  -5   23.21    1.78
   5   3  -5   18.33    1.22
  -5   3   5   24.45    1.83
  -5   3   5   19.60    1.82
  -5   3   5   19.15    1.37
   5  -3  -5   22.82    1.26
  -5  -3   5   20.62    1.27
  -5  -3   5   19.19    1.76
   5  -3  -5   25.77    1.92
  -5  -3   5   19.88    1.40
  -5  -3   5   17.43    1.82
   5  -3  -5   20.63    1.76
  -5  -3   5   19.47    1.77
   5  -3  -5   17.72    1.86
  -5  -3   5   22.37    1.87
   5  -3  -5   19.55    1.38
   7   3  -7  134.81    7.21
   7   3  -7  148.58    7.45
  -7   3   7  134.58    6.57
   7   3  -7  142.44    6.52
  -7   3   7  154.00    7.47
   7   3  -7  135.14    7.29
  -7   3   7  139.31    6.54
   7   3  -7  138.33    7.05
  -7   3   7  138.09    7.08
   7   3  -7  125.47    6.54
  -7   3   7  146.05    7.20
  -7   3   7  115.76    7.44
  -7  -3   7  136.46    7.24
  -7  -3   7  148.01    6.59
   7  -3  -7  135.01    7.41
   7  -3  -7  158.73    7.44
  -7  -3   7  138.91    7.35
   7  -3  -7  138.99    6.56
   7  -3  -7  144.68    6.52
  -7  -3   7  141.11    6.68
  -7  -3   7  147.90    7.32
  -9   3   9    9.05    1.82
  -9   3   9    6.94    1.08
   9   3  -9    7.09    1.43
   9   3  -9    5.96    1.49
  -9   3   9    9.49    1.60
   9   3  -9    8.28    1.21
   9   3  -9    8.57    0.97
   9   3  -9   11.35    1.93
  -9   3   9    5.45    1.49
   9   3  -9    6.50    1.49
  -9   3   9    9.04    1.85
  -9  -3   9    8.62    1.81
  -9  -3   9    6.94    1.35
  -9  -3   9    8.85    1.24
   9  -3  -9    7.57    1.71
  -9  -3   9    7.77    1.77
   9  -3  -9    8.55    1.10
   9  -3  -9    4.98    1.12
  -9  -3   9   10.28    1.79
  -9  -3   9    8.64    1.05
   9  -3  -9    6.73    1.64
   9  -3  -9    7.69    0.91
  11   3 -11   60.79    4.66
  11   3 -11   63.93    4.38
  11   3 -11   61.72    4.68
  11   3 -11   66.80    3.66
 -11   3  11   65.44    4.78
 -11   3  11   59.36    5.05
 -11   3  11   54.77    4.25
 -11   3  11   66.12    4.64
 -11   3  11   63.65    3.70
  11   3 -11   65.24    5.16
 -11  -3  11   61.62    4.86
 -11  -3  11   57.91    5.04
 -11  -3  11   63.53    4.22
  11  -3 -11   58.79    5.13
  11  -3 -11   56.89    4.12
  11  -3 -11   59.94    4.93
 -11  -3  11   52.40    4.65
  11  -3 -11   61.05    3.66
 -13   3  13    6.71    2.22
  13   3 -13   10.51    2.20
 -13   3  13    8.14    2.35
  13   3 -13    2.67    1.74
  13   3 -13    2.80    1.79
  13   3 -13    5.59    1.25
 -13   3  13    7.04    1.40
 -13   3  13   10.98    2.63
  13  -3 -13    6.41    2.22
  13  -3 -13    3.86    1.62
 -13  -3  13    4.62    1.76
 -13  -3  13    7.49    2.02
  13  -3 -13    7.34    1.58
 -13  -3  13    4.46    1.98
 -13  -3  13    3.09    2.94
 -15   3  15    7.72    2.56
  15   3 -15    4.77    2.72
  15   3 -15    7.05    2.39
 -15   3  15   10.16    1.86
  15   3 -15    8.58    2.55
  15   3 -15    8.03    1.69
 -15  -3  15    9.21    2.98
 -15  -3  15    6.88    2.34
  15  -3 -15    8.24    2.15
  15  -3 -15    8.95    2.73
 -15  -3  15    8.42    2.37
  15  -3 -15    5.92    1.90
  17   3 -17   -2.57    2.33
  17   3 -17    1.35    1.66
 -17   3  17   -0.39    2.75
  17   3 -17   -1.71    3.00
 -17   3  17    0.36    1.88
 -17  -3  17   -1.30    2.09
  17  -3 -17   -0.66    1.92
  17  -3 -17    1.73    2.34
 -17  -3  17    0.84    2.72
  17  -3 -17    1.81    3.27
  19   3 -19    0.62    2.13
  19   3 -19   -3.50    3.76
 -19   3  19    2.22    2.28
  19   3 -19   -4.14    3.74
 -19   3  19   -1.25    3.62
  19  -3 -19    3.40    2.47
   0   4   0   12.98    1.12
   0   4   0   14.23    1.00
   0   4   0   13.83    1.06
   0   4   0   14.25    1.08
   0  -4   0   15.09    1.10
   0  -4   0   13.93    0.97
   0  -4   0   13.73    1.15
   0  -4   0   14.64    1.26
   0  -4   0   13.59    1.07
   2   4  -2  451.30   19.24
   2   4  -2  415.76   19.23
  -2   4   2  426.11   19.09
  -2   4   2  445.08   19.26
   2   4  -2  394.24   18.90
  -2   4   2  414.43   19.17
  -2   4   2  474.68   19.26
   2   4  -2  428.43   19.09
  -2   4   2  407.47   19.20
   2   4  -2  439.10   19.23
  -2  -4   2  431.96   19.10
   2  -4  -2  465.55   19.25
  -2  -4   2  410.75   19.21
  -2  -4   2  454.36   19.26
  -2  -4   2  425.23   19.26
   2  -4  -2  436.02   19.22
   2  -4  -2  436.20   19.29
   2  -4  -2  402.67   19.19
  -2  -4   2  398.79   18.91
   2  -4  -2  425.43   18.91
   2  -4  -2  449.37   19.11
  -4   4   4   44.24    2.73
   4   4  -4   44.76    2.22
   4   4  -4   44.82    2.21
  -4   4   4   46.31    2.57
  -4   4   4   45.65    2.81
  -4   4   4   45.20    2.73
   4   4  -4   48.78    2.70
   4   4  -4   44.12    2.54
   4   4  -4   40.84    2.68
  -4  -4   4   48.65    2.62
  -4  -4   4   47.27    2.70
   4  -4  -4   44.25    2.88
  -4  -4   4   44.67    2.77
   4  -4  -4   44.31    2.19
  -4  -4   4   46.81    2.82
   4  -4  -4   51.34    2.75
  -4  -4   4   43.50    2.75
   4  -4  -4   41.36    2.75
   4  -4  -4   43.01    2.53
   6   4  -6  349.84   15.63
   6   4  -6  333.80   15.43
   6   4  -6  335.49   14.97
  -6   4   6  339.18   15.38
  -6   4   6  324.46   15.39
  -6   4   6  321.01   15.44
  -6   4   6  337.63   15.00
  -6   4   6  347.12   15.53
  -6   4   6  327.40   14.76
   6   4  -6  356.99   15.43
   6   4  -6  293.34   14.72
  -6  -4   6  323.80   15.69
  -6  -4   6  374.09   16.82
  -6  -4   6  297.00   15.40
   6  -4  -6  355.33   14.76
   6  -4  -6  312.95   15.67
   6  -4  -6  330.69   14.98
  -6  -4   6  348.87   15.05
   6  -4  -6  334.99   15.92
   6  -4  -6  300.52   15.72
  -6  -4   6  335.27   15.49
  -8   4   8   65.62    3.60
   8   4  -8   71.53    4.28
  -8   4   8   68.86    4.36
  -8   4   8   68.84    3.58
   8   4  -8   66.20    4.30
  -8   4   8   68.91    4.25
   8   4  -8   78.34    4.70
  -8   4   8   60.36    4.32
   8   4  -8   68.59    4.36
   8   4  -8   59.78    3.48
  -8   4   8   69.82    4.51
   8   4  -8   71.03    3.59
   8  -4  -8   65.84    3.58
   8  -4  -8   69.98    3.53
  -8  -4   8   76.09    4.59
   8  -4  -8   66.38    4.56
  -8  -4   8   66.93    4.20
  -8  -4   8   73.34    4.55
  -8  -4   8   73.10    3.70
  -8  -4   8   67.78    4.49
   8  -4  -8   79.15    4.62
   8  -4  -8   68.63    4.23
  -8  -4   8   71.19    3.66
 -10   4  10   41.26    2.60
  10   4 -10   48.85    3.52
  10   4 -10   39.08    2.48
 -10   4  10   38.63    3.38
  10   4 -10   36.04    3.48
  10   4 -10   37.90    2.30
 -10   4  10   40.54    3.55
 -10   4  10   40.34    3.60
  10   4 -10   41.64    3.59
 -10  -4  10   38.70    3.84
 -10  -4  10   43.93    3.94
  10  -4 -10   39.79    2.51
 -10  -4  10   37.95    2.44
  10  -4 -10   39.04    3.72
  10  -4 -10   36.06    3.12
 -10  -4  10   44.51    2.88
 -10  -4  10   38.50    3.62
  10  -4 -10   41.42    3.83
 -10  -4  10   44.94    3.30
  12   4 -12  106.78    7.02
 -12   4  12   88.01    6.18
  12   4 -12   94.65    6.19
  12   4 -12   95.10    4.97
 -12   4  12   94.67    6.19
 -12   4  12   89.02    6.54
  12   4 -12   89.27    6.12
 -12   4  12   94.41    6.08
 -12   4  12   92.75    5.02
  12   4 -12   99.51    6.02
  12  -4 -12   81.82    6.39
  12  -4 -12   95.64    4.97
 -12  -4  12   93.89    6.47
 -12  -4  12   92.72    5.80
 -12  -4  12   93.15    6.78
  12  -4 -12   85.75    6.55
 -12  -4  12   80.65    6.65
  12  -4 -12   88.19    5.76
 -14   4  14   -0.11    1.95
  14   4 -14    2.52    1.96
 -14   4  14   -0.06    2.61
  14   4 -14   -0.01    1.04
  14   4 -14    1.59    1.90
  14   4 -14    2.39    2.38
 -14   4  14    0.99    1.20
 -14  -4  14   -2.67    1.53
  14  -4 -14    0.29    1.39
  14  -4 -14    0.87    2.28
 -14  -4  14   -0.99    1.69
 -14  -4  14   -0.05    2.11
  14  -4 -14    2.19    1.51
 -16   4  16   29.62    3.12
  16   4 -16   24.93    3.97
  16   4 -16   31.56    4.88
 -16   4  16   19.80    3.78
  16   4 -16   28.91    2.74
  16  -4 -16   25.21    4.30
  16  -4 -16   32.32    3.71
 -16  -4  16   24.81    3.42
  16  -4 -16   23.72    3.40
 -16  -4  16   15.99    3.53
 -16  -4  16   21.28    3.26
  18   4 -18   15.90    3.82
  18   4 -18    8.53    3.78
 -18   4  18    3.96    3.53
  18   4 -18    9.35    1.91
 -18   4  18    4.59    2.23
  18  -4 -18    8.70    2.57
  18  -4 -18    8.61    3.98
 -18  -4  18    5.37    3.59
 -18  -4  18   11.58    2.94
  -1   5   1  184.28    8.19
   1   5  -1  188.89    8.21
   1   5  -1  176.32    8.05
  -1   5   1  159.68    8.05
   1   5  -1  174.89    7.90
  -1   5   1  178.99    8.08
  -1   5   1  174.73    7.87
   1   5  -1  161.59    8.07
  -1   5   1  162.66    7.86
   1   5  -1  178.96    7.90
  -1   5   1  188.30    8.01
   1  -5  -1  168.75    8.08
  -1  -5   1  151.47    7.86
   1  -5  -1  155.27    8.03
  -1  -5   1  175.60    8.20
   1  -5  -1  171.73    7.88
  -1  -5   1  178.20    7.95
   1  -5  -1  169.59    7.87
  -1  -5   1  174.05    8.11
   1  -5  -1  172.64    8.18
  -1  -5   1  171.17    8.04
  -3   5   3  240.07   12.15
   3   5  -3  272.73   11.77
  -3   5   3  279.79   12.22
  -3   5   3  302.32   12.24
   3   5  -3  239.86   12.17
   3   5  -3  266.33   12.07
   3   5  -3  255.82   12.18
  -3   5   3  276.25   12.28
   3   5  -3  280.70   12.19
  -3   5   3  251.49   12.04
  -3  -5   3  263.83   12.26
  -3  -5   3  258.07   12.17
   3  -5  -3  285.01   12.21
   3  -5  -3  257.95   12.05
   3  -5  -3  275.25   12.34
  -3  -5   3  264.45   12.07
   3  -5  -3  253.25   11.74
  -3  -5   3  281.96   12.23
   3  -5  -3  248.11   12.19
  -3  -5   3  242.23   12.17
   3  -5  -3  256.46   11.74
   5   5  -5   65.84    3.21
   5   5  -5   70.26    3.25
   5   5  -5   70.98    3.98
   5   5  -5   65.47    3.82
   5   5  -5   65.77    3.65
  -5   5   5   69.95    3.89
  -5   5   5   70.88    3.70
  -5   5   5   73.66    4.02
   5   5  -5   64.28    4.00
  -5   5   5   68.13    3.91
  -5  -5   5   71.29    4.00
  -5  -5   5   61.73    3.89
   5  -5  -5   67.83    3.21
  -5  -5   5   62.19    3.89
   5  -5  -5   68.62    4.13
  -5  -5   5   70.33    3.88
  -5  -5   5   70.01    3.74
   5  -5  -5   63.71    3.94
   5  -5  -5   65.23    3.67
   5  -5  -5   66.25    3.86
  -7   5   7  302.96   13.73
  -7   5   7  285.08   13.52
   7   5  -7  276.59   13.60
   7   5  -7  287.86   13.56
  -7   5   7  286.48   13.57
   7   5  -7  270.84   12.72
   7   5  -7  287.94   13.08
  -7   5   7  293.69   13.12
  -7   5   7  280.92   13.60
  -7   5   7  279.59   12.73
   7   5  -7  269.94   13.50
   7  -5  -7  270.81   13.58
   7  -5  -7  288.25   13.65
  -7  -5   7  290.09   13.71
  -7  -5   7  270.98   13.70
   7  -5  -7  299.45   12.74
  -7  -5   7  295.10   13.61
  -7  -5   7  289.71   13.65
   7  -5  -7  289.53   13.10
  -7  -5   7  292.02   13.15
   7  -5  -7  279.25   13.84
  -9   5   9    4.81    1.04
   9   5  -9    6.14    1.45
   9   5  -9    6.48    0.97
  -9   5   9    4.78    1.40
  -9   5   9    6.82    1.75
  -9   5   9    4.37    1.59
   9   5  -9    7.84    1.67
   9   5  -9    5.32    1.49
  -9   5   9    6.21    1.48
  -9   5   9    5.21    0.89
   9   5  -9    6.64    1.04
  -9  -5   9    5.72    1.56
  -9  -5   9    6.08    1.07
   9  -5  -9    6.32    0.88
   9  -5  -9    3.47    1.34
   9  -5  -9    4.89    1.04
  -9  -5   9    4.52    1.31
   9  -5  -9    6.15    1.78
   9  -5  -9    6.04    1.76
  -9  -5   9    5.93    1.60
  -9  -5   9    4.86    1.58
 -11   5  11  152.16    8.87
  11   5 -11  156.93    7.68
  11   5 -11  173.34    8.93
 -11   5  11  171.75    9.40
 -11   5  11  156.12    9.06
 -11   5  11  154.79    7.83
  11   5 -11  166.63    9.10
  11   5 -11  164.45    9.09
  11   5 -11  163.51    7.78
 -11  -5  11  169.24    9.32
  11  -5 -11  160.91    8.85
  11  -5 -11  165.37    9.59
 -11  -5  11  160.23    9.20
  11  -5 -11  160.25    9.22
 -11  -5  11  165.80    9.22
  11  -5 -11  166.43    7.77
  11  -5 -11  164.82    7.75
 -11  -5  11  159.97    8.72
 -11  -5  11  169.83    7.84
  13   5 -13    1.38    1.90
 -13   5  13    2.31    1.10
 -13   5  13    0.96    2.53
  13   5 -13   -1.66    2.23
  13   5 -13    2.95    1.97
 -13   5  13    4.44    2.32
 -13   5  13    3.06    1.93
  13   5 -13    2.85    1.07
  13  -5 -13    1.86    2.67
 -13  -5  13    6.29    2.18
 -13  -5  13    3.17    1.48
  13  -5 -13    1.27    1.57
  13  -5 -13    3.05    1.13
  15   5 -15   15.34    2.05
  15   5 -15   15.43    3.13
 -15   5  15   14.59    2.94
 -15   5  15   19.46    3.39
  15   5 -15   13.12    2.97
  15  -5 -15   13.31    3.33
  15  -5 -15   15.35    2.15
  15  -5 -15   15.74    2.87
 -15  -5  15   17.64    3.53
 -15  -5  15   14.62    2.84
 -17   5  17    2.62    3.09
  17   5 -17   -3.56    2.45
 -17   5  17   -2.20    1.68
  17   5 -17    2.13    1.40
  17   5 -17    1.00    2.69
 -17  -5  17    4.24    2.63
 -17  -5  17   -1.44    3.06
  17  -5 -17    2.50    2.09
  17  -5 -17   -1.94    2.14
  17  -5 -17    6.90    3.50
   0   6   0   12.08    1.20
   0   6   0   12.81    1.17
   0   6   0   14.67    1.54
   0   6   0   13.19    1.12
   0   6   0   14.22    1.36
   0  -6   0   12.03    1.18
   0  -6   0   13.53    1.12
   0  -6   0   11.59    1.20
   0  -6   0   14.12    1.56
   0  -6   0   14.28    1.40
  -2   6   2  214.49    9.71
   2   6  -2  208.22    9.96
  -2   6   2  208.31    9.92
  -2   6   2  225.41    9.85
   2   6  -2  215.91    9.73
   2   6  -2  210.51    9.96
  -2   6   2  199.70    9.87
  -2   6   2  230.40   10.05
   2   6  -2  209.51    9.59
  -2  -6   2  185.22    9.84
   2  -6  -2  206.59    9.85
   2  -6  -2  213.85    9.94
   2  -6  -2  213.09    9.70
  -2  -6   2  211.97   10.03
  -2  -6   2  221.69    9.75
   2  -6  -2  212.45   10.02
  -2  -6   2  201.52    9.60
   2  -6  -2  212.44    9.59
   2  -6  -2  202.12    9.95
  -2  -6   2  217.24    9.81
  -4   6   4   20.27    1.79
  -4   6   4   16.19    1.62
   4   6  -4   17.11    1.77
   4   6  -4   22.37    1.89
  -4   6   4   16.92    1.77
  -4   6   4   18.04    1.73
  -4   6   4   17.99    1.76
   4   6  -4   18.71    1.18
   4   6  -4   21.11    1.77
   4   6  -4   19.57    1.68
   4  -6  -4   17.97    1.22
   4  -6  -4   19.56    1.19
  -4  -6   4   19.53    1.78
   4  -6  -4   18.70    1.93
  -4  -6   4   19.10    1.87
   4  -6  -4   20.36    1.87
  -4  -6   4   19.86    1.84
   4  -6  -4   18.13    1.64
   4  -6  -4   23.63    1.89
  -4  -6   4   17.52    1.84
  -4  -6   4   21.91    1.73
  -6   6   6  159.48    8.21
   6   6  -6  158.65    8.06
   6   6  -6  155.64    7.32
  -6   6   6  164.55    7.89
  -6   6   6  164.94    8.15
   6   6  -6  176.14    7.94
   6   6  -6  160.86    8.22
   6   6  -6  165.95    8.25
  -6   6   6  162.98    8.21
   6   6  -6  162.30    7.33
   6  -6  -6  157.77    8.19
  -6  -6   6  150.81    8.15
   6  -6  -6  161.62    7.29
  -6  -6   6  169.90    8.36
   6  -6  -6  160.52    8.38
  -6  -6   6  148.62    8.18
   6  -6  -6  164.11    7.92
  -6  -6   6  169.32    8.15
  -6  -6   6  169.81    7.97
   6  -6  -6  153.44    8.24
  -8   6   8   22.99    1.50
  -8   6   8   25.67    2.81
  -8   6   8   21.93    2.51
  -8   6   8   21.99    2.50
   8   6  -8   22.71    2.49
   8   6  -8   23.47    2.46
  -8   6   8   26.54    2.24
   8   6  -8   24.26    1.46
  -8   6   8   20.73    2.48
   8   6  -8   23.68    2.06
   8   6  -8   22.92    2.50
   8  -6  -8   21.66    2.58
   8  -6  -8   24.95    1.51
  -8  -6   8   21.41    2.66
   8  -6  -8   23.16    2.01
   8  -6  -8   19.37    2.41
  -8  -6   8   22.34    2.48
  -8  -6   8   20.82    2.59
  -8  -6   8   26.37    2.22
  -8  -6   8   22.66    2.84
   8  -6  -8   22.83    2.83
 -10   6  10    6.27    1.74
 -10   6  10    8.21    1.93
  10   6 -10    4.05    1.51
  10   6 -10    6.16    2.07
 -10   6  10    7.45    2.25
  10   6 -10    7.16    1.93
 -10   6  10    6.85    1.26
 -10   6  10    8.01    1.85
  10   6 -10    8.18    1.06
  10   6 -10    7.45    1.27
 -10   6  10    7.14    1.01
 -10  -6  10    6.50    1.84
  10  -6 -10    7.06    2.15
 -10  -6  10    6.21    1.65
  10  -6 -10    7.21    1.24
  10  -6 -10    7.00    1.85
 -10  -6  10    7.14    1.27
 -10  -6  10    6.47    1.96
 -10  -6  10    6.63    2.04
  10  -6 -10    6.02    2.05
  10  -6 -10    7.31    0.92
 -12   6  12   40.44    4.48
 -12   6  12   41.62    2.80
 -12   6  12   42.30    4.34
  12   6 -12   44.21    4.47
  12   6 -12   45.87    4.18
  12   6 -12   44.69    2.68
  12   6 -12   42.75    4.22
 -12   6  12   41.91    4.41
  12   6 -12   43.20    2.82
 -12  -6  12   47.35    3.11
 -12  -6  12   47.07    4.45
 -12  -6  12   51.30    4.03
  12  -6 -12   43.26    2.71
  12  -6 -12   39.10    2.76
 -12  -6  12   54.50    5.09
  12  -6 -12   44.13    4.65
  12  -6 -12   30.72    4.75
  12  -6 -12   41.25    3.79
  14   6 -14    2.27    2.01
  14   6 -14    4.48    1.12
 -14   6  14    2.55    1.33
  14   6 -14    2.84    2.18
 -14   6  14    6.86    2.28
 -14  -6  14    2.26    2.24
  14  -6 -14    1.00    2.49
  14  -6 -14    3.32    1.27
 -14  -6  14    6.37    2.17
  14  -6 -14    2.05    1.55
  16   6 -16    9.63    3.01
 -16   6  16   15.20    3.49
  16   6 -16   22.83    2.95
  16   6 -16   19.24    3.62
 -16   6  16   17.42    2.22
 -16  -6  16   17.58    3.54
  16  -6 -16   16.30    4.29
 -16  -6  16   20.60    3.51
  16  -6 -16   15.03    3.03
  18   6 -18    8.09    3.65
  18   6 -18    1.22    3.41
  18   6 -18    7.09    1.73
 -18   6  18    6.32    4.05
  18  -6 -18    8.62    2.66
 -18  -6  18    3.87    2.94
  18  -6 -18    4.28    4.29
 -18  -6  18   12.45    3.98
   1   7  -1   10.59    1.46
  -1   7   1    8.97    1.15
   1   7  -1    7.99    1.06
  -1   7   1    9.23    1.10
  -1   7   1    9.37    1.28
   1   7  -1    7.42    1.13
  -1   7   1    8.78    1.23
   1   7  -1    6.56    1.13
  -1   7   1    9.01    1.37
  -1   7   1    5.90    0.96
   1   7  -1    6.91    1.02
  -1  -7   1    8.82    1.35
   1  -7  -1    9.40    1.32
  -1  -7   1    9.68    1.08
   1  -7  -1    8.49    1.07
  -1  -7   1    8.23    1.20
  -1  -7   1   11.29    1.57
  -1  -7   1    8.26    1.04
   1  -7  -1   10.26    1.07
   1  -7  -1    7.81    1.21
   1  -7  -1    7.74    1.30
  -3   7   3   17.92    1.63
   3   7  -3   20.49    1.66
   3   7  -3   19.06    1.86
  -3   7   3   22.10    2.25
  -3   7   3   20.01    1.92
   3   7  -3   19.75    1.37
   3   7  -3   23.63    2.08
  -3   7   3   18.47    1.78
  -3   7   3   21.75    1.82
   3   7  -3   17.97    2.13
  -3  -7   3   21.52    1.44
  -3  -7   3   20.86    2.04
   3  -7  -3   21.08    1.44
   3  -7  -3   22.57    1.75
  -3  -7   3   19.51    1.97
  -3  -7   3   19.93    1.67
   3  -7  -3   21.94    2.00
   3  -7  -3   18.48    1.86
   3  -7  -3   21.58    1.92
   3  -7  -3   20.23    1.91
  -3  -7   3   18.73    1.90
  -5   7   5   14.42    1.91
  -5   7   5   10.77    1.82
   5   7  -5   13.63    2.11
   5   7  -5   11.45    1.57
   5   7  -5   12.16    0.98
  -5   7   5   11.69    1.59
  -5   7   5   12.33    1.88
   5   7  -5   11.24    1.70
   5   7  -5   15.13    1.92
  -5  -7   5   17.03    1.93
   5  -7  -5   16.55    2.16
  -5  -7   5   13.37    1.90
   5  -7  -5   13.30    1.04
   5  -7  -5   13.59    1.79
   5  -7  -5   13.37    1.01
   5  -7  -5   14.08    1.73
  -5  -7   5   12.69    1.77
  -5  -7   5   14.13    1.66
   5  -7  -5   13.74    1.82
  -5  -7   5   11.78    1.75
   7   7  -7   12.82    1.98
  -7   7   7   16.45    2.21
  -7   7   7   16.56    1.97
   7   7  -7   14.57    2.09
  -7   7   7   13.18    1.98
   7   7  -7   16.66    1.97
  -7   7   7   16.73    2.44
   7   7  -7   15.10    1.06
   7   7  -7   14.91    1.12
  -7  -7   7   18.68    2.38
   7  -7  -7   17.85    1.96
   7  -7  -7   15.24    2.22
  -7  -7   7   15.92    2.02
  -7  -7   7   15.97    2.15
  -7  -7   7   17.88    2.03
   7  -7  -7   14.75    2.35
   7  -7  -7   16.93    1.11
  -7  -7   7   16.08    2.25
   7  -7  -7   14.50    2.17
  -9   7   9   30.07    3.46
  -9   7   9   24.61    2.74
  -9   7   9   26.12    3.00
   9   7  -9   24.20    2.83
   9   7  -9   21.48    3.13
   9   7  -9   26.62    1.64
  -9   7   9   26.41    3.31
   9   7  -9   24.92    1.52
   9   7  -9   22.73    2.66
   9  -7  -9   23.71    2.96
   9  -7  -9   24.90    1.53
  -9  -7   9   22.15    2.79
  -9  -7   9   23.82    2.41
   9  -7  -9   24.54    3.18
  -9  -7   9   23.74    3.23
   9  -7  -9   23.76    2.77
   9  -7  -9   24.30    2.28
  -9  -7   9   26.14    2.95
  -9  -7   9   22.01    3.06
 -11   7  11   25.14    3.83
  11   7 -11   31.44    1.87
 -11   7  11   29.08    1.99
  11   7 -11   32.58    3.36
 -11   7  11   24.17    3.53
 -11   7  11   28.06    4.28
  11   7 -11   25.32    3.76
  11   7 -11   31.94    2.60
 -11   7  11   25.39    3.83
  11   7 -11   29.98    3.65
 -11   7  11   33.17    2.98
 -11  -7  11   33.43    3.33
  11  -7 -11   27.29    1.89
 -11  -7  11   29.97    2.77
 -11  -7  11   31.75    4.21
 -11  -7  11   28.52    3.46
  11  -7 -11   40.18    4.06
  11  -7 -11   27.65    3.14
  11  -7 -11   29.49    2.47
  11  -7 -11   25.03    3.99
 -11  -7  11   22.85    3.16
 -13   7  13   12.23    3.04
 -13   7  13    9.47    2.80
 -13   7  13   10.35    1.59
  13   7 -13   17.14    2.07
  13   7 -13   11.56    2.31
  13   7 -13   10.16    1.46
  13   7 -13   11.60    2.57
  13  -7 -13    9.14    2.15
 -13  -7  13   13.34    2.37
  13  -7 -13   11.49    3.12
 -13  -7  13   10.32    2.36
 -13  -7  13   13.49    1.87
  13  -7 -13   13.00    1.64
  13  -7 -13   11.27    1.61
  15   7 -15    1.20    2.39
 -15   7  15    1.97    1.20
  15   7 -15   -2.39    2.06
 -15   7  15   -2.00    2.51
  15   7 -15    1.92    1.00
 -15  -7  15   -0.35    2.40
  15  -7 -15   -0.69    1.69
 -15  -7  15    0.73    2.47
  15  -7 -15    2.31    1.26
  15  -7 -15   -1.66    2.69
 -17   7  17   -2.48    3.13
  17   7 -17    2.34    1.32
  17   7 -17    4.17    3.10
 -17   7  17    1.90    1.50
  17   7 -17    2.26    2.98
 -17  -7  17   -0.50    2.53
  17  -7 -17    3.20    3.68
  17  -7 -17    3.29    2.58
 -17  -7  17    4.35    3.11
   0   8   0  368.80   16.80
   0   8   0  354.10   17.06
   0   8   0  396.02   17.28
   0   8   0  362.55   16.78
   0   8   0  372.68   16.89
   0   8   0  380.56   16.94
   0  -8   0  338.33   17.83
   0  -8   0  382.81   16.78
   0  -8   0  370.41   17.14
   0  -8   0  395.15   17.00
   0  -8   0  361.01   16.88
  -2   8   2    3.13    0.93
  -2   8   2    2.38    0.86
   2   8  -2    3.16    1.12
  -2   8   2    4.24    0.82
  -2   8   2    3.70    0.87
   2   8  -2    4.86    0.80
   2   8  -2    3.53    0.76
   2   8  -2    3.34    0.87
   2   8  -2    2.85    0.94
  -2   8   2    4.17    1.12
  -2  -8   2    3.97    1.04
  -2  -8   2    4.68    0.86
  -2  -8   2    3.07    1.18
   2  -8  -2    2.85    1.01
   2  -8  -2    4.07    0.76
  -2  -8   2    2.08    0.81
  -2  -8   2    3.55    0.75
   2  -8  -2    3.41    0.77
   2  -8  -2    3.14    0.97
   2  -8  -2    2.52    1.08
   4   8  -4  171.80    8.57
   4   8  -4  167.99    8.56
  -4   8   4  176.33    8.64
  -4   8   4  170.06    8.31
   4   8  -4  176.06    8.32
  -4   8   4  170.64    8.55
   4   8  -4  176.87    8.60
   4   8  -4  170.90    7.89
   4  -8  -4  168.77    8.28
   4  -8  -4  169.20    8.65
   4  -8  -4  167.51    8.56
  -4  -8   4  171.13    7.93
  -4  -8   4  175.04    8.65
   4  -8  -4  178.37    7.91
  -4  -8   4  175.50    8.33
   4  -8  -4  161.88    8.59
  -4  -8   4  165.94    8.56
  -4  -8   4  164.80    8.47
  -4  -8   4  170.16    8.66
   4  -8  -4  167.66    7.87
  -6   8   6   17.99    2.32
   6   8  -6   16.76    1.21
   6   8  -6   18.52    2.18
   6   8  -6   19.74    1.96
   6   8  -6   20.05    2.36
  -6   8   6   17.61    2.21
  -6   8   6   20.76    2.08
  -6   8   6   15.77    2.35
   6   8  -6   16.07    2.09
   6   8  -6   18.27    1.24
   6  -8  -6   17.36    2.23
  -6  -8   6   20.76    2.39
   6  -8  -6   22.40    2.23
   6  -8  -6   16.52    1.90
   6  -8  -6   16.35    1.26
  -6  -8   6   19.89    2.27
  -6  -8   6   15.84    2.06
   6  -8  -6   18.60    2.24
   6  -8  -6   17.94    1.25
  -6  -8   6   18.75    2.13
  -6  -8   6   14.74    1.94
  -8   8   8   27.83    3.13
   8   8  -8   27.83    1.54
   8   8  -8   28.56    2.71
   8   8  -8   26.39    2.53
  -8   8   8   27.27    2.81
   8   8  -8   27.04    2.84
  -8   8   8   25.69    2.65
   8   8  -8   28.74    1.53
  -8   8   8   31.51    2.90
  -8   8   8   30.72    3.17
   8  -8  -8   27.99    1.58
  -8  -8   8   21.98    3.59
  -8  -8   8   24.56    2.81
   8  -8  -8   25.30    3.12
   8  -8  -8   25.44    1.49
   8  -8  -8   25.92    2.31
  -8  -8   8   27.49    2.45
  -8  -8   8   28.16    2.85
   8  -8  -8   31.84    3.01
  -8  -8   8   29.41    3.07
   8  -8  -8   22.57    2.77
 -10   8  10   23.21    2.74
  10   8 -10   18.37    1.27
  10   8 -10   15.87    2.53
 -10   8  10   21.59    2.88
  10   8 -10   23.37    2.84
  10   8 -10   19.72    1.19
  10   8 -10   17.81    2.41
 -10   8  10   14.91    2.61
  10   8 -10   18.61    2.96
 -10  -8  10   20.03    2.38
  10  -8 -10   17.56    2.88
 -10  -8  10   16.38    2.53
 -10  -8  10   18.34    2.82
  10  -8 -10   17.79    2.06
 -10  -8  10   17.86    2.84
  10  -8 -10   20.70    2.83
 -10  -8  10   21.95    3.48
  12   8 -12    0.18    1.58
 -12   8  12    4.73    1.78
  12   8 -12    1.72    0.53
 -12   8  12    0.21    1.91
  12   8 -12    1.06    1.90
 -12   8  12    1.91    2.40
  12   8 -12    3.18    1.27
  12   8 -12    2.72    0.67
  12  -8 -12   -0.49    2.16
 -12  -8  12    2.03    1.56
  12  -8 -12    2.79    2.45
  12  -8 -12    3.31    1.82
 -12  -8  12    4.10    2.62
 -12  -8  12    0.14    1.53
  14   8 -14   40.00    4.43
  14   8 -14   45.55    4.81
 -14   8  14   33.28    4.85
  14   8 -14   33.40    3.05
 -14  -8  14   33.39    4.45
  14  -8 -14   38.91    4.17
 -14  -8  14   36.43    3.47
  14  -8 -14   33.77    2.89
  14  -8 -14   27.59    4.36
 -14  -8  14   33.14    4.44
 -16   8  16    1.48    2.98
  16   8 -16   -1.28    2.56
  16   8 -16    2.05    2.68
 -16  -8  16    5.67    2.89
  16  -8 -16    4.01    2.65
  16  -8 -16    7.46    3.51
 -16  -8  16    1.67    2.49
 -18   8  18   17.02    4.23
 -18  -8  18   10.28    6.80
   1   9  -1  331.74   15.40
   1   9  -1  326.15   15.10
  -1   9   1  324.71   15.26
   1   9  -1  339.12   15.59
   1   9  -1  325.38   15.01
  -1   9   1  334.86   15.05
  -1   9   1  305.10   15.29
   1   9  -1  349.83   15.30
  -1   9   1  342.18   15.14
  -1   9   1  349.56   15.60
  -1   9   1  337.71   15.09
   1  -9  -1  322.67   15.08
   1  -9  -1  325.96   15.01
  -1  -9   1  315.72   15.02
  -1  -9   1  338.71   15.63
  -1  -9   1  343.15   15.48
  -1  -9   1  292.36   15.57
   1  -9  -1  338.97   15.45
  -1  -9   1  315.77   15.11
   1  -9  -1  323.23   15.58
  -3   9   3   41.93    2.98
   3   9  -3   47.43    3.22
  -3   9   3   50.44    3.29
   3   9  -3   44.24    2.59
   3   9  -3   42.53    3.27
  -3   9   3   46.00    3.24
   3   9  -3   43.98    2.76
  -3   9   3   38.88    2.74
  -3   9   3   50.30    3.11
   3  -9  -3   44.88    2.81
  -3  -9   3   46.13    3.31
   3  -9  -3   42.67    3.22
   3  -9  -3   40.31    3.17
  -3  -9   3   38.44    2.56
  -3  -9   3   44.72    2.90
  -3  -9   3   46.40    3.38
  -3  -9   3   43.46    2.91
  -3  -9   3   40.45    3.05
   3  -9  -3   48.09    2.65
   3  -9  -3   41.65    3.14
  -5   9   5  206.17   10.38
   5   9  -5  215.90   10.71
   5   9  -5  226.27    9.86
  -5   9   5  206.44   10.60
   5   9  -5  210.03   10.69
  -5   9   5  211.18   10.73
   5   9  -5  206.76   10.35
  -5   9   5  215.38   10.59
   5   9  -5  221.66   10.66
  -5   9   5  234.35   10.77
  -5  -9   5  204.87   10.56
   5  -9  -5  218.60   10.67
   5  -9  -5  209.89   10.43
   5  -9  -5  210.42    9.82
  -5  -9   5  216.75   10.42
  -5  -9   5  214.67   10.65
   5  -9  -5  205.43   10.78
  -5  -9   5  219.00   10.83
  -5  -9   5  213.56   10.72
   5  -9  -5  225.91    9.83
   5  -9  -5  227.15   10.73
  -7   9   7   21.19    2.68
   7   9  -7   17.93    2.56
   7   9  -7   21.81    1.38
  -7   9   7   20.95    2.45
   7   9  -7   22.93    2.29
   7   9  -7   23.25    2.58
  -7   9   7   26.37    2.69
   7   9  -7   22.60    1.38
  -7   9   7   20.82    2.35
   7  -9  -7   23.36    2.30
   7  -9  -7   20.70    1.39
   7  -9  -7   20.90    2.65
  -7  -9   7   22.76    2.59
   7  -9  -7   21.95    2.69
  -7  -9   7   19.03    2.66
   7  -9  -7   22.40    1.37
   7  -9  -7   24.86    2.68
  -7  -9   7   16.68    2.32
  -7  -9   7   21.75    2.32
   9   9  -9  188.87    9.26
  -9   9   9  186.80    9.32
   9   9  -9  170.03    9.72
  -9   9   9  176.31    9.56
  -9   9   9  188.09    9.77
  -9   9   9  183.95    9.79
   9   9  -9  172.77    9.47
  -9   9   9  180.90    9.80
  -9   9   9  170.28    9.63
   9   9  -9  179.11    9.76
   9  -9  -9  179.48    9.61
  -9  -9   9  193.68    9.86
  -9  -9   9  191.43    9.79
   9  -9  -9  177.87    9.15
   9  -9  -9  162.60    9.91
  -9  -9   9  175.17    9.77
  -9  -9   9  192.92    9.30
   9  -9  -9  180.58    9.86
  -9  -9   9  184.67   10.09
  11   9 -11    2.80    1.61
 -11   9  11   -1.30    2.09
 -11   9  11    1.21    1.72
 -11   9  11   -2.11    2.15
 -11   9  11    4.59    1.91
  11   9 -11   -0.18    1.33
  11   9 -11    4.11    1.70
 -11   9  11    1.64    1.80
  11  -9 -11    1.46    2.06
 -11  -9  11    0.15    1.28
 -11  -9  11   -0.60    1.55
  11  -9 -11    1.58    1.11
  11  -9 -11    1.82    1.95
 -11  -9  11    3.06    1.72
  11  -9 -11    2.67    1.80
 -11  -9  11    1.10    2.40
  13   9 -13   51.52    3.93
 -13   9  13   52.86    4.98
  13   9 -13   52.31    4.86
  13   9 -13   49.13    4.97
  13  -9 -13   42.67    3.36
 -13  -9  13   55.02    3.79
  13  -9 -13   51.23    4.75
 -13  -9  13   46.11    4.93
 -13  -9  13   47.28    4.66
  13  -9 -13   46.12    5.53
  15   9 -15    0.68    2.62
  15   9 -15    5.92    2.72
 -15   9  15    0.43    2.42
 -15  -9  15   -0.11    2.31
  15  -9 -15    0.53    1.46
 -15  -9  15   -0.04    1.82
  15  -9 -15   -0.49    3.03
  15  -9 -15    2.50    2.11
 -15  -9  15   -4.27    2.14
 -17   9  17    2.97    3.42
  17   9 -17    1.66    2.96
  17   9 -17    7.20    3.40
 -17  -9  17    9.60    3.21
 -17  -9  17    5.08    3.47
  17  -9 -17    7.39    2.82
  17  -9 -17   -0.99    3.97
   0  10   0  635.52   28.82
   0  10   0  703.33   28.78
   0  10   0  658.16   29.25
   0  10   0  566.45   28.61
   0  10   0  620.68   28.64
   0  10   0  622.77   29.03
   0  10   0  651.37   28.81
   0 -10   0  665.64   28.68
   0 -10   0  653.51   29.11
   0 -10   0  635.69   29.30
   2  10  -2   25.78    2.63
   2  10  -2   21.19    1.84
  -2  10   2   17.41    2.04
  -2  10   2   21.60    1.89
   2  10  -2   22.54    1.88
   2  10  -2   20.77    2.30
  -2  10   2   20.64    2.65
  -2  10   2   22.52    2.30
   2  10  -2   20.47    2.17
   2 -10  -2   24.20    2.48
   2 -10  -2   20.18    1.84
  -2 -10   2   22.96    1.97
  -2 -10   2   22.36    2.14
   2 -10  -2   24.20    2.41
   2 -10  -2   21.12    1.89
   2 -10  -2   19.10    2.09
  -2 -10   2   19.32    1.87
  -2 -10   2   21.27    2.35
  -2 -10   2   21.81    2.42
  -4  10   4  200.12    9.77
  -4  10   4  198.69    9.53
  -4  10   4  177.11    9.57
   4  10  -4  201.56    9.83
   4  10  -4  195.96    9.31
  -4  10   4  204.89    9.85
   4  10  -4  203.91    9.01
   4  10  -4  202.87    9.76
   4  10  -4  178.86    9.64
  -4  10   4  195.86    9.34
   4 -10  -4  191.73    8.96
  -4 -10   4  200.61    9.93
   4 -10  -4  194.38    9.77
   4 -10  -4  166.45    9.54
  -4 -10   4  178.54    9.70
  -4 -10   4  183.03    9.64
  -4 -10   4  196.20    9.52
   4 -10  -4  183.92    9.77
  -4 -10   4  181.75    8.97
  -6  10   6   40.71    3.55
   6  10  -6   37.37    2.87
  -6  10   6   37.40    3.12
   6  10  -6   35.78    3.24
  -6  10   6   36.66    2.93
  -6  10   6   40.63    3.36
   6  10  -6   43.18    2.28
   6  10  -6   36.99    3.43
   6 -10  -6   42.71    3.38
   6 -10  -6   38.19    3.14
  -6 -10   6   38.87    3.18
  -6 -10   6   36.03    3.11
  -6 -10   6   33.86    3.12
  -6 -10   6   34.78    3.37
   6 -10  -6   40.10    2.22
   6 -10  -6   36.44    3.41
   6 -10  -6   36.33    3.10
   6 -10  -6   41.25    2.27
  -8  10   8   72.35    4.76
   8  10  -8   70.33    4.97
  -8  10   8   75.92    4.90
   8  10  -8   72.65    3.41
  -8  10   8   73.26    5.22
  -8  10   8   73.14    5.23
   8  10  -8   71.01    4.62
  -8  10   8   64.86    4.85
   8  10  -8   71.80    3.40
   8  10  -8   74.63    5.31
   8  10  -8   72.73    4.84
  -8 -10   8   68.56    5.35
   8 -10  -8   68.47    5.11
  -8 -10   8   73.91    4.75
  -8 -10   8   70.39    5.05
  -8 -10   8   69.77    4.88
  -8 -10   8   69.75    4.91
   8 -10  -8   74.87    5.14
   8 -10  -8   74.14    4.64
   8 -10  -8   71.57    4.85
  10  10 -10   46.53    4.00
 -10  10  10   46.11    4.31
 -10  10  10   51.52    4.20
  10  10 -10   45.72    4.04
  10  10 -10   50.45    4.30
 -10  10  10   49.94    4.65
 -10  10  10   43.39    4.14
 -10  10  10   51.02    5.10
 -10 -10  10   51.35    4.36
  10 -10 -10   46.37    4.43
  10 -10 -10   52.62    4.55
  10 -10 -10   49.69    4.76
 -10 -10  10   50.58    3.90
  10 -10 -10   52.33    3.75
 -10 -10  10   41.63    4.70
 -10 -10  10   42.43    4.05
 -12  10  12    0.88    2.08
  12  10 -12    0.93    1.72
 -12  10  12    1.40    1.79
  12  10 -12    0.94    1.79
 -12  10  12   -0.25    1.91
  12  10 -12    3.05    1.88
  12 -10 -12   -1.82    3.01
 -12 -10  12    3.52    1.49
  12 -10 -12    3.53    2.17
  12 -10 -12    0.54    2.05
 -12 -10  12    0.96    1.86
 -12 -10  12    1.82    1.81
  12 -10 -12   -1.02    1.19
  14  10 -14   37.17    3.88
  14  10 -14   41.56    5.22
 -14  10  14   46.37    5.25
  14  10 -14   46.73    4.87
 -14  10  14   43.33    4.91
  14 -10 -14   35.91    5.17
 -14 -10  14   43.08    4.00
  14 -10 -14   36.64    3.45
  14 -10 -14   46.33    5.10
 -14 -10  14   49.20    5.10
 -14 -10  14   52.62    5.24
  16  10 -16   -6.49    2.66
  16  10 -16    5.22    3.00
 -16  10  16    2.16    2.52
 -16  10  16    2.07    3.10
  16 -10 -16    3.58    2.55
  16 -10 -16   -4.55    3.35
 -16 -10  16   -0.74    2.45
 -16 -10  16   -4.81    2.68
 -16 -10  16    2.15    2.88
   1  11  -1   65.80    4.65
  -1  11   1   65.69    4.15
   1  11  -1   66.10    3.84
  -1  11   1   63.05    4.19
   1  11  -1   69.17    3.96
  -1  11   1   75.85    4.15
   1  11  -1   71.13    4.27
  -1  11   1   73.09    4.73
   1  11  -1   66.64    4.29
  -1  11   1   57.63    3.81
   1 -11  -1   68.62    3.87
   1 -11  -1   63.98    4.53
  -1 -11   1   67.86    4.42
  -1 -11   1   69.70    3.95
  -1 -11   1   61.34    4.45
   1 -11  -1   61.58    4.10
   1 -11  -1   74.26    4.52
  -1 -11   1   70.13    4.15
   3  11  -3    2.77    0.87
  -3  11   3    2.22    0.96
  -3  11   3    3.04    1.16
   3  11  -3    2.13    1.54
   3  11  -3    1.52    1.12
  -3  11   3    1.14    0.79
  -3  11   3    3.35    1.28
  -3  11   3    3.36    1.48
   3  11  -3    2.64    1.28
   3  11  -3    2.11    0.90
  -3 -11   3    3.02    1.53
   3 -11  -3    1.68    1.05
   3 -11  -3    1.46    1.48
   3 -11  -3    3.15    0.86
  -3 -11   3    2.85    0.89
   3 -11  -3    3.33    0.97
  -3 -11   3    2.37    1.24
  -3 -11   3    2.83    1.24
   3 -11  -3    2.53    1.23
  -3 -11   3    2.79    1.07
  -5  11   5   72.35    4.46
   5  11  -5   78.17    5.06
   5  11  -5   75.22    3.99
  -5  11   5   74.25    5.12
   5  11  -5   69.26    4.83
  -5  11   5   71.79    4.75
  -5  11   5   74.36    4.79
   5  11  -5   70.76    4.40
   5 -11  -5   74.23    4.88
  -5 -11   5   74.29    4.92
   5 -11  -5   84.28    4.60
  -5 -11   5   79.08    4.98
   5 -11  -5   78.90    5.08
   5 -11  -5   76.22    4.86
   5 -11  -5   72.75    3.99
  -5 -11   5   77.37    4.82
  -5 -11   5   75.21    4.66
   5 -11  -5   82.62    4.00
  -5 -11   5   78.85    5.41
  -5 -11   5   75.86    4.72
   7  11  -7    1.38    0.64
  -7  11   7    3.02    1.66
   7  11  -7    2.43    1.15
  -7  11   7    1.23    1.74
   7  11  -7    4.34    1.50
   7  11  -7    1.50    1.54
  -7  11   7    4.41    1.86
   7  11  -7    2.93    0.67
  -7  11   7    2.52    1.14
   7  11  -7    1.76    2.16
  -7  11   7    2.63    1.37
  -7 -11   7    3.79    1.91
   7 -11  -7    2.37    0.66
  -7 -11   7    2.11    1.41
   7 -11  -7    1.46    1.35
   7 -11  -7    3.38    1.49
  -7 -11   7    2.22    1.38
  -7 -11   7    0.56    1.44
  -7 -11   7    2.93    1.42
   7 -11  -7   -0.16    1.30
   7 -11  -7    2.44    1.27
   7 -11  -7    1.85    0.66
  -9  11   9   68.33    4.95
  -9  11   9   69.03    5.25
   9  11  -9   71.01    4.85
  -9  11   9   78.78    4.99
  -9  11   9   67.65    5.46
   9  11  -9   68.57    5.01
   9  11  -9   68.63    5.10
   9 -11  -9   67.27    5.56
   9 -11  -9   67.88    5.13
  -9 -11   9   71.96    5.19
  -9 -11   9   76.14    5.29
  -9 -11   9   72.23    5.99
   9 -11  -9   64.83    4.66
   9 -11  -9   64.91    5.17
  -9 -11   9   65.33    4.78
 -11  11  11   17.52    2.82
  11  11 -11   14.43    2.88
 -11  11  11   14.18    2.62
  11  11 -11   10.51    2.12
 -11  11  11    3.53    2.69
  11  11 -11   11.48    2.40
  11 -11 -11   11.36    2.06
 -11 -11  11   12.54    2.91
  11 -11 -11   13.07    2.89
 -11 -11  11   11.18    2.35
  11 -11 -11   12.20    2.96
  11 -11 -11   15.68    3.02
 -11 -11  11    9.60    2.91
 -11 -11  11   12.25    2.14
 -13  11  13    9.79    2.96
 -13  11  13   14.64    2.71
 -13  11  13    8.92    2.99
  13  11 -13   15.15    2.73
  13  11 -13    7.56    2.28
  13  11 -13   12.63    3.03
 -13 -11  13   15.27    3.21
  13 -11 -13   13.67    2.80
 -13 -11  13    9.33    2.72
  13 -11 -13   10.24    3.22
  13 -11 -13   10.97    2.02
 -13 -11  13   14.83    2.37
  15  11 -15    1.69    2.63
  15  11 -15    2.78    2.73
 -15  11  15    0.66    2.30
 -15  11  15   -0.39    2.76
 -15 -11  15    0.07    2.50
  15 -11 -15    5.52    2.73
  15 -11 -15   -0.17    1.52
  15 -11 -15    1.25    3.31
 -15 -11  15   -2.68    2.61
 -15 -11  15   -0.88    2.05
   0  12   0   12.02    2.46
   0  12   0   15.42    2.11
   0  12   0   11.42    1.78
   0  12   0   15.14    2.25
   0  12   0   14.71    2.08
   0 -12   0   18.09    2.54
   0 -12   0   16.00    2.06
   0 -12   0   13.76    2.01
   0 -12   0   17.85    1.95
   2  12  -2   78.56    4.96
  -2  12   2   81.09    4.68
   2  12  -2   77.87    5.81
  -2  12   2   73.05    4.41
  -2  12   2   89.13    5.02
   2  12  -2   79.22    4.39
  -2  12   2   75.79    5.92
   2  12  -2   73.59    4.83
   2  12  -2   76.40    4.44
  -2  12   2   77.23    4.76
  -2 -12   2   76.82    5.12
  -2 -12   2   75.97    4.79
   2 -12  -2   86.05    5.29
   2 -12  -2   73.41    5.11
   2 -12  -2   74.77    4.45
  -2 -12   2   74.90    4.85
   2 -12  -2   73.10    4.82
  -2 -12   2   86.89    4.60
  -2 -12   2   75.01    5.19
  -4  12   4    3.17    1.22
   4  12  -4    4.45    2.29
   4  12  -4    3.34    1.29
   4  12  -4    3.67    1.02
   4  12  -4    6.06    1.08
  -4  12   4    1.69    1.40
  -4  12   4    3.46    1.44
  -4 -12   4    5.11    1.19
   4 -12  -4    4.95    1.28
  -4 -12   4    5.74    1.72
   4 -12  -4    4.48    1.42
  -4 -12   4    5.57    1.58
  -4 -12   4    3.73    1.32
   4 -12  -4    5.54    1.78
  -4 -12   4    6.04    1.92
   4 -12  -4    3.25    1.38
   4 -12  -4    3.31    0.95
   6  12  -6   35.69    5.48
  -6  12   6   37.93    3.13
  -6  12   6   40.20    3.49
  -6  12   6   38.41    4.76
   6  12  -6   43.08    2.48
  -6  12   6   44.34    3.75
  -6  12   6   40.76    4.03
   6  12  -6   38.58    3.55
   6  12  -6   38.27    3.05
   6  12  -6   30.27    3.87
  -6 -12   6   39.51    3.68
  -6 -12   6   41.31    4.56
   6 -12  -6   37.61    3.60
  -6 -12   6   41.53    3.67
  -6 -12   6   37.77    3.50
   6 -12  -6   35.52    3.77
  -6 -12   6   40.86    3.44
  -6 -12   6   36.37    3.54
   6 -12  -6   37.58    3.54
   6 -12  -6   40.51    2.47
   6 -12  -6   41.89    2.46
   6 -12  -6   39.89    3.35
   8  12  -8    2.09    1.59
  -8  12   8    6.78    2.32
  -8  12   8    0.78    1.40
   8  12  -8    2.79    1.28
  -8  12   8    1.46    1.29
   8  12  -8    3.06    0.62
  -8  12   8    2.38    1.92
   8  12  -8    0.71    2.04
   8  12  -8    2.66    0.61
   8 -12  -8    4.38    1.39
   8 -12  -8    2.07    1.90
   8 -12  -8    2.87    1.68
  -8 -12   8    1.57    1.73
  -8 -12   8    4.82    1.71
   8 -12  -8    3.78    0.64
  -8 -12   8    2.07    1.53
   8 -12  -8    2.67    0.62
  -8 -12   8    4.20    1.80
   8 -12  -8    2.03    1.51
  10  12 -10    1.37    1.52
 -10  12  10    0.58    1.57
 -10  12  10    2.42    1.61
 -10  12  10   -2.64    2.42
  10  12 -10    1.77    1.84
 -10  12  10    0.49    2.33
  10  12 -10    5.66    2.22
 -10  12  10    3.06    3.92
 -10 -12  10    3.01    2.45
  10 -12 -10    2.63    2.36
  10 -12 -10    0.19    2.14
  10 -12 -10    1.09    1.47
 -10 -12  10    0.97    1.68
 -10 -12  10    2.09    1.82
 -10 -12  10    1.54    1.90
  10 -12 -10    4.77    1.88
  12  12 -12   15.20    2.97
  12  12 -12   19.88    2.93
 -12  12  12   16.96    3.10
 -12  12  12   12.92    2.70
  12  12 -12   11.95    2.53
 -12  12  12   15.49    3.32
  12 -12 -12    9.92    2.15
  12 -12 -12   12.29    3.07
  12 -12 -12   11.88    3.55
 -12 -12  12   11.36    2.90
 -12 -12  12   18.68    3.63
 -12 -12  12   11.09    2.29
 -14  12  14    8.55    2.36
 -14  12  14   -0.30    3.61
 -14  12  14    3.84    2.85
  14  12 -14    3.97    2.54
  14  12 -14    5.70    3.16
 -14 -12  14    3.53    2.70
  14 -12 -14    9.25    2.07
 -14 -12  14    8.74    2.81
 -14 -12  14    9.42    2.37
  14 -12 -14    3.94    2.57
  14 -12 -14    8.17    3.65
  16  12 -16   16.71    4.40
 -16  12  16   15.95    3.37
  16  12 -16   15.00    3.78
 -16  12  16   16.01    4.07
  16 -12 -16   15.86    3.57
 -16 -12  16   12.61    3.89
 -16 -12  16   11.02    3.52
  16 -12 -16   13.37    2.32
  16 -12 -16   16.49    4.78
 -16 -12  16    7.80    2.60
   1  13  -1   84.54    5.73
   1  13  -1   99.26    5.89
   1  13  -1  103.54    5.56
  -1  13   1   93.58    5.37
  -1  13   1   93.15    6.33
  -1  13   1   91.57    5.44
  -1  13   1  108.39    5.82
   1  13  -1   91.25    5.42
  -1  13   1  101.47    5.90
  -1  13   1   89.66    5.71
   1  13  -1   94.12    6.37
  -1 -13   1   99.74    6.13
  -1 -13   1   92.33    5.63
   1 -13  -1  112.54    5.45
   1 -13  -1   98.29    5.44
  -1 -13   1   97.28    5.33
   1 -13  -1   93.35    5.67
  -1 -13   1   91.38    5.52
  -1 -13   1   89.19    6.06
   1 -13  -1   89.80    6.18
  -3  13   3  138.62    7.78
   3  13  -3  142.30    8.29
  -3  13   3  156.96    8.87
  -3  13   3  151.41    7.67
   3  13  -3  138.97    8.07
  -3  13   3  149.35    8.52
   3  13  -3  142.99    8.44
   3  13  -3  145.86    7.50
  -3  13   3  147.64    8.06
   3  13  -3  152.94    7.50
  -3 -13   3  154.11    8.49
   3 -13  -3  153.23    7.58
  -3 -13   3  145.28    7.57
   3 -13  -3  147.17    8.13
  -3 -13   3  147.38    7.70
   3 -13  -3  135.74    8.29
  -3 -13   3  157.07    8.43
   3 -13  -3  148.32    7.43
  -3 -13   3  143.59    8.02
   5  13  -5   23.79    3.23
   5  13  -5   26.37    3.04
   5  13  -5   20.44    2.42
  -5  13   5   25.26    3.11
  -5  13   5   21.19    2.49
  -5  13   5   23.31    2.89
  -5  13   5   33.35    4.19
   5  13  -5   25.34    3.66
  -5  13   5   25.25    3.53
   5  13  -5   21.72    2.12
  -5 -13   5   27.24    3.31
   5 -13  -5   22.44    2.06
  -5 -13   5   27.40    3.19
  -5 -13   5   21.31    2.69
  -5 -13   5   25.31    2.27
   5 -13  -5   27.52    2.71
   5 -13  -5   16.68    2.67
   5 -13  -5   28.98    3.19
   5 -13  -5   26.59    2.17
  -5 -13   5   28.89    3.06
  -5 -13   5   21.87    3.18
   7  13  -7  129.60    6.23
   7  13  -7  131.91    7.15
   7  13  -7  127.02    7.84
  -7  13   7  121.84    7.84
  -7  13   7  124.22    7.14
  -7  13   7  127.89    7.56
  -7  13   7  140.50    8.09
   7  13  -7  130.51    7.75
   7 -13  -7  131.40    6.21
   7 -13  -7  133.61    6.23
  -7 -13   7  137.53    7.90
   7 -13  -7  128.16    7.91
   7 -13  -7  133.89    7.33
  -7 -13   7  132.54    7.52
   7 -13  -7  121.78    7.55
   7 -13  -7  124.27    7.66
  -7 -13   7  127.80    7.77
  -7 -13   7  126.41    7.51
  -7 -13   7  118.98    7.58
   9  13  -9   -0.56    1.51
  -9  13   9   -0.83    2.61
  -9  13   9   -0.39    1.59
   9  13  -9   -1.26    2.27
   9  13  -9    2.15    1.37
  -9  13   9    4.30    2.53
  -9  13   9    0.40    1.69
  -9 -13   9   -1.09    1.44
   9 -13  -9    0.46    1.68
  -9 -13   9   -3.83    1.99
   9 -13  -9    2.79    1.70
   9 -13  -9   -0.25    1.59
  -9 -13   9   -1.23    1.51
   9 -13  -9   -0.64    2.03
  -9 -13   9    1.63    1.77
  11  13 -11   54.71    6.00
  11  13 -11   74.41    5.83
 -11  13  11   65.30    5.52
 -11  13  11   58.90    6.52
  11  13 -11   72.19    5.43
 -11  13  11   78.60    5.74
  11 -13 -11   78.15    6.07
 -11 -13  11   67.06    5.33
  11 -13 -11   80.87    6.47
 -11 -13  11   74.31    5.68
 -11 -13  11   71.47    5.96
  11 -13 -11   63.05    5.13
  11 -13 -11   83.24    6.51
 -11 -13  11   51.50    7.59
  13  13 -13    1.56    2.50
  13  13 -13    1.25    2.17
 -13  13  13   -2.72    3.48
 -13  13  13    0.07    2.42
 -13  13  13    0.97    2.25
  13  13 -13    3.94    3.04
  13 -13 -13    2.02    1.79
  13 -13 -13    0.73    3.21
 -13 -13  13   -0.39    2.58
  13 -13 -13   -2.16    2.39
 -13 -13  13    2.02    2.24
 -13 -13  13   -0.12    2.03
 -15  13  15    7.31    2.88
 -15  13  15    9.86    3.41
  15  13 -15    3.92    2.99
  15  13 -15    2.04    3.54
 -15 -13  15    4.94    2.45
 -15 -13  15   12.52    3.38
 -15 -13  15    7.64    2.98
  15 -13 -15    5.23    2.76
  15 -13 -15   -4.50    3.58
  15 -13 -15    1.76    1.95
   0  14   0   16.48    2.47
   0  14   0   19.86    3.04
   0  14   0   18.26    2.62
   0  14   0   16.58    2.57
   0  14   0   21.95    2.14
   0 -14   0   19.36    2.51
   0 -14   0   16.63    2.39
   0 -14   0   16.10    2.67
   0 -14   0   20.65    2.36
   0 -14   0   19.03    2.86
  -2  14   2  263.05   12.67
   2  14  -2  261.17   12.19
  -2  14   2  270.91   12.32
  -2  14   2  231.79   12.00
   2  14  -2  247.15   13.07
  -2  14   2  232.77   12.99
   2  14  -2  256.71   12.02
   2  14  -2  246.85   12.61
  -2  14   2  249.23   12.64
   2  14  -2  242.39   12.60
   2 -14  -2  279.28   12.14
  -2 -14   2  242.80   12.47
   2 -14  -2  257.00   12.15
   2 -14  -2  274.81   13.14
   2 -14  -2  233.65   12.93
   2 -14  -2  237.08   12.59
  -2 -14   2  249.76   12.90
  -2 -14   2  245.28   12.12
  -2 -14   2  230.03   12.95
  -2 -14   2  243.44   12.16
  -4  14   4   45.09    3.75
  -4  14   4   55.24    6.93
   4  14  -4   45.29    3.22
  -4  14   4   43.43    3.76
   4  14  -4   46.05    4.70
   4  14  -4   40.54    3.87
   4  14  -4   44.34    4.82
   4  14  -4   41.96    3.22
  -4  14   4   43.54    3.31
  -4  14   4   47.38    4.37
   4 -14  -4   41.83    3.50
  -4 -14   4   41.91    4.83
   4 -14  -4   44.14    3.02
  -4 -14   4   42.36    3.91
  -4 -14   4   42.89    3.62
  -4 -14   4   44.35    3.26
   4 -14  -4   49.25    4.09
   4 -14  -4   46.77    4.65
  -4 -14   4   44.95    4.13
   4 -14  -4   36.59    3.88
  -6  14   6  145.68    8.06
   6  14  -6  149.16    7.37
   6  14  -6  146.33    7.96
   6  14  -6  150.54    8.65
  -6  14   6  160.92    8.70
  -6  14   6  141.98    9.09
  -6  14   6  165.32    8.88
   6  14  -6  146.95    9.11
   6 -14  -6  149.57    7.34
   6 -14  -6  148.72    8.84
  -6 -14   6  143.65    8.68
   6 -14  -6  148.16    8.70
   6 -14  -6  154.25    8.18
   6 -14  -6  143.93    7.32
  -6 -14   6  159.28    8.83
  -6 -14   6  158.34    9.19
  -6 -14   6  145.18    8.32
   8  14  -8   33.14    3.93
   8  14  -8   36.00    2.23
  -8  14   8   34.13    4.86
   8  14  -8   41.42    5.18
  -8  14   8   29.42    4.10
  -8  14   8   43.18    3.71
   8  14  -8   35.03    3.46
  -8  14   8   39.13    3.92
   8  14  -8   38.26    2.21
  -8 -14   8   38.10    4.92
   8 -14  -8   38.58    3.99
  -8 -14   8   47.23    4.20
  -8 -14   8   30.73    3.76
   8 -14  -8   37.94    2.21
  -8 -14   8   33.25    4.01
   8 -14  -8   38.26    4.45
   8 -14  -8   37.99    4.34
   8 -14  -8   37.04    2.29
   8 -14  -8   37.34    4.22
  10  14 -10   12.40    2.36
  10  14 -10    7.73    3.19
 -10  14  10   15.42    2.82
  10  14 -10   12.23    2.94
 -10  14  10    9.66    2.26
 -10  14  10   13.42    4.12
  10 -14 -10   16.08    2.92
 -10 -14  10   10.92    2.54
  10 -14 -10   11.61    3.04
 -10 -14  10   10.46    3.22
  10 -14 -10   13.11    2.48
 -10 -14  10   11.07    2.71
 -10 -14  10   11.35    2.74
  10 -14 -10    9.31    3.00
  12  14 -12   38.98    4.99
 -12  14  12   31.12    4.10
  12  14 -12   32.11    4.32
 -12  14  12   37.74    4.58
 -12 -14  12   40.91    5.21
 -12 -14  12   28.38    3.67
  12 -14 -12   35.91    5.12
  12 -14 -12   42.93    6.00
 -12 -14  12   31.71    4.49
  12 -14 -12   33.22    3.93
 -14  14  14    2.17    2.83
 -14  14  14   -3.79    2.58
  14  14 -14   -4.14    2.65
  14  14 -14   -5.26    3.01
 -14 -14  14    2.31    2.68
  14 -14 -14    2.30    3.47
 -14 -14  14   -1.33    2.61
  14 -14 -14    3.81    3.00
  14 -14 -14   -1.01    2.02
 -14 -14  14   -1.81    2.51
  -1  15   1   20.86    2.82
  -1  15   1   26.94    3.29
   1  15  -1   21.01    2.87
   1  15  -1   22.11    2.91
   1  15  -1   22.83    2.39
  -1  15   1   23.14    2.55
   1  15  -1   21.13    2.91
  -1  15   1   27.49    3.05
   1  15  -1   24.12    2.91
   1 -15  -1   25.23    2.69
  -1 -15   1   18.55    2.92
  -1 -15   1   23.15    2.92
   1 -15  -1   20.43    3.17
  -1 -15   1   26.75    2.77
   1 -15  -1   22.10    3.33
  -1 -15   1   21.45    2.72
   1 -15  -1   18.56    2.98
  -1 -15   1   15.46    2.83
   1 -15  -1   25.27    2.78
  -3  15   3   86.97    6.00
  -3  15   3   82.15    5.13
   3  15  -3   91.87    6.36
   3  15  -3   89.95    5.01
   3  15  -3   82.84    5.76
   3  15  -3   84.18    5.17
  -3  15   3   82.45    5.59
  -3  15   3   84.71    5.50
   3 -15  -3   83.42    5.20
   3 -15  -3   85.79    6.24
  -3 -15   3   82.02    5.63
   3 -15  -3   91.23    5.12
   3 -15  -3   80.89    6.46
   3 -15  -3   88.69    5.88
  -3 -15   3   90.91    5.42
  -3 -15   3   89.99    5.22
  -3 -15   3   89.30    6.20
  -5  15   5    8.07    2.23
  -5  15   5    8.30    1.68
   5  15  -5    9.21    2.15
   5  15  -5    8.65    1.51
   5  15  -5    6.49    1.66
  -5  15   5    6.44    2.16
  -5 -15   5    3.52    1.81
   5 -15  -5    9.55    1.87
  -5 -15   5    5.88    1.75
  -5 -15   5    5.74    2.17
  -5 -15   5    7.77    2.22
   5 -15  -5    9.92    1.43
   5 -15  -5    6.59    2.14
  -5 -15   5    2.10    1.85
   5 -15  -5    6.02    1.37
   5 -15  -5    4.39    1.94
  -7  15   7   80.80    5.49
  -7  15   7   83.16    5.99
   7  15  -7   86.21    6.17
   7  15  -7   81.77    5.34
  -7  15   7   83.52    6.48
   7  15  -7   90.92    4.60
   7 -15  -7   91.40    6.50
   7 -15  -7   89.65    4.55
  -7 -15   7   88.41    6.45
  -7 -15   7   78.76    5.76
   7 -15  -7   91.12    5.89
   7 -15  -7   81.42    6.16
  -7 -15   7   74.00    6.18
  -7 -15   7   86.76    6.32
   7 -15  -7   83.53    4.59
  -7 -15   7   80.64    6.19
   9  15  -9    4.09    2.28
  -9  15   9    2.64    1.96
  -9  15   9    0.41    1.81
   9  15  -9    3.33    1.63
  -9 -15   9   -2.61    2.66
   9 -15  -9   -1.15    2.39
   9 -15  -9   -0.63    2.26
  -9 -15   9    1.61    1.95
  -9 -15   9   -3.21    1.83
   9 -15  -9    2.33    1.87
  -9 -15   9    0.53    1.91
 -11  15  11   73.13    5.94
  11  15 -11   71.71    6.23
  11  15 -11   72.42    5.57
 -11  15  11   65.39    5.66
 -11 -15  11   63.95    5.82
  11 -15 -11   76.79    6.72
 -11 -15  11   70.19    5.80
  11 -15 -11   57.19    5.46
  11 -15 -11   70.83    6.99
 -11 -15  11   72.07    6.40
  13  15 -13   -0.74    2.10
 -13  15  13    1.81    2.77
  13  15 -13   -3.52    2.68
 -13  15  13    2.69    2.74
 -13 -15  13    3.18    3.18
  13 -15 -13    1.03    3.58
  13 -15 -13   -2.85    2.73
  13 -15 -13    3.53    2.17
 -13 -15  13   -2.48    2.10
 -13 -15  13   -1.40    2.39
   0  16   0   48.86    4.25
   0  16   0   50.25    4.18
   0  16   0   51.72    3.53
   0  16   0   41.97    4.06
   0 -16   0   45.95    4.85
   0 -16   0   49.70    3.96
   0 -16   0   51.48    3.98
   0 -16   0   40.69    3.84
  -2  16   2   18.43    2.54
   2  16  -2   21.79    3.14
   2  16  -2   16.35    2.34
   2  16  -2   18.96    2.50
   2  16  -2   18.39    2.94
  -2  16   2   12.79    2.71
  -2  16   2   19.06    2.65
  -2  16   2   20.61    2.92
  -2  16   2   28.73    3.41
   2  16  -2   19.42    3.24
   2 -16  -2   16.58    3.00
  -2 -16   2   19.61    2.55
  -2 -16   2   16.11    2.38
  -2 -16   2   20.99    2.95
   2 -16  -2   25.86    2.80
   2 -16  -2   20.92    2.95
   2 -16  -2   17.65    2.69
  -2 -16   2   21.21    3.47
  -4  16   4    5.03    1.77
  -4  16   4    2.63    1.40
  -4  16   4   -0.83    1.83
   4  16  -4    4.24    1.83
   4  16  -4    3.19    1.47
  -4 -16   4    4.63    1.45
  -4 -16   4    6.08    1.57
  -4 -16   4    2.29    1.87
   4 -16  -4    3.85    1.74
  -4 -16   4    0.55    2.14
   4 -16  -4    4.97    1.43
  -4 -16   4    4.01    1.94
   4 -16  -4   -0.41    1.81
   4 -16  -4    2.72    1.82
   6  16  -6   10.96    2.58
  -6  16   6   16.94    3.08
   6  16  -6   15.23    2.31
  -6  16   6   12.77    2.15
  -6  16   6   13.50    2.69
   6  16  -6   14.43    2.26
  -6 -16   6   15.56    3.11
  -6 -16   6   12.19    2.35
  -6 -16   6   15.93    2.80
   6 -16  -6   13.11    2.67
   6 -16  -6   14.90    1.85
   6 -16  -6   11.66    2.45
   6 -16  -6   16.16    2.46
  -6 -16   6   12.75    2.86
   8  16  -8    0.35    0.77
   8  16  -8   -2.47    1.54
  -8  16   8    1.94    1.75
   8  16  -8    1.67    2.15
  -8  16   8   -2.29    1.85
   8 -16  -8    6.26    2.53
  -8 -16   8    1.58    1.72
   8 -16  -8   -1.01    0.80
   8 -16  -8    0.40    0.99
  -8 -16   8   -0.54    1.98
   8 -16  -8   -1.71    2.40
  -8 -16   8    3.17    1.86
   8 -16  -8    0.33    2.09
  10  16 -10   -0.88    2.35
  10  16 -10   -2.45    1.65
 -10  16  10   -2.09    2.01
 -10  16  10   -3.66    2.05
 -10 -16  10   -2.88    2.20
 -10 -16  10   -4.89    2.11
  10 -16 -10   -1.95    2.02
  10 -16 -10    3.62    2.45
  10 -16 -10   -4.86    3.28
 -12  16  12   13.17    3.07
 -12  16  12   11.51    3.18
  12  16 -12   11.81    2.61
  12  16 -12   12.56    3.26
  12 -16 -12   13.21    3.89
 -12 -16  12   11.07    3.04
  12 -16 -12   15.32    3.55
 -12 -16  12   14.22    3.64
 -12 -16  12   10.10    3.13
  12 -16 -12   11.54    2.66
  -1  17   1   37.96    3.27
  -1  17   1   42.45    4.10
   1  17  -1   42.38    4.18
   1  17  -1   35.95    4.03
   1  17  -1   41.70    3.39
  -1  17   1   34.95    4.16
   1  17  -1   42.05    3.99
  -1  17   1   34.35    4.49
  -1 -17   1   36.52    3.90
  -1 -17   1   38.74    3.76
   1 -17  -1   42.00    3.81
  -1 -17   1   34.91    3.75
   1 -17  -1   36.96    4.07
   1 -17  -1   36.74    4.78
   1 -17  -1   33.65    3.56
  -1 -17   1   30.20    4.55
  -3  17   3    2.74    1.52
  -3  17   3   -0.69    2.03
  -3  17   3   -0.42    1.70
   3  17  -3    1.77    1.83
  -3  17   3    2.51    1.53
   3  17  -3   -0.58    1.58
   3  17  -3    0.80    1.35
   3 -17  -3    4.55    2.23
  -3 -17   3   -0.83    1.96
   3 -17  -3    0.25    1.68
  -3 -17   3    0.99    1.46
   3 -17  -3    1.34    1.83
  -3 -17   3    1.29    1.79
  -3 -17   3    0.65    1.81
   3 -17  -3    1.77    1.51
  -5  17   5   45.92    4.30
   5  17  -5   42.78    3.65
  -5  17   5   42.48    3.71
   5  17  -5   43.36    4.41
  -5  17   5   43.77    5.21
   5  17  -5   48.28    3.70
   5 -17  -5   41.02    4.89
  -5 -17   5   41.69    3.46
  -5 -17   5   49.88    4.05
  -5 -17   5   39.93    4.49
   5 -17  -5   34.63    3.54
   5 -17  -5   34.32    4.15
   5 -17  -5   43.10    3.34
   5 -17  -5   46.02    4.89
  -5 -17   5   36.48    4.58
  -5 -17   5   37.64    4.57
   7  17  -7    1.72    1.72
  -7  17   7    2.89    1.69
   7  17  -7   -3.15    1.90
  -7  17   7    2.72    2.93
   7  17  -7   -1.19    1.62
  -7  17   7   -1.76    1.95
  -7 -17   7   -0.95    1.75
  -7 -17   7    1.53    2.62
  -7 -17   7    3.67    2.45
   7 -17  -7   -3.06    1.85
   7 -17  -7    1.09    1.16
  -7 -17   7   -1.15    1.70
   7 -17  -7    2.70    2.22
   7 -17  -7   -2.02    2.69
  -9  17   9   43.80    4.86
   9  17  -9   45.15    4.23
  -9  17   9   36.68    4.30
   9  17  -9   40.12    5.14
  -9 -17   9   35.50    4.82
  -9 -17   9   33.15    5.08
   9 -17  -9   49.42    5.71
   9 -17  -9   28.38    4.17
   9 -17  -9   30.24    4.80
  -9 -17   9   45.34    4.96
 -11  17  11    8.35    2.37
  11  17 -11    0.47    2.61
 -11  17  11    7.19    2.80
  11  17 -11    3.15    2.23
 -11 -17  11    1.32    2.70
 -11 -17  11    0.65    2.96
  11 -17 -11    3.80    2.24
  11 -17 -11    6.90    3.12
 -11 -17  11    5.96    2.68
   0  18   0  150.55    8.72
   0  18   0  151.84    8.25
   0  18   0  150.43    9.04
   0  18   0  156.63    9.13
   0 -18   0  156.26    8.51
   0 -18   0  153.88    8.98
   0 -18   0  159.16    8.86
   0 -18   0  148.91    9.67
  -2  18   2   14.78    2.74
   2  18  -2   15.59    2.76
   2  18  -2   10.91    1.93
   2  18  -2   11.31    2.46
  -2  18   2   14.11    2.66
  -2  18   2   13.21    2.27
   2  18  -2   12.21    2.48
  -2 -18   2   11.19    2.32
  -2 -18   2   11.88    2.46
   2 -18  -2   15.79    2.30
   2 -18  -2   12.94    3.21
  -2 -18   2   14.30    3.28
   2 -18  -2   14.59    2.88
   2 -18  -2   14.83    2.42
  -2 -18   2   15.38    2.85
  -4  18   4   79.48    6.34
   4  18  -4   84.98    5.67
   4  18  -4   90.10    6.43
  -4  18   4   89.82    6.50
  -4  18   4   83.03    5.77
  -4  18   4   82.96    5.61
   4  18  -4   86.97    5.47
   4 -18  -4   90.68    6.92
  -4 -18   4   88.96    6.18
  -4 -18   4   81.47    5.79
  -4 -18   4   81.40    6.70
   4 -18  -4   84.75    5.47
  -4 -18   4   90.04    6.44
   4 -18  -4   90.09    5.90
  -4 -18   4   90.07    5.51
   4 -18  -4   79.92    6.81
   6  18  -6   18.73    2.53
  -6  18   6   18.16    2.92
  -6  18   6   16.17    2.70
   6  18  -6   16.68    2.33
   6  18  -6   15.90    3.03
  -6 -18   6   15.26    2.75
   6 -18  -6   18.24    2.56
  -6 -18   6   17.61    3.27
   6 -18  -6   13.00    2.94
  -6 -18   6   20.53    3.60
   6 -18  -6   25.43    3.87
   6 -18  -6   20.22    3.07
  -6 -18   6   16.01    3.42
   8  18  -8   27.31    2.40
  -8  18   8   30.54    4.59
   8  18  -8   38.77    2.49
   8  18  -8   30.23    3.92
   8  18  -8   38.34    4.96
  -8  18   8   33.96    4.16
   8 -18  -8   34.01    5.32
   8 -18  -8   32.60    2.65
   8 -18  -8   25.02    3.93
  -8 -18   8   38.65    5.16
  -8 -18   8   33.33    4.68
   8 -18  -8   33.85    2.53
  -8 -18   8   40.68    4.56
   8 -18  -8   28.02    4.14
 -10  18  10   29.55    4.56
  10  18 -10   20.69    3.97
  10  18 -10   22.50    3.20
 -10  18  10   21.43    3.58
 -10 -18  10   18.88    4.00
  10 -18 -10   16.02    3.41
 -10 -18  10   16.48    3.76
 -10 -18  10   23.60    3.83
  10 -18 -10   24.46    4.21
   1  19  -1   73.95    5.20
   1  19  -1   87.34    6.35
  -1  19   1   90.05    5.36
   1  19  -1   80.16    6.17
  -1  19   1   85.15    6.16
  -1  19   1   78.03    6.24
   1  19  -1   81.25    6.38
  -1 -19   1   66.64    7.09
   1 -19  -1   88.26    5.80
   1 -19  -1   77.89    5.71
  -1 -19   1   77.76    5.99
  -1 -19   1   72.47    5.81
   1 -19  -1   76.84    7.07
   1 -19  -1   89.91    6.40
  -1 -19   1   80.27    5.99
   3  19  -3   20.37    3.22
  -3  19   3   30.61    4.10
  -3  19   3   20.17    3.27
  -3  19   3   25.32    3.51
   3  19  -3   29.99    4.19
   3  19  -3   20.89    2.76
   3  19  -3   29.86    4.11
  -3 -19   3   24.47    3.56
   3 -19  -3   28.27    4.43
   3 -19  -3   23.50    4.02
  -3 -19   3   21.77    3.46
   3 -19  -3   35.63    4.31
  -3 -19   3   28.30    3.83
  -3 -19   3   21.23    3.19
   3 -19  -3   24.60    3.26
  -3 -19   3   27.46    4.34
   5  19  -5   82.76    6.47
   5  19  -5   70.81    5.29
   5  19  -5   80.46    5.29
  -5  19   5   78.21    7.22
  -5  19   5   72.55    5.50
  -5  19   5   80.67    6.29
   5 -19  -5   69.38    5.39
  -5 -19   5   81.56    6.46
  -5 -19   5   68.49    5.09
  -5 -19   5   73.56    5.77
   5 -19  -5   62.85    6.53
   5 -19  -5   76.34    6.74
  -5 -19   5   87.88    6.42
   5 -19  -5   74.93    4.94
  -5 -19   5   79.20    6.92
   7  19  -7   -1.10    2.57
   7  19  -7    1.15    1.97
  -7  19   7    0.45    2.03
  -7 -19   7   -1.63    2.13
  -7 -19   7    7.34    2.58
  -7 -19   7    4.58    3.04
   7 -19  -7    2.01    3.21
   7 -19  -7   -2.92    2.33
   9  19  -9   55.32    5.34
  -9  19   9   45.89    5.88
  -9  19   9   62.01    5.35
   9  19  -9   56.61    6.35
   9 -19  -9   72.33    7.23
   9 -19  -9   50.41    6.05
  -9 -19   9   58.64    6.65
  -9 -19   9   53.15    6.07
  -9 -19   9   58.21    6.39
   0  20   0  114.34    6.64
   0  20   0  116.08    7.68
   0  20   0  116.34   10.30
   0 -20   0  115.08    7.55
   0 -20   0  112.11    7.52
   0 -20   0   98.19    7.15
   0 -20   0   99.78    8.42
   2  20  -2   -3.75    3.37
  -2  20   2    0.16    2.75
  -2  20   2    1.84    2.28
   2  20  -2   -1.83    2.72
   2  20  -2    4.41    1.84
   2  20  -2   -1.09    2.13
  -2  20   2    1.55    1.67
   2 -20  -2    0.83    1.73
  -2 -20   2   -0.54    2.65
  -2 -20   2    0.75    2.02
  -2 -20   2    0.46    2.21
   2 -20  -2    0.42    2.78
  -2 -20   2    1.47    2.64
   2 -20  -2    4.91    2.43
   2 -20  -2    5.42    2.52
   4  20  -4   24.35    3.52
   4  20  -4   38.28    4.67
  -4  20   4   32.24    4.32
  -4  20   4   32.00    3.93
   4  20  -4   20.64    3.55
  -4  20   4   32.70    4.48
   4 -20  -4   29.21    3.67
  -4 -20   4   31.87    4.01
  -4 -20   4   24.63    4.05
  -4 -20   4   22.24    4.26
  -4 -20   4   28.26    3.97
  -4 -20   4   32.49    4.61
   4 -20  -4   28.48    4.28
   4 -20  -4   22.57    4.42
   6  20  -6   -0.30    1.75
  -6  20   6    0.84    2.23
   6  20  -6    3.11    2.61
  -6  20   6   -1.56    2.37
  -6 -20   6    1.35    2.06
   6 -20  -6   -5.98    2.48
  -6 -20   6    1.27    2.74
  -6 -20   6    5.87    3.08
   6 -20  -6    1.30    1.53
   6 -20  -6    0.25    3.08
   8  20  -8    9.49    3.22
  -8  20   8   18.28    3.08
   8  20  -8   15.40    2.68
  -8  20   8   13.67    2.81
   8  20  -8   15.13    2.18
  -8 -20   8    8.77    3.24
   8 -20  -8   12.24    3.23
  -8 -20   8    9.73    3.54
   8 -20  -8   10.23    3.98
   8 -20  -8   11.59    1.67
  -8 -20   8   14.51    4.14
   1  21  -1    0.11    1.87
   1  21  -1   -4.61    2.18
  -1  21   1    1.53    1.97
  -1  21   1    2.20    2.43
  -1 -21   1   -2.67    2.18
   1 -21  -1   -0.50    2.18
  -1 -21   1   -0.54    2.19
   1 -21  -1    0.03    2.86
   1 -21  -1    1.61    2.65
  -1 -21   1   -0.21    2.82
   3  21  -3    4.70    1.89
   3  21  -3    6.53    2.75
  -3  21   3    6.14    2.83
  -3  21   3   11.88    2.34
  -3 -21   3    7.92    2.80
   3 -21  -3   11.32    3.30
  -3 -21   3    6.27    2.29
  -3 -21   3    1.91    3.35
  -3 -21   3    9.57    2.96
   3 -21  -3    5.46    2.42
   3 -21  -3    9.12    3.72
   5  21  -5    2.04    2.00
   5  21  -5    5.18    2.81
  -5  21   5    7.86    2.48
  -5  21   5    9.50    2.78
  -5 -21   5    7.19    2.58
   5 -21  -5    7.76    1.92
   5 -21  -5    5.17    3.02
   5 -21  -5    8.70    3.56
  -5 -21   5    9.65    3.49
  -5 -21   5    4.90    3.01
   0  22   0    4.61    2.80
   0  22   0   -2.21    2.03
   0 -22   0   -0.24    3.24
   0 -22   0    3.92    2.74
   0 -22   0    1.33    2.50
   2  22  -2   82.06    6.73
   2  22  -2   51.09    4.92
  -2  22   2   71.20    6.49
  -2  22   2   68.06    5.42
   2 -22  -2   76.54    6.80
  -2 -22   2   77.17    9.34
  -2 -22   2   75.35    6.34
   2 -22  -2   59.73    5.74
  -2 -22   2   69.46    6.55
   2 -22  -2   52.83    7.94
  -2 -22   2   55.77    5.41
 -18   0  17   55.86    4.75
  18   0 -17   49.54    4.34
 -18   0  17   46.38    6.18
  18   0 -17   41.95    6.01
 -18   0  17   56.20    6.81
  18   0 -17   61.08    6.70
  18   0 -17   50.64    6.32
  16   0 -15   41.61    4.96
  16   0 -15   47.73    3.75
  16   0 -15   43.66    5.19
  16   0 -15   42.86    4.43
 -16   0  15   32.98    4.75
 -16   0  15   39.58    5.11
 -16   0  15   37.75    3.80
  14   0 -13  133.79    8.25
 -14   0  13  129.55    7.24
 -14   0  13  115.92    8.19
  14   0 -13  127.93    8.40
 -14   0  13  134.38    7.55
  14   0 -13  142.45    7.26
  14   0 -13  137.79    7.40
 -12   0  11   45.98    3.22
  12   0 -11   30.14    4.08
 -12   0  11   41.49    4.32
  12   0 -11   44.71    3.06
 -12   0  11   43.44    4.15
 -12   0  11   45.62    4.00
  12   0 -11   38.16    3.85
 -12   0  11   43.53    3.50
  12   0 -11   46.88    3.27
  12   0 -11   36.69    3.81
 -10   0   9  366.78   17.92
 -10   0   9  384.17   17.86
  10   0  -9  379.46   17.32
 -10   0   9  375.10   17.31
  10   0  -9  369.40   18.01
  10   0  -9  368.63   17.31
 -10   0   9  378.90   17.25
 -10   0   9  386.45   18.07
  10   0  -9  380.93   17.99
  10   0  -9  367.56   17.96
  -8   0   7   30.18    2.64
   8   0  -7   27.66    2.73
  -8   0   7   30.71    2.21
  -8   0   7   36.82    2.83
   8   0  -7   30.83    2.22
   8   0  -7   32.89    2.22
  -8   0   7   33.30    2.21
   8   0  -7   28.65    2.63
  -8   0   7   38.30    2.78
   8   0  -7   37.48    2.97
  -6   0   5  380.19   16.20
  -6   0   5  341.75   15.72
  -6   0   5  351.65   15.76
  -6   0   5  358.06   16.17
   6   0  -5  339.16   16.16
  -6   0   5  369.15   16.15
   6   0  -5  331.49   15.74
   6   0  -5  315.74   16.06
   6   0  -5  367.08   15.75
  -4   0   3   25.23    1.41
   4   0  -3   22.19    1.41
  -4   0   3   24.82    1.70
   4   0  -3   25.92    1.69
   4   0  -3   21.57    1.69
   4   0  -3   25.21    1.73
  -4   0   3   21.25    1.38
   4   0  -3   23.83    1.39
  -4   0   3   24.69    1.70
  -4   0   3   24.39    1.69
  -2   0   3    0.53    0.32
  -2   0   3   -0.05    0.31
   2   0  -3    0.12    0.32
   2   0  -3   -0.10    0.35
   2   0  -3    0.00    0.25
  -2   0   3   -0.04    0.41
   2   0  -3    0.75    0.37
   2   0  -3    0.78    0.42
  -2   0   3    0.11    0.37
  -2   0   3    0.25    0.27
   2   0  -3    0.29    0.32
   4   0  -5  280.42   11.98
  -4   0   5  242.29   11.59
   4   0  -5  239.27   11.60
   4   0  -5  266.72   11.39
   4   0  -5  252.59   11.86
  -4   0   5  256.70   11.71
  -4   0   5  280.86   11.94
  -4   0   5  237.38   11.62
  -4   0   5  261.66   11.94
   4   0  -5  256.70   11.60
   4   0  -5  234.86   11.71
  -6   0   7   81.35    4.53
   6   0  -7   82.23    4.55
   6   0  -7   74.05    4.34
  -6   0   7   66.00    4.85
  -6   0   7   72.66    4.11
   6   0  -7   82.31    3.65
   6   0  -7   72.52    4.04
  -6   0   7   77.28    4.30
  -6   0   7   78.16    4.08
   6   0  -7   70.87    4.03
   8   0  -9    2.52    0.45
   8   0  -9    2.19    1.08
  -8   0   9    4.16    1.26
   8   0  -9    2.57    0.97
  -8   0   9    1.62    0.87
   8   0  -9    3.08    0.48
  -8   0   9    2.35    0.92
  -8   0   9    1.19    1.13
   8   0  -9    4.43    1.38
   8   0  -9    2.65    1.05
   8   0  -9    1.04    0.91
  -8   0   9    3.93    1.43
 -10   0  11  133.44    7.59
 -10   0  11  128.66    7.07
  10   0 -11  116.14    7.25
 -10   0  11  120.85    6.59
  10   0 -11  116.42    7.03
  10   0 -11  126.95    6.61
 -10   0  11  126.56    7.35
  10   0 -11  124.66    6.56
  10   0 -11  132.76    7.62
 -10   0  11  117.80    6.68
 -12   0  13    1.10    2.11
 -12   0  13    2.36    1.21
  12   0 -13    2.60    2.39
  12   0 -13   -1.28    1.04
 -12   0  13    1.42    1.66
  12   0 -13    2.13    1.65
  12   0 -13    1.78    1.51
  12   0 -13    1.39    1.77
 -12   0  13   -2.00    1.82
 -12   0  13   -0.02    1.63
 -14   0  15   74.57    6.22
 -14   0  15   78.97    6.05
  14   0 -15   66.05    6.15
  14   0 -15   72.71    5.31
  14   0 -15   73.09    4.92
  14   0 -15   69.29    6.01
 -14   0  15   77.67    5.13
  16   0 -17   16.37    3.34
  16   0 -17   18.20    2.56
 -16   0  17   16.99    2.72
  16   0 -17   17.41    3.47
 -16   0  17   13.70    3.92
 -16   0  17   18.16    3.54
  16   0 -17   14.62    3.84
 -18   0  19   38.10    4.48
  18   0 -19   48.63    4.69
 -18   0  19   50.64    6.70
  18   0 -19   49.38    6.22
  18   0 -19   36.91    6.10
  19   1 -18   74.97    5.43
  19   1 -18   76.42    7.66
 -19   1  18   61.32    5.57
 -19   1  18   72.40    7.71
  19   1 -18   85.16    7.90
 -19  -1  18   70.33    7.85
 -19  -1  18   60.78    5.73
  19  -1 -18   73.16    5.69
  19  -1 -18   65.94    7.80
  17   1 -16    3.79    3.10
  17   1 -16    5.01    1.57
 -17   1  16    5.44    3.19
  17   1 -16   -2.45    2.48
 -17   1  16    2.47    1.81
 -17   1  16    0.52    2.51
  17   1 -16    0.14    2.88
 -17  -1  16    2.67    3.04
 -17  -1  16    1.75    1.93
  17  -1 -16    4.53    1.77
 -17  -1  16    3.56    2.62
  17  -1 -16   -2.33    2.35
  17  -1 -16    2.84    2.84
  15   1 -14   95.12    5.84
 -15   1  14  108.79    7.36
 -15   1  14   98.40    5.97
  15   1 -14   96.67    7.29
  15   1 -14   99.78    7.09
 -15   1  14  100.10    6.65
  15   1 -14  107.20    6.55
 -15  -1  14   95.59    7.29
  15  -1 -14   97.35    7.10
  15  -1 -14   94.20    7.26
 -15  -1  14  109.43    6.56
  15  -1 -14  110.43    6.28
  15  -1 -14  101.63    6.13
 -15  -1  14  110.64    6.36
 -13   1  12   18.66    2.79
  13   1 -12   17.83    2.84
  13   1 -12   31.84    3.44
 -13   1  12   17.36    3.11
 -13   1  12   26.49    2.51
 -13   1  12   24.03    3.18
 -13   1  12   21.43    3.44
  13   1 -12   24.21    2.26
  13   1 -12   22.92    3.49
  13   1 -12   24.03    2.94
 -13  -1  12   17.44    2.82
 -13  -1  12   22.64    2.84
  13  -1 -12   18.12    2.91
 -13  -1  12   26.34    2.74
  13  -1 -12   27.03    2.57
  13  -1 -12   20.05    3.05
  13  -1 -12   28.01    2.65
 -13  -1  12   22.46    3.46
 -13  -1  12   26.46    3.98
  13  -1 -12   23.97    3.48
 -11   1  10  118.47    6.12
  11   1 -10  114.38    6.88
 -11   1  10  105.34    6.90
 -11   1  10  121.01    6.88
  11   1 -10  102.59    6.71
  11   1 -10  112.58    6.18
 -11   1  10  116.95    6.34
  11   1 -10  121.46    6.31
  11  -1 -10  132.18    7.29
 -11  -1  10  126.33    7.24
 -11  -1  10  118.26    6.84
  11  -1 -10  121.27    7.06
  11  -1 -10  129.07    6.13
 -11  -1  10  102.15    6.82
  11  -1 -10  116.85    6.31
 -11  -1  10  117.43    6.20
 -11  -1  10  120.36    6.30
  11  -1 -10  111.64    7.06
   9   1  -8   67.32    4.47
  -9   1   8   70.23    4.55
  -9   1   8   73.94    4.79
  -9   1   8   72.50    4.29
   9   1  -8   82.14    4.90
   9   1  -8   77.45    4.08
   9   1  -8   68.48    4.67
  -9   1   8   75.66    4.79
   9   1  -8   79.90    4.77
  -9   1   8   76.48    4.04
   9  -1  -8   77.68    4.77
  -9  -1   8   73.16    4.71
  -9  -1   8   77.80    4.81
  -9  -1   8   71.82    4.19
   9  -1  -8   71.60    4.23
  -9  -1   8   78.60    4.15
  -9  -1   8   73.99    4.65
   9  -1  -8   68.69    4.67
   9  -1  -8   74.03    3.98
   9  -1  -8   72.78    4.74
   7   1  -6   59.65    3.31
  -7   1   6   58.86    3.31
  -7   1   6   55.84    3.08
  -7   1   6   65.61    3.77
   7   1  -6   60.00    3.69
  -7   1   6   61.20    3.69
   7   1  -6   54.30    3.08
   7   1  -6   53.50    3.61
   7   1  -6   58.03    3.68
  -7  -1   6   60.04    4.07
  -7  -1   6   55.18    3.63
   7  -1  -6   55.60    3.71
  -7  -1   6   60.15    3.14
   7  -1  -6   56.63    3.08
   7  -1  -6   56.91    3.30
  -7  -1   6   60.55    3.33
   7  -1  -6   55.79    3.72
   7  -1  -6   67.45    4.84
   5   1  -4  162.69    7.72
  -5   1   4  167.58    7.06
   5   1  -4  157.91    7.06
   5   1  -4  162.02    7.69
  -5   1   4  155.89    7.26
  -5   1   4  155.87    7.45
  -5   1   4  164.80    7.72
   5   1  -4  152.63    7.68
  -5   1   4  162.90    7.70
  -5   1   4  155.71    7.68
   5   1  -4  156.31    7.43
   5   1  -4  158.80    7.28
   5  -1  -4  162.86    7.27
   5  -1  -4  163.01    7.78
  -5  -1   4  162.58    7.71
   5  -1  -4  163.82    7.07
   5  -1  -4  175.99    7.74
  -5  -1   4  162.97    7.45
   5  -1  -4  155.95    7.48
   5  -1  -4  148.53    7.72
  -5  -1   4  144.21    7.66
  -5  -1   4  174.10    7.06
  -5  -1   4  152.31    7.65
  -5  -1   4  149.34    7.27
  -3   1   2    0.49    0.36
  -3   1   2    0.54    0.20
   3   1  -2    1.20    0.44
  -3   1   2    0.64    0.38
   3   1  -2    0.86    0.24
  -3   1   2    0.32    0.30
   3   1  -2    0.58    0.36
  -3   1   2    0.68    0.22
   3   1  -2    0.60    0.44
   3   1  -2    0.37    0.18
  -3   1   2    0.63    0.41
  -3  -1   2    0.62    0.33
   3  -1  -2    0.58    0.35
   3  -1  -2    0.58    0.19
  -3  -1   2    0.42    0.19
  -3  -1   2    0.79    0.40
  -3  -1   2    0.89    0.41
   3  -1  -2    0.69    0.23
  -3  -1   2    0.70    0.24
   3  -1  -2    0.75    0.44
  -3  -1   2    0.51    0.33
   3  -1  -2    0.50    0.38
   3  -1  -2    0.23    0.39
  -1   1   2   26.45    1.46
  -1   1   2   25.15    1.47
   1   1  -2   26.64    1.50
   1   1  -2   27.69    1.47
  -1   1   2   27.06    1.51
   1   1  -2   25.99    1.42
  -1   1   2   30.59    1.39
   1   1  -2   25.26    1.40
   1   1  -2   28.97    1.46
   1   1  -2   28.45    1.49
  -1   1   2   29.99    1.41
  -1  -1   2   27.97    1.50
   1  -1  -2   27.49    1.36
  -1  -1   2   27.63    1.50
   1  -1  -2   24.81    1.46
  -1  -1   2   26.18    1.44
  -1  -1   2   26.82    1.43
  -1  -1   2   26.54    1.48
   1  -1  -2   24.57    1.43
   1  -1  -2   24.87    1.48
   1  -1  -2   26.12    1.39
   1  -1  -2   26.91    1.50
  -3   1   4   24.61    1.65
   3   1  -4   22.62    1.72
  -3   1   4   23.78    1.60
   3   1  -4   28.31    1.82
   3   1  -4   24.70    1.64
  -3   1   4   24.66    1.75
  -3   1   4   26.07    1.52
   3   1  -4   25.08    1.51
   3   1  -4   27.30    1.44
   3   1  -4   24.47    1.62
  -3  -1   4   25.16    1.64
   3  -1  -4   22.73    1.64
   3  -1  -4   24.95    1.66
  -3  -1   4   25.15    1.82
  -3  -1   4   23.63    1.62
   3  -1  -4   24.66    1.42
  -3  -1   4   25.61    1.74
   3  -1  -4   25.18    1.81
   3  -1  -4   25.62    1.78
  -3  -1   4   23.57    1.51
  -3  -1   4   24.56    1.44
   3  -1  -4   24.42    1.48
  -5   1   6   12.36    1.19
   5   1  -6   15.08    1.65
  -5   1   6   10.48    1.53
   5   1  -6   13.23    1.01
   5   1  -6   12.12    1.43
   5   1  -6   12.42    1.17
  -5   1   6   12.55    1.42
  -5   1   6   13.72    1.37
   5   1  -6   14.28    1.41
  -5   1   6   11.03    1.52
   5   1  -6   11.89    1.50
  -5  -1   6   13.01    1.34
  -5  -1   6   12.15    1.00
   5  -1  -6   13.82    1.66
   5  -1  -6   10.92    1.58
  -5  -1   6   12.88    1.55
   5  -1  -6   14.93    1.24
  -5  -1   6   10.33    1.55
   5  -1  -6   13.46    1.36
   5  -1  -6   12.90    0.99
  -5  -1   6   12.87    1.44
  -5  -1   6   12.33    1.22
   5  -1  -6   10.73    1.44
   7   1  -8    0.47    1.09
   7   1  -8    0.36    0.60
  -7   1   8    0.46    0.89
  -7   1   8    1.52    0.86
  -7   1   8    0.84    0.91
   7   1  -8   -0.14    0.90
   7   1  -8   -0.65    0.70
   7   1  -8    0.09    0.36
  -7   1   8   -0.03    0.63
   7  -1  -8    0.56    0.66
  -7  -1   8    0.13    0.76
   7  -1  -8    0.47    0.40
   7  -1  -8    0.39    0.79
   7  -1  -8   -0.38    0.81
   7  -1  -8    0.38    0.42
   7  -1  -8    1.69    0.78
  -7  -1   8    0.92    0.67
   7  -1  -8   -1.01    0.99
  -7  -1   8   -0.49    0.77
  -7  -1   8   -0.19    0.95
  -7  -1   8   -0.36    0.91
   9   1 -10   13.78    0.97
  -9   1  10   17.37    2.21
   9   1 -10   14.69    1.98
   9   1 -10   13.32    2.05
  -9   1  10   13.49    1.76
  -9   1  10   15.30    2.40
   9   1 -10   13.14    2.05
  -9   1  10   14.85    2.21
  -9   1  10   11.10    1.78
   9   1 -10   14.28    2.13
   9   1 -10   17.07    2.38
   9  -1 -10   13.55    0.95
   9  -1 -10   15.16    2.13
  -9  -1  10   14.38    2.34
  -9  -1  10   22.41    2.68
  -9  -1  10   13.11    1.88
  -9  -1  10   11.60    1.87
   9  -1 -10   13.05    2.44
   9  -1 -10   13.94    1.87
   9  -1 -10   13.11    1.76
   9  -1 -10   11.88    2.06
  -9  -1  10   19.52    2.70
 -11   1  12   35.32    3.72
  11   1 -12   39.53    3.52
 -11   1  12   34.73    4.13
 -11   1  12   37.69    4.41
  11   1 -12   30.62    3.73
 -11   1  12   34.54    3.00
 -11   1  12   41.66    3.47
  11   1 -12   39.37    2.88
  11   1 -12   38.14    4.36
  11   1 -12   42.85    3.36
  11  -1 -12   41.61    4.43
 -11  -1  12   36.37    3.81
 -11  -1  12   37.10    3.20
  11  -1 -12   38.10    3.69
 -11  -1  12   39.29    4.33
 -11  -1  12   40.43    3.59
  11  -1 -12   36.65    3.11
  11  -1 -12   35.51    3.00
  11  -1 -12   36.47    3.85
 -11  -1  12   40.64    3.93
 -13   1  14    3.35    2.00
 -13   1  14    1.47    1.41
 -13   1  14    6.26    2.48
  13   1 -14    2.14    1.78
  13   1 -14    0.66    1.25
 -13   1  14    0.14    1.96
  13   1 -14    2.20    1.57
  13   1 -14    0.53    1.90
  13  -1 -14    0.56    1.60
 -13  -1  14    0.98    1.96
 -13  -1  14    1.28    1.89
 -13  -1  14   -2.00    2.38
  13  -1 -14   -2.27    1.65
  13  -1 -14    0.71    1.74
  13  -1 -14   -2.04    1.18
 -13  -1  14    0.75    1.37
 -15   1  16   64.29    6.62
  15   1 -16   77.22    6.16
 -15   1  16   63.78    6.21
  15   1 -16   63.24    4.70
  15   1 -16   65.88    6.24
  15   1 -16   73.18    5.69
 -15   1  16   63.87    4.89
 -15  -1  16   74.42    6.31
  15  -1 -16   72.15    5.33
  15  -1 -16   69.60    6.24
 -15  -1  16   60.81    5.15
  15  -1 -16   62.25    6.33
 -15  -1  16   54.82    5.84
  15  -1 -16   67.85    4.97
  17   1 -18    0.66    1.70
 -17   1  18    0.87    1.99
 -17   1  18   -0.20    3.24
  17   1 -18   -1.26    2.67
  17   1 -18    2.28    2.94
  17  -1 -18    0.68    1.90
  17  -1 -18    6.71    3.39
  17  -1 -18    0.14    3.32
 -17  -1  18   -1.19    3.10
 -17  -1  18    0.36    2.27
 -18   2  17    1.10    1.87
  18   2 -17    2.94    1.80
 -18   2  17    2.48    2.95
  18   2 -17   -0.28    3.31
  18   2 -17   -0.09    2.91
 -18  -2  17    2.70    3.55
 -18  -2  17    3.48    3.27
  18  -2 -17    5.77    2.02
  18  -2 -17    1.88    2.72
  18  -2 -17    7.41    3.24
 -18  -2  17    0.90    2.12
  16   2 -15   -0.85    2.11
 -16   2  15   -3.63    2.76
 -16   2  15   -1.33    1.43
  16   2 -15    0.68    1.37
  16   2 -15   -0.98    2.32
  16   2 -15    0.10    2.62
 -16   2  15    0.65    2.32
  16  -2 -15    1.33    1.94
  16  -2 -15    0.29    1.50
 -16  -2  15   -3.37    2.26
  16  -2 -15   -0.21    2.66
 -16  -2  15    2.04    1.92
 -16  -2  15   -3.18    2.07
 -14   2  13   15.53    2.39
  14   2 -13   10.09    2.61
  14   2 -13   20.95    2.15
  14   2 -13   13.92    2.77
  14   2 -13   14.55    2.55
 -14   2  13   14.69    3.14
 -14   2  13   23.86    3.66
 -14   2  13   13.00    2.66
 -14  -2  13   20.28    2.91
 -14  -2  13   16.83    2.42
  14  -2 -13   19.50    2.58
 -14  -2  13   16.36    2.91
  14  -2 -13   17.72    3.19
  14  -2 -13   17.46    2.59
 -12   2  11    6.17    1.82
  12   2 -11    4.94    1.58
 -12   2  11    2.66    1.05
 -12   2  11    3.82    1.69
  12   2 -11    4.50    1.63
 -12   2  11    3.61    1.55
 -12   2  11    7.37    2.15
  12   2 -11    0.48    1.79
  12   2 -11    4.23    1.28
  12   2 -11    2.62    1.53
 -12  -2  11    8.23    2.26
  12  -2 -11    1.70    1.46
 -12  -2  11    4.84    1.69
  12  -2 -11    3.98    1.22
  12  -2 -11    5.86    1.21
 -12  -2  11    4.55    1.30
 -12  -2  11    3.05    1.91
  12  -2 -11    5.59    2.17
  12  -2 -11    3.93    1.77
 -12  -2  11    5.41    1.36
  10   2  -9   64.58    4.61
 -10   2   9   66.62    4.64
  10   2  -9   67.49    4.18
 -10   2   9   71.84    4.61
  10   2  -9   71.62    4.81
 -10   2   9   66.98    3.77
  10   2  -9   62.80    3.72
  10   2  -9   70.46    4.61
 -10   2   9   60.00    4.56
 -10   2   9   71.76    4.25
  10  -2  -9   67.21    4.14
  10  -2  -9   61.05    4.74
 -10  -2   9   66.71    4.66
 -10  -2   9   68.12    4.69
  10  -2  -9   73.37    4.73
 -10  -2   9   70.02    3.89
  10  -2  -9   72.17    3.78
 -10  -2   9   65.23    4.10
 -10  -2   9   66.95    4.61
  10  -2  -9   69.28    4.68
  -8   2   7   55.26    3.73
  -8   2   7   57.21    3.75
  -8   2   7   53.53    2.95
   8   2  -7   53.87    3.61
  -8   2   7   47.51    3.57
  -8   2   7   55.86    3.63
   8   2  -7   52.84    3.68
   8   2  -7   52.14    2.95
   8   2  -7   55.87    3.64
   8   2  -7   54.96    2.58
  -8  -2   7   56.96    3.73
  -8  -2   7   52.70    3.67
   8  -2  -7   56.93    3.71
  -8  -2   7   55.01    2.60
   8  -2  -7   54.38    3.80
  -8  -2   7   48.58    3.64
   8  -2  -7   58.99    3.82
  -8  -2   7   56.22    3.05
   8  -2  -7   55.74    3.37
  -8  -2   7   50.79    3.31
   8  -2  -7   56.77    2.60
   8  -2  -7   56.36    2.95
  -6   2   5   84.22    3.84
   6   2  -5   81.16    4.50
   6   2  -5   86.28    4.60
   6   2  -5   80.50    4.26
  -6   2   5   83.17    4.48
   6   2  -5   82.34    4.51
  -6   2   5   76.20    4.26
  -6   2   5   82.75    4.53
   6   2  -5   83.47    3.84
   6   2  -5   75.19    3.91
  -6   2   5   80.80    3.93
  -6   2   5   82.23    4.57
   6  -2  -5   84.91    4.51
   6  -2  -5   83.01    4.35
  -6  -2   5   89.06    4.59
  -6  -2   5   72.10    4.22
   6  -2  -5   79.40    3.91
   6  -2  -5   82.95    3.86
  -6  -2   5   86.24    3.86
  -6  -2   5   83.32    3.98
  -6  -2   5   84.75    4.60
  -6  -2   5   88.09    4.53
   6  -2  -5   82.77    4.62
   4   2  -3   26.57    1.73
  -4   2   3   27.21    1.74
  -4   2   3   26.94    1.87
   4   2  -3   28.13    1.52
  -4   2   3   25.31    1.84
   4   2  -3   25.69    1.34
  -4   2   3   27.69    1.83
  -4   2   3   28.21    1.35
   4   2  -3   24.17    1.77
  -4   2   3   28.75    1.50
   4   2  -3   27.08    1.78
   4  -2  -3   27.11    1.34
   4  -2  -3   29.17    1.80
  -4  -2   3   28.60    1.50
   4  -2  -3   25.80    1.91
  -4  -2   3   25.46    1.71
   4  -2  -3   25.38    1.76
  -4  -2   3   27.77    1.79
  -4  -2   3   28.09    1.90
  -4  -2   3   27.35    1.84
  -4  -2   3   26.85    1.37
   4  -2  -3   29.85    1.55
  -2   2   1   23.19    1.31
   2   2  -1   25.42    1.33
  -2   2   1   29.04    1.44
   2   2  -1   25.57    1.42
  -2   2   1   27.34    1.52
   2   2  -1   23.74    1.43
  -2   2   1   24.54    1.45
   2   2  -1   23.01    1.43
   2  -2  -1   26.25    1.34
   2  -2  -1   22.32    1.46
  -2  -2   1   23.84    1.45
   2  -2  -1   25.00    1.54
  -2  -2   1   25.69    1.43
  -2  -2   1   25.03    1.32
  -2  -2   1   24.00    1.43
   2  -2  -1   27.38    1.46
   0   2   1    0.33    0.26
   0   2  -1    0.25    0.22
   0   2   1    0.13    0.18
   0   2   1    0.16    0.24
   0   2  -1   -0.08    0.25
   0   2  -1    0.19    0.12
   0   2   1    0.11    0.17
   0   2  -1    0.12    0.24
   0   2   1    0.09    0.21
   0   2  -1    0.43    0.21
   0   2  -1   -0.05    0.24
   0  -2   1   -0.05    0.21
   0  -2   1    0.17    0.24
   0  -2  -1    0.23    0.23
   0  -2   1    0.46    0.23
   0  -2  -1    0.04    0.27
   0  -2  -1    0.22    0.23
   0  -2  -1   -0.03    0.12
   0  -2   1    0.15    0.14
   0  -2   1    0.10    0.30
   0  -2   1    0.13    0.24
  -2   2   3   23.09    1.35
  -2   2   3   23.52    1.54
   2   2  -3   21.09    1.27
  -2   2   3   19.15    1.42
  -2   2   3   19.49    1.24
   2   2  -3   21.61    1.51
   2   2  -3   21.81    1.49
   2   2  -3   21.59    1.36
  -2   2   3   21.88    1.38
   2   2  -3   20.67    1.42
  -2   2   3   21.75    1.49
   2   2  -3   23.92    1.50
   2  -2  -3   21.22    1.37
  -2  -2   3   21.41    1.51
  -2  -2   3   21.06    1.41
   2  -2  -3   23.62    1.26
  -2  -2   3   21.55    1.49
   2  -2  -3   25.39    1.55
  -2  -2   3   22.90    1.46
   2  -2  -3   22.91    1.53
   2  -2  -3   21.05    1.49
  -2  -2   3   24.82    1.54
  -4   2   5   77.13    4.01
   4   2  -5   81.28    3.58
  -4   2   5   72.15    3.99
  -4   2   5   74.52    3.82
   4   2  -5   69.26    3.80
   4   2  -5   74.10    3.60
   4   2  -5   70.32    3.93
   4   2  -5   73.44    3.95
   4   2  -5   68.45    3.82
  -4   2   5   74.97    3.59
  -4   2   5   67.55    3.81
  -4  -2   5   69.67    3.91
  -4  -2   5   73.25    3.86
  -4  -2   5   75.09    3.59
   4  -2  -5   63.21    3.79
  -4  -2   5   65.79    3.79
   4  -2  -5   69.86    3.53
   4  -2  -5   76.83    3.56
   4  -2  -5   59.73    3.75
  -4  -2   5   72.11    3.61
  -4  -2   5   75.00    4.04
   4  -2  -5   72.16    4.01
   4  -2  -5   83.83    4.09
  -6   2   7   54.78    3.33
  -6   2   7   55.63    3.34
   6   2  -7   53.16    3.38
  -6   2   7   53.42    2.97
   6   2  -7   49.57    2.93
  -6   2   7   47.54    4.42
  -6   2   7   55.01    3.60
   6   2  -7   54.72    3.56
   6   2  -7   57.63    2.78
   6   2  -7   50.40    3.24
  -6  -2   7   57.01    2.84
   6  -2  -7   57.02    3.59
  -6  -2   7   54.25    3.08
   6  -2  -7   48.76    3.22
   6  -2  -7   53.67    3.47
   6  -2  -7   56.04    2.79
   6  -2  -7   56.20    2.95
  -6  -2   7   51.55    3.69
  -6  -2   7   52.77    3.48
  -6  -2   7   46.92    3.15
  -8   2   9   38.34    2.97
  -8   2   9   34.15    2.44
   8   2  -9   34.75    2.36
   8   2  -9   33.02    2.85
   8   2  -9   33.00    1.93
  -8   2   9   31.96    3.20
   8   2  -9   34.12    2.72
   8   2  -9   37.42    3.20
  -8   2   9   32.32    2.76
  -8   2   9   30.26    2.94
   8   2  -9   35.23    3.03
  -8  -2   9   31.50    2.53
   8  -2  -9   33.51    2.01
   8  -2  -9   35.41    1.93
  -8  -2   9   31.80    3.00
  -8  -2   9   38.63    3.09
   8  -2  -9   33.61    2.63
   8  -2  -9   37.29    2.40
  -8  -2   9   41.18    3.31
  -8  -2   9   35.15    2.67
   8  -2  -9   31.78    3.07
   8  -2  -9   35.96    3.27
   8  -2  -9   28.76    2.78
  10   2 -11   47.19    3.90
  10   2 -11   53.45    4.56
 -10   2  11   52.32    3.92
 -10   2  11   47.14    4.19
 -10   2  11   54.77    4.54
  10   2 -11   45.66    3.65
  10   2 -11   48.75    4.18
 -10   2  11   59.41    4.19
  10  -2 -11   49.16    4.21
  10  -2 -11   45.15    3.51
 -10  -2  11   53.76    4.61
 -10  -2  11   50.74    3.65
 -10  -2  11   50.78    4.20
  10  -2 -11   58.46    3.42
  10  -2 -11   56.59    4.44
  10  -2 -11   51.02    2.57
 -10  -2  11   54.95    3.66
 -10  -2  11   54.41    4.35
  10  -2 -11   49.63    4.00
 -12   2  13   13.54    3.28
 -12   2  13   11.84    1.82
  12   2 -13   11.67    1.87
  12   2 -13   11.05    2.34
 -12   2  13   10.39    2.43
  12   2 -13   10.35    2.44
  12   2 -13   15.73    3.43
 -12   2  13   11.60    2.26
 -12  -2  13    8.87    2.61
 -12  -2  13   13.22    2.27
 -12  -2  13   14.99    2.28
  12  -2 -13   13.13    1.90
  12  -2 -13   17.09    2.75
 -12  -2  13   11.32    2.45
  12  -2 -13    6.52    2.19
  12  -2 -13    9.33    3.02
 -12  -2  13    9.36    2.61
  12  -2 -13   10.58    1.86
  14   2 -15   13.30    2.62
 -14   2  15   21.65    2.85
  14   2 -15   19.33    3.34
  14   2 -15   18.38    3.02
  14   2 -15   22.78    2.61
 -14   2  15   16.17    3.14
 -14   2  15   22.25    3.70
  14  -2 -15   17.29    3.49
 -14  -2  15   17.04    2.80
  14  -2 -15   18.85    2.71
  14  -2 -15   19.60    2.60
 -14  -2  15   12.07    2.73
 -14  -2  15   21.00    3.18
  16   2 -17    3.49    2.99
 -16   2  17    3.49    1.78
  16   2 -17    0.48    2.86
  16   2 -17   -1.42    1.49
 -16   2  17    0.42    2.58
  16  -2 -17   -2.33    2.48
 -16  -2  17   -3.27    2.37
  16  -2 -17    0.75    2.83
 -16  -2  17   -0.87    3.36
  16  -2 -17   -1.25    1.72
 -16  -2  17   -3.78    2.06
  18   2 -19   -1.73    3.57
 -18   2  19    1.16    2.28
 -18   2  19   -2.09    3.39
  18   2 -19    2.49    3.30
  18   2 -19    5.81    2.10
  18  -2 -19    5.82    2.46
 -18  -2  19    3.78    3.59
 -18  -2  19   -2.81    2.27
  18  -2 -19    2.49    3.52
  19   3 -18   -1.87    3.31
  19   3 -18   -0.63    3.25
 -19   3  18    0.27    2.08
  19   3 -18    6.16    2.08
 -19   3  18    3.32    3.30
  19  -3 -18   -1.16    3.32
 -19  -3  18   -0.64    2.59
  19  -3 -18    0.95    2.48
 -19  -3  18    4.71    3.05
  17   3 -16   51.31    5.73
 -17   3  16   37.94    5.41
  17   3 -16   54.04    3.70
 -17   3  16   43.75    3.87
  17   3 -16   34.84    5.38
 -17  -3  16   35.26    5.29
  17  -3 -16   40.80    4.27
 -17  -3  16   47.37    4.75
  17  -3 -16   42.55    4.38
  17  -3 -16   49.12    5.98
 -17  -3  16   47.15    5.35
  15   3 -14   -1.52    1.60
  15   3 -14   -0.12    1.80
  15   3 -14    0.07    1.09
  15   3 -14    0.56    2.45
 -15   3  14   -0.49    1.13
 -15   3  14   -0.98    2.59
 -15   3  14   -3.22    1.88
  15  -3 -14    2.45    1.57
 -15  -3  14    2.60    2.04
 -15  -3  14    0.38    1.63
  15  -3 -14    0.98    1.35
  15  -3 -14    1.93    2.48
 -15  -3  14    2.13    1.95
  13   3 -12   70.17    5.34
 -13   3  12   70.59    4.31
 -13   3  12   76.51    5.60
  13   3 -12   66.15    4.45
 -13   3  12   79.32    5.89
 -13   3  12   67.70    5.35
 -13   3  12   81.91    6.88
  13   3 -12   62.90    5.33
 -13  -3  12   79.54    4.97
 -13  -3  12   79.64    5.77
 -13  -3  12   74.31    6.14
  13  -3 -12   73.33    4.31
  13  -3 -12   66.00    4.78
 -13  -3  12   78.62    4.73
  13  -3 -12   81.50    6.00
 -13  -3  12   65.42    6.48
  13  -3 -12   75.14    5.70
 -11   3  10    3.41    1.42
  11   3 -10    0.21    1.19
  11   3 -10    1.37    0.82
 -11   3  10    2.74    0.98
  11   3 -10    0.94    1.60
 -11   3  10    1.98    1.42
  11   3 -10    2.89    1.30
 -11   3  10    0.15    1.63
 -11   3  10    3.26    1.63
  11   3 -10    2.30    1.43
  11  -3 -10    3.53    0.94
  11  -3 -10    2.07    1.39
  11  -3 -10    3.26    1.11
 -11  -3  10    3.63    1.18
 -11  -3  10    0.82    1.20
 -11  -3  10    3.86    2.54
  11  -3 -10    1.82    1.44
 -11  -3  10    4.62    1.87
 -11  -3  10    2.49    1.01
   9   3  -8   49.21    3.60
   9   3  -8   46.39    3.39
  -9   3   8   45.50    3.47
   9   3  -8   45.48    3.26
  -9   3   8   47.43    3.22
   9   3  -8   43.29    3.38
   9   3  -8   45.37    2.32
   9   3  -8   43.45    2.55
  -9   3   8   41.27    3.36
  -9   3   8   45.69    2.61
  -9   3   8   47.58    3.59
   9  -3  -8   45.33    2.55
  -9  -3   8   42.98    3.50
  -9  -3   8   42.39    2.63
  -9  -3   8   43.60    3.09
   9  -3  -8   48.03    3.58
   9  -3  -8   41.31    3.06
  -9  -3   8   44.28    2.36
   9  -3  -8   38.47    3.46
  -9  -3   8   42.58    3.47
   9  -3  -8   46.28    2.35
  -9  -3   8   47.10    3.60
   7   3  -6   84.11    5.43
  -7   3   6  101.35    4.62
  -7   3   6  102.85    5.32
   7   3  -6   98.31    4.60
  -7   3   6  101.92    5.45
   7   3  -6   87.11    4.54
  -7   3   6   93.63    5.28
   7   3  -6  106.60    5.49
  -7   3   6   94.99    4.56
   7   3  -6   87.71    5.21
   7  -3  -6  105.57    4.66
  -7  -3   6  102.73    5.41
  -7  -3   6   83.47    5.71
  -7  -3   6   99.75    5.14
   7  -3  -6   93.69    5.77
  -7  -3   6   93.88    4.62
   7  -3  -6  100.02    5.22
   7  -3  -6   97.66    4.55
  -7  -3   6   98.20    4.62
  -5   3   4    7.17    1.11
   5   3  -4    7.45    0.55
  -5   3   4    6.67    1.06
   5   3  -4    6.74    0.87
   5   3  -4    5.47    0.88
   5   3  -4    7.61    1.16
  -5   3   4    7.04    0.83
  -5   3   4    9.36    1.21
  -5   3   4    7.43    0.56
  -5   3   4    7.84    1.12
   5   3  -4    8.14    1.15
  -5  -3   4    7.96    1.24
   5  -3  -4    5.67    0.99
  -5  -3   4    7.50    1.10
  -5  -3   4    8.20    0.90
   5  -3  -4    7.11    0.88
  -5  -3   4    7.90    1.09
   5  -3  -4    8.73    1.17
   5  -3  -4    7.32    0.55
  -5  -3   4    7.87    0.58
  -5  -3   4    8.26    1.22
   5  -3  -4    6.29    1.08
  -3   3   2   56.51    2.91
  -3   3   2   59.90    3.14
   3   3  -2   59.50    2.91
   3   3  -2   55.36    3.04
  -3   3   2   61.37    2.96
  -3   3   2   56.58    3.04
   3   3  -2   59.65    2.95
   3  -3  -2   64.18    3.01
  -3  -3   2   56.61    2.89
  -3  -3   2   57.96    2.95
  -3  -3   2   58.30    3.06
   3  -3  -2   58.21    2.92
   3  -3  -2   55.25    3.12
  -3  -3   2   50.43    3.00
   3  -3  -2   54.54    3.05
  -1   3   0   21.28    1.43
  -1   3   0   23.22    1.42
   1   3   0   25.97    1.53
   1   3   0   22.48    1.28
  -1   3   0   23.70    1.15
   1   3   0   23.99    1.42
   1   3   0   23.30    1.38
   1   3   0   23.66    1.16
   1   3   0   24.10    1.42
  -1   3   0   23.39    1.28
  -1   3   0   25.69    1.51
   1  -3   0   22.20    1.45
  -1  -3   0   24.29    1.53
  -1  -3   0   20.93    1.41
  -1  -3   0   22.11    1.30
  -1  -3   0   24.78    1.38
   1  -3   0   21.93    1.29
   1  -3   0   22.20    1.15
   1  -3   0   22.81    1.43
  -1  -3   0   23.29    1.40
   1  -3   0   24.84    1.54
   1   3  -2  135.22    6.29
   1   3  -2  132.19    6.27
  -1   3   2  153.61    6.36
  -1   3   2  125.57    6.17
   1   3  -2  130.00    6.15
   1   3  -2  140.26    6.33
  -1   3   2  143.32    6.34
  -1   3   2  153.30    6.24
   1   3  -2  126.19    6.28
  -1   3   2  114.24    6.21
   1  -3  -2  145.96    6.36
   1  -3  -2  120.35    6.10
   1  -3  -2  128.66    6.18
   1  -3  -2  142.31    6.36
  -1  -3   2  127.77    6.29
   1  -3  -2  139.18    6.28
  -1  -3   2  131.42    6.15
  -1  -3   2  132.42    6.27
  -1  -3   2  132.60    6.31
  -1  -3   2  127.30    6.18
   1  -3  -2  151.42    6.25
  -1  -3   2  131.40    6.29
   3   3  -4   29.61    1.99
  -3   3   4   30.21    2.01
   3   3  -4   31.59    1.88
   3   3  -4   29.76    1.70
   3   3  -4   31.70    2.02
  -3   3   4   29.90    1.85
  -3   3   4   30.61    1.68
  -3   3   4   37.48    2.14
   3   3  -4   28.74    2.03
   3   3  -4   29.65    2.03
   3  -3  -4   32.00    2.05
  -3  -3   4   31.00    2.04
  -3  -3   4   33.77    1.92
   3  -3  -4   30.35    1.67
  -3  -3   4   27.53    1.98
  -3  -3   4   32.00    2.04
  -3  -3   4   29.38    2.03
   3  -3  -4   28.23    1.84
   3  -3  -4   27.34    2.05
   3  -3  -4   27.66    2.02
  -5   3   6   37.76    2.17
  -5   3   6   37.22    2.59
   5   3  -6   35.34    2.55
   5   3  -6   32.68    2.40
  -5   3   6   32.23    2.35
   5   3  -6   33.18    2.57
  -5   3   6   35.45    2.07
  -5   3   6   36.93    2.51
   5   3  -6   38.10    2.14
   5   3  -6   35.36    2.06
   5   3  -6   34.81    2.46
  -5   3   6   38.25    2.69
  -5  -3   6   34.55    2.11
   5  -3  -6   35.34    2.04
   5  -3  -6   30.55    2.60
   5  -3  -6   37.22    2.14
  -5  -3   6   32.61    2.54
  -5  -3   6   37.16    2.19
  -5  -3   6   37.97    2.65
   5  -3  -6   34.16    2.46
   5  -3  -6   39.36    2.65
  -5  -3   6   33.81    2.45
  -5  -3   6   35.99    2.48
  -7   3   8   18.37    2.02
  -7   3   8   17.73    2.05
  -7   3   8   21.33    2.32
   7   3  -8   15.77    1.46
  -7   3   8   17.25    1.59
   7   3  -8   17.02    1.99
   7   3  -8   17.88    2.00
   7   3  -8   16.35    1.38
  -7   3   8   20.07    2.30
   7   3  -8   14.01    2.01
   7   3  -8   19.33    2.40
  -7  -3   8   17.24    1.87
  -7  -3   8   17.36    1.65
   7  -3  -8   17.71    2.30
   7  -3  -8   19.85    1.44
   7  -3  -8   18.85    1.54
   7  -3  -8   20.44    2.30
  -7  -3   8   19.28    2.23
   7  -3  -8   18.55    1.95
  -7  -3   8   19.58    2.34
  -7  -3   8   19.76    2.25
  -7  -3   8   16.37    1.53
   9   3 -10   -0.64    1.04
   9   3 -10    0.22    0.51
  -9   3  10    0.65    1.22
  -9   3  10    0.80    0.87
   9   3 -10    1.45    1.08
   9   3 -10    3.48    1.61
   9   3 -10    0.03    0.67
  -9   3  10    1.12    1.11
  -9   3  10   -0.76    1.23
   9   3 -10   -0.06    1.09
  -9   3  10    1.51    1.44
  -9  -3  10    1.88    1.08
  -9  -3  10   -0.05    0.81
   9  -3 -10    0.36    0.51
  -9  -3  10    1.41    0.69
   9  -3 -10    0.47    0.76
   9  -3 -10    0.83    0.96
   9  -3 -10   -0.88    1.12
  -9  -3  10   -0.91    1.17
  -9  -3  10   -0.63    1.25
   9  -3 -10    3.18    1.54
  -9  -3  10   -1.40    1.31
 -11   3  12    0.34    1.52
 -11   3  12   -0.22    1.82
 -11   3  12   -0.02    1.56
 -11   3  12   -4.59    1.91
  11   3 -12    0.76    1.33
  11   3 -12   -1.53    2.36
  11   3 -12    0.44    0.79
  11   3 -12    0.30    1.40
  11   3 -12   -0.09    1.50
 -11   3  12    1.84    1.78
  11   3 -12    0.56    0.51
 -11  -3  12    0.45    1.25
 -11  -3  12   -0.22    1.99
  11  -3 -12    0.38    1.13
  11  -3 -12   -1.17    1.56
  11  -3 -12    3.25    2.07
 -11  -3  12   -0.77    1.72
 -11  -3  12    1.34    1.19
  11  -3 -12    0.56    0.59
 -11  -3  12    0.80    1.59
  11  -3 -12   -1.42    0.89
  13   3 -14   50.16    4.70
 -13   3  14   51.11    5.00
  13   3 -14   55.33    5.13
  13   3 -14   46.83    4.71
 -13   3  14   57.17    5.01
 -13   3  14   54.71    3.85
  13   3 -14   53.30    3.66
 -13   3  14   60.83    5.25
 -13  -3  14   56.23    4.67
 -13  -3  14   56.35    4.45
  13  -3 -14   57.61    4.03
  13  -3 -14   50.63    5.30
  13  -3 -14   54.05    4.30
 -13  -3  14   57.11    5.27
 -15   3  16   -2.97    2.12
  15   3 -16   -0.29    1.40
  15   3 -16    3.07    2.72
  15   3 -16    0.24    2.28
 -15   3  16   -3.40    1.41
  15  -3 -16    1.26    2.04
  15  -3 -16    4.54    2.62
  15  -3 -16   -1.85    1.56
 -15  -3  16   -1.44    2.36
 -15  -3  16    7.01    2.71
 -15  -3  16    1.21    1.79
 -17   3  18   40.55    5.78
  17   3 -18   24.49    4.90
 -17   3  18   31.35    4.21
  17   3 -18   31.14    4.91
  17   3 -18   38.03    3.72
 -17  -3  18   34.90    4.84
  17  -3 -18   47.04    6.61
  17  -3 -18   35.58    4.28
 -17  -3  18   31.64    4.25
 -17  -3  18   37.91    5.54
 -18   4  17   41.14    3.74
  18   4 -17   39.04    5.71
  18   4 -17   44.16    3.64
  18   4 -17   55.95    6.32
 -18   4  17   46.36    6.15
  18  -4 -17   29.96    5.21
 -18  -4  17   42.81    5.13
 -18  -4  17   31.18    5.23
 -18  -4  17   39.68    4.74
  18  -4 -17   42.52    4.58
  16   4 -15   68.21    5.84
  16   4 -15   59.41    3.96
 -16   4  15   61.24    5.99
 -16   4  15   61.02    4.09
  16   4 -15   53.99    5.86
 -16  -4  15   64.23    6.08
  16  -4 -15   63.89    4.48
 -16  -4  15   68.83    5.05
  16  -4 -15   71.20    5.30
  16  -4 -15   61.80    6.37
 -16  -4  15   70.90    5.32
 -14   4  13   27.80    4.32
  14   4 -13   39.24    4.45
  14   4 -13   39.93    4.53
  14   4 -13   40.31    4.27
 -14   4  13   41.45    4.39
 -14   4  13   42.56    3.10
  14   4 -13   45.63    2.98
 -14  -4  13   33.43    4.30
  14  -4 -13   47.03    3.91
 -14  -4  13   43.55    3.95
 -14  -4  13   42.50    3.69
  14  -4 -13   44.10    4.93
  12   4 -11  158.29    7.56
 -12   4  11  156.89    9.20
 -12   4  11  156.54    8.70
  12   4 -11  159.84    8.78
  12   4 -11  155.70    8.88
 -12   4  11  145.20    8.69
 -12   4  11  151.77    7.57
 -12  -4  11  155.41    9.01
 -12  -4  11  153.25    9.00
 -12  -4  11  159.99    8.40
  12  -4 -11  162.65    7.53
 -12  -4  11  155.13    7.76
  12  -4 -11  157.78    8.92
 -12  -4  11  154.80    9.06
  12  -4 -11  148.55    9.07
  12  -4 -11  155.62    8.43
 -10   4   9    5.68    1.83
 -10   4   9    2.76    1.28
 -10   4   9    4.99    0.91
 -10   4   9    7.00    1.72
  10   4  -9    3.92    0.73
 -10   4   9    5.10    0.85
 -10   4   9    5.90    1.55
  10   4  -9    2.44    1.30
  10   4  -9    4.86    1.30
  10   4  -9    4.60    0.80
  10   4  -9    1.82    1.26
 -10  -4   9    4.37    0.94
 -10  -4   9    4.25    1.66
  10  -4  -9    6.45    0.87
 -10  -4   9    4.16    1.31
 -10  -4   9    6.79    1.68
 -10  -4   9    5.22    0.86
 -10  -4   9    5.74    1.67
  10  -4  -9    4.48    1.78
  10  -4  -9    4.58    1.57
  10  -4  -9    5.54    0.82
  10  -4  -9    4.85    1.27
   8   4  -7  369.49   15.99
  -8   4   7  360.06   15.98
  -8   4   7  342.04   15.79
   8   4  -7  371.28   16.73
   8   4  -7  369.49   16.58
  -8   4   7  357.87   16.58
   8   4  -7  340.85   15.80
  -8   4   7  359.19   16.66
  -8   4   7  391.50   16.82
  -8   4   7  364.06   16.81
   8   4  -7  338.65   16.72
   8  -4  -7  342.28   16.92
  -8  -4   7  367.67   16.01
   8  -4  -7  333.36   16.58
   8  -4  -7  342.61   15.78
   8  -4  -7  359.40   16.01
   8  -4  -7  353.53   16.71
  -8  -4   7  346.76   15.87
  -8  -4   7  348.11   16.55
  -8  -4   7  334.12   16.82
  -8  -4   7  372.65   16.79
  -8  -4   7  366.43   16.83
   6   4  -5   34.10    2.43
   6   4  -5   33.10    1.67
   6   4  -5   35.72    2.11
   6   4  -5   31.90    2.41
  -6   4   5   34.65    1.67
  -6   4   5   35.86    2.50
  -6   4   5   32.68    2.43
  -6   4   5   36.70    2.15
   6  -4  -5   35.62    2.16
   6  -4  -5   31.67    2.67
   6  -4  -5   36.37    2.46
  -6  -4   5   35.08    2.44
  -6  -4   5   36.21    2.14
  -6  -4   5   32.20    2.54
   6  -4  -5   29.01    2.39
  -6  -4   5   34.00    2.44
   6  -4  -5   34.97    1.67
  -6  -4   5   38.02    2.61
  -4   4   3  146.72    6.73
  -4   4   3  140.53    6.92
   4   4  -3  142.83    6.73
  -4   4   3  134.16    6.72
  -4   4   3  141.25    6.90
   4   4  -3  134.58    6.71
   4   4  -3  141.78    6.89
   4   4  -3  138.35    6.91
   4  -4  -3  144.18    7.01
   4  -4  -3  157.29    6.81
   4  -4  -3  148.65    6.77
  -4  -4   3  145.13    6.92
  -4  -4   3  138.60    6.88
  -4  -4   3  146.74    6.76
   4  -4  -3  128.63    6.88
  -4  -4   3  147.93    6.77
  -2   4   1    4.80    0.77
  -2   4   1    5.99    0.89
  -2   4   1    5.79    0.59
   2   4  -1    6.51    0.61
   2   4  -1    4.74    0.56
   2   4  -1    4.82    0.73
  -2   4   1    4.40    0.73
   2   4  -1    6.70    0.91
  -2   4   1    5.25    0.55
  -2   4   1    6.19    0.91
   2   4  -1    5.35    0.84
  -2  -4   1    5.49    0.82
   2  -4  -1    5.47    0.57
  -2  -4   1    5.09    0.55
  -2  -4   1    5.99    0.59
  -2  -4   1    3.34    0.66
   2  -4  -1    6.08    0.89
   2  -4  -1    4.38    0.76
  -2  -4   1    5.75    0.84
   2  -4  -1    5.17    0.60
   2  -4  -1    5.62    0.86
  -2  -4   1    5.66    0.85
   0   4   1   24.47    1.52
   0   4  -1   24.60    1.50
   0   4  -1   23.46    1.59
   0   4   1   24.47    1.50
   0   4   1   24.64    1.66
   0   4   1   24.62    1.35
   0   4  -1   24.11    1.52
   0   4   1   20.86    1.45
   0   4  -1   22.73    1.45
   0   4  -1   23.84    1.66
   0  -4   1   24.29    1.52
   0  -4  -1   23.62    1.47
   0  -4   1   24.93    1.61
   0  -4  -1   21.41    1.64
   0  -4   1   25.12    1.33
   0  -4  -1   20.51    1.51
   0  -4  -1   21.05    1.45
   0  -4   1   23.09    1.52
   0  -4  -1   23.12    1.49
   2   4  -3   25.01    1.81
   2   4  -3   24.33    1.53
   2   4  -3   26.16    1.82
   2   4  -3   24.73    1.78
   2   4  -3   25.92    1.77
  -2   4   3   31.35    1.80
  -2   4   3   25.26    1.69
  -2   4   3   26.74    1.83
  -2   4   3   30.71    1.85
  -2   4   3   25.59    1.78
  -2  -4   3   29.79    1.81
   2  -4  -3   26.21    1.51
   2  -4  -3   23.28    1.73
  -2  -4   3   24.29    1.82
   2  -4  -3   30.65    1.90
   2  -4  -3   29.14    1.84
  -2  -4   3   26.26    1.73
  -2  -4   3   26.70    1.86
   2  -4  -3   25.85    1.87
  -4   4   5   13.25    1.08
  -4   4   5   14.29    1.58
   4   4  -5   12.91    1.50
   4   4  -5   13.43    1.34
  -4   4   5   15.00    1.55
   4   4  -5   16.55    1.59
  -4   4   5   14.54    1.50
   4   4  -5   13.79    1.51
   4   4  -5   13.56    1.06
  -4   4   5   13.28    1.33
   4   4  -5   13.64    1.50
   4  -4  -5   14.93    1.52
  -4  -4   5   13.79    1.49
   4  -4  -5   14.47    1.07
   4  -4  -5   14.22    1.32
  -4  -4   5   13.23    1.53
  -4  -4   5   13.62    1.51
   4  -4  -5   15.02    1.68
   4  -4  -5   12.16    1.45
  -4  -4   5   13.65    1.56
  -4  -4   5   14.32    1.36
  -6   4   7   28.23    2.48
  -6   4   7   29.22    2.38
   6   4  -7   28.94    1.94
   6   4  -7   26.33    2.30
   6   4  -7   26.04    2.42
   6   4  -7   25.66    2.22
  -6   4   7   26.35    2.72
   6   4  -7   22.66    1.69
  -6   4   7   25.63    1.91
  -6   4   7   26.44    1.75
  -6   4   7   27.20    2.28
   6   4  -7   26.09    2.28
  -6  -4   7   29.64    2.38
   6  -4  -7   28.10    1.74
  -6  -4   7   27.51    2.34
  -6  -4   7   26.47    1.96
   6  -4  -7   26.10    1.86
   6  -4  -7   26.07    2.43
  -6  -4   7   25.42    2.31
   6  -4  -7   26.42    2.55
   6  -4  -7   25.36    2.25
  -8   4   9   54.11    4.08
  -8   4   9   66.06    4.37
   8   4  -9   57.91    4.13
   8   4  -9   54.34    3.26
   8   4  -9   58.01    4.02
   8   4  -9   61.44    4.31
   8   4  -9   60.99    3.31
   8   4  -9   59.87    4.09
  -8   4   9   62.29    4.05
  -8   4   9   59.50    3.40
  -8   4   9   63.55    4.07
  -8  -4   9   53.53    4.06
   8  -4  -9   56.69    3.91
  -8  -4   9   64.54    3.96
  -8  -4   9   63.68    3.53
   8  -4  -9   62.42    4.28
  -8  -4   9   63.39    3.47
  -8  -4   9   56.54    4.11
  -8  -4   9   65.91    4.41
   8  -4  -9   65.76    3.36
   8  -4  -9   57.48    3.24
   8  -4  -9   66.56    4.50
  10   4 -11    5.58    1.02
 -10   4  11    6.35    1.68
  10   4 -11    5.82    0.91
  10   4 -11    4.02    1.73
  10   4 -11    4.81    1.59
 -10   4  11    6.28    1.98
 -10   4  11    6.47    2.13
  10   4 -11    4.35    1.94
 -10   4  11    7.23    1.90
  10   4 -11    8.27    1.77
 -10   4  11    6.24    1.25
 -10  -4  11    4.88    2.04
  10  -4 -11    6.90    2.00
  10  -4 -11    5.26    1.12
 -10  -4  11    4.73    0.98
  10  -4 -11    3.17    1.93
  10  -4 -11    6.15    1.58
  10  -4 -11    5.68    0.92
 -10  -4  11    3.86    1.95
 -10  -4  11    5.53    1.68
 -10  -4  11    5.80    1.33
 -10  -4  11    8.21    1.73
  12   4 -13  102.02    6.74
  12   4 -13  115.26    7.00
 -12   4  13   98.89    7.00
 -12   4  13  100.23    6.89
  12   4 -13  107.16    5.62
  12   4 -13  105.39    6.65
  12   4 -13  101.40    4.93
 -12   4  13  112.41    6.79
 -12   4  13  101.95    6.11
  12  -4 -13   96.78    4.95
 -12  -4  13  116.68    7.22
  12  -4 -13  106.78    7.32
 -12  -4  13  109.36    6.54
  12  -4 -13  106.00    5.05
 -12  -4  13   97.75    7.14
 -12  -4  13  113.83    8.49
  12  -4 -13  106.64    5.73
  12  -4 -13  110.20    6.53
 -12  -4  13  100.00    6.09
 -14   4  15   15.56    3.27
  14   4 -15   11.62    1.88
  14   4 -15   10.62    2.90
 -14   4  15   20.70    2.51
  14   4 -15   15.28    3.24
  14  -4 -15    7.99    2.20
 -14  -4  15   10.06    3.05
  14  -4 -15   16.36    2.11
 -14  -4  15   13.89    2.45
  14  -4 -15   11.83    3.25
 -14  -4  15   12.08    2.53
  16   4 -17   39.67    4.97
  16   4 -17   29.91    4.30
 -16   4  17   29.50    4.71
 -16   4  17   26.93    3.53
  16   4 -17   31.85    3.15
 -16  -4  17   31.38    4.20
  16  -4 -17   27.45    4.64
 -16  -4  17   33.01    4.50
 -16  -4  17   36.96    5.55
  16  -4 -17   27.12    4.06
  16  -4 -17   31.66    3.99
 -18   4  19   29.50    4.31
  18   4 -19   30.14    3.67
  18   4 -19   43.15    6.42
 -18   4  19   47.27    6.64
  18   4 -19   26.95    5.11
  18  -4 -19   34.85    4.98
  18  -4 -19   52.20    7.56
 -18  -4  19   23.36    4.73
 -18  -4  19   28.91    4.29
 -19   5  18    6.17    3.93
 -19   5  18    4.41    1.98
  19   5 -18    8.01    1.71
  19   5 -18    1.25    3.04
  19   5 -18   14.31    3.60
  19  -5 -18    3.63    4.29
  19  -5 -18    7.66    2.90
 -19  -5  18    1.20    2.93
 -19  -5  18    8.99    3.80
  17   5 -16   80.26    7.31
  17   5 -16  104.58    5.56
  17   5 -16  107.33    7.85
 -17   5  16  100.90    8.01
  17  -5 -16   90.87    5.77
  17  -5 -16   90.50    8.73
 -17  -5  16  112.48    7.43
 -17  -5  16  104.81    8.21
  17  -5 -16  101.90    6.86
  15   5 -14   13.50    2.80
 -15   5  14   13.56    3.16
  15   5 -14   17.85    2.04
  15   5 -14   16.95    3.38
 -15   5  14   18.11    2.32
 -15  -5  14   15.22    3.22
  15  -5 -14   20.26    2.42
 -15  -5  14   18.76    2.77
  15  -5 -14   14.34    3.46
  15  -5 -14   20.13    3.11
 -13   5  12  172.15    8.48
  13   5 -12  182.02    8.48
  13   5 -12  184.59    9.84
 -13   5  12  186.27   10.08
 -13   5  12  178.91   10.06
  13   5 -12  180.43   10.09
 -13   5  12  170.31    9.83
  13   5 -12  178.47    9.95
 -13  -5  12  173.50    8.67
 -13  -5  12  191.68    9.69
  13  -5 -12  169.80    9.59
  13  -5 -12  181.33    8.47
 -13  -5  12  179.32   10.23
  13  -5 -12  174.30   10.43
  13  -5 -12  178.54   10.19
 -13  -5  12  167.86   10.29
  11   5 -10   49.16    2.80
 -11   5  10   55.61    4.54
 -11   5  10   54.66    4.49
 -11   5  10   57.01    4.78
 -11   5  10   47.49    4.11
  11   5 -10   51.83    2.91
  11   5 -10   55.44    4.12
  11   5 -10   49.68    3.97
  11   5 -10   49.35    4.18
 -11   5  10   46.05    2.84
 -11   5  10   52.53    3.02
  11  -5 -10   58.92    4.66
  11  -5 -10   50.14    2.92
  11  -5 -10   47.18    3.80
 -11  -5  10   51.76    3.01
 -11  -5  10   56.06    4.55
  11  -5 -10   51.26    2.82
 -11  -5  10   58.28    4.05
 -11  -5  10   53.82    5.08
  11  -5 -10   48.69    4.41
 -11  -5  10   45.39    4.19
 -11  -5  10   45.71    2.98
   9   5  -8  111.71    5.22
   9   5  -8  111.00    6.26
   9   5  -8  112.48    5.54
  -9   5   8  105.94    6.32
   9   5  -8  116.08    6.26
  -9   5   8  118.59    6.53
  -9   5   8  112.93    5.58
  -9   5   8  120.01    6.31
   9   5  -8  109.93    6.39
  -9   5   8  107.01    6.32
  -9   5   8  102.87    5.20
  -9  -5   8  105.21    6.14
  -9  -5   8  110.36    6.49
   9  -5  -8  122.28    5.63
   9  -5  -8  110.14    5.20
   9  -5  -8  112.00    6.77
  -9  -5   8  112.20    6.40
   9  -5  -8  107.93    6.20
  -9  -5   8  119.33    5.63
   9  -5  -8  109.66    6.35
  -7   5   6  200.89    9.32
  -7   5   6  207.69    9.90
  -7   5   6  208.33    9.82
   7   5  -6  182.36    9.73
   7   5  -6  221.66    9.83
   7   5  -6  210.26    9.33
  -7   5   6  199.98    9.76
   7   5  -6  189.07    9.62
  -7   5   6  177.34    9.64
   7  -5  -6  189.42    9.74
  -7  -5   6  199.18    9.83
   7  -5  -6  185.35   10.07
   7  -5  -6  208.35    9.36
  -7  -5   6  200.49    9.73
  -7  -5   6  191.50    9.86
  -7  -5   6  198.29    9.81
   7  -5  -6  197.79   10.03
  -7  -5   6  202.06    9.34
  -5   5   4   13.21    1.38
   5   5  -4   14.34    1.37
   5   5  -4   13.64    1.55
   5   5  -4   14.19    1.38
  -5   5   4   12.63    1.41
  -5   5   4   13.92    1.55
  -5  -5   4    9.99    1.39
  -5  -5   4   13.85    1.58
   5  -5  -4   13.81    1.42
  -5  -5   4   14.42    1.42
   5  -5  -4   12.47    1.80
  -5  -5   4   12.79    1.38
   5  -5  -4   13.00    1.38
   5  -5  -4   12.34    1.53
  -3   5   2   37.84    2.18
   3   5  -2   37.53    2.44
  -3   5   2   35.28    2.48
   3   5  -2   40.16    2.00
  -3   5   2   40.30    2.49
  -3   5   2   40.68    2.49
  -3   5   2   43.28    2.50
   3   5  -2   41.29    2.22
   3   5  -2   39.01    2.44
   3   5  -2   43.90    2.53
  -3  -5   2   39.87    2.47
  -3  -5   2   38.73    2.00
   3  -5  -2   44.46    2.62
  -3  -5   2   39.99    2.45
   3  -5  -2   41.53    2.22
   3  -5  -2   41.40    2.52
  -3  -5   2   40.82    2.21
   3  -5  -2   34.54    2.45
  -3  -5   2   41.53    2.52
   3  -5  -2   39.12    1.98
   1   5   0   15.44    1.30
   1   5   0   15.90    1.27
   1   5   0   16.41    1.03
  -1   5   0   13.90    1.00
   1   5   0   13.86    1.13
  -1   5   0   15.31    1.35
  -1   5   0   18.28    1.50
  -1   5   0   15.94    1.13
   1   5   0   16.40    1.47
   1   5   0   17.01    1.35
  -1   5   0   15.60    1.28
   1  -5   0   15.59    1.51
  -1  -5   0   15.36    1.32
   1  -5   0   16.55    1.01
  -1  -5   0   14.25    1.29
   1  -5   0   12.76    1.27
  -1  -5   0   14.76    1.21
   1  -5   0   14.97    1.15
   1  -5   0   14.99    1.36
  -1  -5   0   15.03    1.47
  -1  -5   0   15.70    1.20
  -1   5   2  136.09    6.62
   1   5  -2  140.16    6.46
   1   5  -2  141.64    6.58
   1   5  -2  133.23    6.68
  -1   5   2  133.68    6.44
  -1   5   2  144.72    6.74
   1   5  -2  140.25    6.62
  -1   5   2  131.02    6.53
   1   5  -2  149.71    6.78
  -1   5   2  126.88    6.51
   1  -5  -2  130.82    6.53
  -1  -5   2  143.91    6.59
  -1  -5   2  133.07    6.66
   1  -5  -2  138.40    6.75
   1  -5  -2  150.69    6.58
  -1  -5   2  140.82    6.75
   1  -5  -2  148.12    6.51
   1  -5  -2  132.11    6.65
   1  -5  -2  145.87    6.46
  -1  -5   2  120.20    6.56
   3   5  -4   43.29    2.80
  -3   5   4   48.59    2.78
   3   5  -4   46.50    2.74
   3   5  -4   47.83    2.84
  -3   5   4   45.18    2.75
   3   5  -4   42.46    2.79
  -3   5   4   43.76    2.71
  -3   5   4   48.71    2.79
   3   5  -4   48.62    2.45
  -3   5   4   47.59    2.88
  -3  -5   4   46.09    2.86
   3  -5  -4   42.72    2.82
   3  -5  -4   42.56    2.37
  -3  -5   4   44.83    2.74
   3  -5  -4   48.05    2.83
  -3  -5   4   48.63    2.79
   3  -5  -4   44.12    2.87
  -3  -5   4   45.87    2.86
  -3  -5   4   47.38    2.80
   3  -5  -4   46.63    2.79
  -5   5   6   13.75    1.63
   5   5  -6   13.58    1.82
   5   5  -6   12.78    1.73
  -5   5   6   15.16    1.59
   5   5  -6   14.01    1.12
   5   5  -6   13.83    2.06
   5   5  -6   14.64    1.55
  -5   5   6   14.97    1.76
  -5   5   6   12.09    1.64
  -5   5   6   15.08    1.18
   5   5  -6   16.03    1.72
   5  -5  -6   16.53    1.92
   5  -5  -6   15.57    1.16
   5  -5  -6   12.72    1.65
  -5  -5   6   13.68    1.54
   5  -5  -6   16.49    1.59
  -5  -5   6   12.87    1.68
  -5  -5   6   13.39    1.82
  -5  -5   6   14.20    1.76
   7   5  -8    8.97    1.11
   7   5  -8    9.32    1.25
  -7   5   8   10.35    1.22
   7   5  -8   10.00    1.60
   7   5  -8   15.87    2.17
  -7   5   8   10.59    1.72
  -7   5   8   10.30    1.30
  -7   5   8    7.95    1.70
   7   5  -8    9.83    1.61
   7   5  -8    9.84    1.73
  -7   5   8   12.52    1.85
  -7   5   8    9.73    1.60
  -7  -5   8   11.08    1.80
  -7  -5   8   12.32    1.82
   7  -5  -8    6.62    1.51
   7  -5  -8   10.30    1.43
  -7  -5   8   13.25    2.02
   7  -5  -8    9.62    1.71
  -7  -5   8    9.04    1.32
   7  -5  -8    9.54    1.13
  -7  -5   8    9.00    1.54
   7  -5  -8    8.27    1.49
   9   5 -10    8.05    1.90
  -9   5  10    2.62    1.47
   9   5 -10    7.66    1.62
   9   5 -10    4.92    0.92
  -9   5  10    6.38    1.80
  -9   5  10    9.01    1.86
  -9   5  10    7.23    1.15
   9   5 -10    5.19    1.65
  -9   5  10    7.93    1.86
   9   5 -10    7.79    1.83
  -9  -5  10    7.58    1.79
   9  -5 -10    8.95    1.93
   9  -5 -10    6.87    1.04
  -9  -5  10    7.63    1.31
  -9  -5  10    5.63    1.81
  -9  -5  10    5.89    1.51
   9  -5 -10    5.21    1.54
   9  -5 -10    6.96    1.85
   9  -5 -10    6.94    1.04
  -9  -5  10    5.97    1.48
  11   5 -12   16.84    2.58
  11   5 -12   18.54    2.85
  11   5 -12   21.64    3.03
 -11   5  12   16.56    2.14
  11   5 -12   12.65    2.53
 -11   5  12   20.72    2.87
 -11   5  12   17.22    2.80
  11   5 -12   18.06    1.81
  11   5 -12   15.96    1.81
 -11   5  12   18.67    2.77
 -11  -5  12   21.13    3.31
  11  -5 -12   23.66    3.70
 -11  -5  12   16.23    2.00
  11  -5 -12   18.69    2.72
 -11  -5  12   18.32    2.88
 -11  -5  12   14.44    2.87
 -11  -5  12   25.22    2.92
  11  -5 -12   15.23    2.64
  11  -5 -12   19.85    2.02
  11  -5 -12   19.27    1.74
 -13   5  14   96.70    6.90
  13   5 -14   96.85    6.75
 -13   5  14   85.16    6.08
 -13   5  14   97.74    7.00
  13   5 -14   94.66    4.66
  13   5 -14   99.21    6.74
  13   5 -14  100.81    5.32
  13  -5 -14  106.96    5.50
 -13  -5  14   94.99    6.89
  13  -5 -14  107.60    7.56
  13  -5 -14   93.31    4.68
  13  -5 -14   94.83    6.39
 -13  -5  14   95.23    6.47
  13  -5 -14   96.75    4.80
  15   5 -16    2.83    2.35
  15   5 -16    5.86    2.66
 -15   5  16    3.43    2.40
  15   5 -16    1.94    1.45
 -15   5  16    2.20    1.61
 -15  -5  16    3.89    2.65
  15  -5 -16    6.43    1.90
 -15  -5  16    6.20    2.41
  15  -5 -16    1.55    3.02
  15  -5 -16    4.72    2.03
 -17   5  18   62.40    5.08
  17   5 -18   77.06    7.22
  17   5 -18   71.83    4.75
 -17   5  18   55.38    7.33
  17   5 -18   80.14    7.21
 -17  -5  18   82.79    7.40
  17  -5 -18   77.30    8.04
 -17  -5  18   75.50    6.49
  17  -5 -18   67.69    6.02
 -18   6  17   14.24    3.89
  18   6 -17   14.51    3.80
 -18   6  17   14.41    2.01
  18   6 -17   13.47    3.50
  18   6 -17   10.58    1.71
 -18  -6  17   11.14    3.39
 -18  -6  17   12.20    3.89
  18  -6 -17   10.75    4.36
  18  -6 -17    9.77    2.98
 -16   6  15   23.56    4.00
  16   6 -15   28.45    4.36
  16   6 -15   33.11    4.76
  16   6 -15   34.12    2.57
 -16   6  15   28.15    2.77
  16  -6 -15   35.80    5.11
  16  -6 -15   35.66    4.22
  16  -6 -15   34.05    2.76
 -16  -6  15   30.49    4.37
 -16  -6  15   32.45    4.82
  14   6 -13   10.44    1.27
  14   6 -13   10.91    2.80
  14   6 -13   13.79    2.66
 -14   6  13   11.64    2.86
 -14   6  13   10.57    1.36
  14  -6 -13   10.42    2.30
  14  -6 -13   12.52    1.75
  14  -6 -13    8.21    3.41
 -14  -6  13   10.92    2.47
 -14  -6  13   12.06    2.74
  12   6 -11   83.88    4.42
  12   6 -11   87.71    5.70
 -12   6  11   78.68    5.75
 -12   6  11   81.22    6.20
  12   6 -11   83.50    4.11
  12   6 -11   77.44    5.73
  12   6 -11   82.70    5.93
 -12   6  11   76.37    4.12
 -12   6  11   84.07    5.98
 -12   6  11   83.23    5.80
 -12  -6  11   92.50    5.67
  12  -6 -11   83.82    6.16
  12  -6 -11   80.38    4.12
 -12  -6  11   86.56    6.25
 -12  -6  11   86.50    4.56
  12  -6 -11   83.35    4.43
 -12  -6  11   86.63    5.98
  12  -6 -11   82.68    5.50
 -12  -6  11   79.82    6.14
  12  -6 -11   78.96    6.36
  10   6  -9    2.03    1.43
  10   6  -9   -0.04    0.97
 -10   6   9    1.30    1.45
 -10   6   9    0.16    0.96
  10   6  -9    1.13    0.76
 -10   6   9   -0.11    1.06
 -10   6   9   -0.08    1.53
 -10   6   9    0.08    0.46
  10   6  -9    2.31    1.57
  10   6  -9   -0.32    0.42
 -10  -6   9    0.46    1.49
  10  -6  -9    0.07    0.76
  10  -6  -9   -1.30    1.45
  10  -6  -9   -0.02    0.43
 -10  -6   9    1.26    0.89
 -10  -6   9    1.71    1.51
  10  -6  -9    0.89    1.17
 -10  -6   9    0.22    1.20
  10  -6  -9    0.70    1.40
 -10  -6   9   -1.05    1.12
  -8   6   7  167.13    8.82
  -8   6   7  181.15    8.96
   8   6  -7  175.00    8.85
  -8   6   7  175.56    8.83
  -8   6   7  173.68    8.36
   8   6  -7  184.56    8.40
  -8   6   7  177.73    9.01
   8   6  -7  173.71    8.94
   8   6  -7  168.04    8.72
  -8  -6   7  181.02    9.07
  -8  -6   7  166.10    8.82
  -8  -6   7  183.49    8.90
  -8  -6   7  172.62    8.40
   8  -6  -7  162.35    8.86
  -8  -6   7  161.84    8.96
   8  -6  -7  173.80    8.41
   8  -6  -7  171.90    9.19
   8  -6  -7  171.35    8.82
  -6   6   5    5.03    1.23
  -6   6   5    4.13    1.19
   6   6  -5    4.29    0.98
  -6   6   5    4.86    0.94
  -6   6   5    3.59    0.99
   6   6  -5    4.72    0.97
   6   6  -5    4.33    0.95
   6   6  -5    4.84    1.10
  -6  -6   5    3.89    0.96
  -6  -6   5    5.13    1.01
   6  -6  -5    4.80    1.15
  -6  -6   5    3.42    1.13
  -6  -6   5    3.69    1.01
   6  -6  -5    4.96    1.08
   6  -6  -5    5.03    0.95
  -6  -6   5    5.04    1.23
   6  -6  -5    4.39    1.22
  -4   6   3  112.08    5.81
  -4   6   3  120.80    5.74
   4   6  -3  116.63    5.74
  -4   6   3  103.48    5.45
   4   6  -3  112.28    5.12
  -4   6   3  108.13    5.81
   4   6  -3  108.74    5.75
   4   6  -3  109.24    5.48
   4  -6  -3  111.89    5.11
  -4  -6   3  110.33    5.13
   4  -6  -3  113.96    5.87
   4  -6  -3  110.89    5.49
  -4  -6   3  119.62    5.52
  -4  -6   3  119.42    5.77
  -4  -6   3   99.79    5.69
   4  -6  -3  118.42    5.77
   2   6  -1    0.00    0.35
   2   6  -1    0.11    0.42
  -2   6   1   -0.01    0.32
  -2   6   1   -0.32    0.57
   2   6  -1   -0.45    0.48
  -2   6   1    0.19    0.58
  -2   6   1   -0.11    0.37
  -2   6   1   -0.33    0.56
   2   6  -1    0.59    0.69
  -2   6   1   -0.70    0.47
   2   6  -1    0.27    0.63
   2  -6  -1   -0.20    0.65
   2  -6  -1    0.30    0.34
   2  -6  -1    0.12    0.54
  -2  -6   1   -0.69    0.50
  -2  -6   1   -0.07    0.44
  -2  -6   1    0.55    0.67
   2  -6  -1    0.11    0.38
  -2  -6   1   -0.26    0.36
  -2  -6   1   -0.54    0.59
   2  -6  -1    0.14    0.58
  -2  -6   1   -0.23    0.35
   0   6  -1   14.34    1.28
   0   6   1   14.12    1.33
   0   6   1   15.56    1.35
   0   6   1   19.35    1.28
   0   6   1   17.25    1.66
   0   6  -1   16.78    1.64
   0   6   1   17.41    1.32
   0   6  -1   14.52    1.28
   0   6  -1   16.39    1.35
   0   6  -1   16.20    1.51
   0  -6  -1   14.92    1.39
   0  -6   1   13.06    1.30
   0  -6  -1   14.37    1.40
   0  -6  -1   15.70    1.32
   0  -6   1   15.42    1.34
   0  -6  -1   15.26    1.33
   0  -6   1   16.28    1.71
   0  -6  -1   15.34    1.61
   0  -6   1   15.32    1.52
   0  -6   1   15.63    1.14
   2   6  -3   13.47    1.43
  -2   6   3   12.33    1.31
   2   6  -3   11.11    1.41
  -2   6   3   14.91    1.52
  -2   6   3   11.54    1.31
   2   6  -3   12.10    1.29
   2   6  -3   12.64    1.49
  -2   6   3   14.94    1.58
  -2   6   3   14.22    1.32
   2   6  -3   11.74    1.09
   2  -6  -3   12.49    1.45
   2  -6  -3   14.14    1.42
  -2  -6   3   12.48    1.64
   2  -6  -3   13.05    1.36
  -2  -6   3   14.12    1.55
  -2  -6   3   15.26    1.31
   2  -6  -3   13.62    1.35
  -2  -6   3   12.77    1.53
   2  -6  -3   13.66    1.17
   2  -6  -3   12.46    1.55
  -2  -6   3   13.63    1.37
  -2  -6   3   12.03    1.12
   4   6  -5   37.99    2.60
  -4   6   5   38.31    2.73
   4   6  -5   39.46    2.71
   4   6  -5   37.38    2.08
   4   6  -5   31.83    2.79
  -4   6   5   35.23    2.56
  -4   6   5   38.82    2.61
  -4   6   5   36.24    2.55
   4   6  -5   32.65    2.51
  -4   6   5   37.98    2.63
   4  -6  -5   40.42    2.62
  -4  -6   5   35.68    2.56
  -4  -6   5   37.88    2.59
  -4  -6   5   38.86    2.64
   4  -6  -5   38.93    2.66
   4  -6  -5   36.46    2.72
   4  -6  -5   37.25    2.07
   4  -6  -5   35.05    2.73
  -4  -6   5   34.64    2.77
  -4  -6   5   39.28    2.75
  -6   6   7   11.24    1.65
  -6   6   7    8.91    1.67
   6   6  -7    9.10    1.43
   6   6  -7    8.92    1.32
   6   6  -7    9.72    1.53
   6   6  -7    7.23    1.01
  -6   6   7    8.40    1.59
   6   6  -7    9.19    1.01
  -6   6   7   12.57    1.72
  -6   6   7    9.22    1.06
  -6   6   7   11.11    1.73
   6   6  -7    9.78    1.76
   6  -6  -7    7.98    1.21
  -6  -6   7    8.06    1.55
  -6  -6   7    6.72    1.33
  -6  -6   7    8.85    1.55
  -6  -6   7    8.18    1.34
   6  -6  -7    8.16    1.56
   6  -6  -7   10.35    1.71
   6  -6  -7   10.42    1.01
   6  -6  -7    6.53    1.41
  -6  -6   7    9.51    1.61
   8   6  -9   41.35    3.53
  -8   6   9   43.58    3.06
  -8   6   9   48.21    2.68
   8   6  -9   46.06    3.47
   8   6  -9   46.74    3.58
  -8   6   9   42.24    3.53
   8   6  -9   41.24    2.53
  -8   6   9   45.14    3.50
   8   6  -9   47.68    2.99
  -8   6   9   43.94    3.75
  -8   6   9   46.35    3.55
   8  -6  -9   45.90    3.82
  -8  -6   9   43.76    3.66
  -8  -6   9   40.74    3.63
   8  -6  -9   55.86    4.03
   8  -6  -9   42.79    2.92
  -8  -6   9   43.06    3.44
  -8  -6   9   47.71    3.10
  -8  -6   9   44.63    3.60
   8  -6  -9   39.67    3.43
   8  -6  -9   46.60    2.55
  10   6 -11   11.98    1.39
  10   6 -11   12.51    2.40
 -10   6  11   12.99    2.28
 -10   6  11    8.67    2.30
  10   6 -11   11.91    2.11
 -10   6  11   14.56    2.25
  10   6 -11   11.93    1.75
 -10   6  11   10.37    2.25
 -10   6  11   10.67    1.47
  10   6 -11   11.28    2.29
  10  -6 -11   13.50    2.21
 -10  -6  11   10.67    2.08
  10  -6 -11   12.21    1.74
  10  -6 -11   14.91    2.68
 -10  -6  11   10.21    2.15
 -10  -6  11   10.14    2.46
  10  -6 -11   14.52    2.47
 -10  -6  11   10.64    2.00
  10  -6 -11   11.67    1.51
 -10  -6  11   11.80    1.74
 -12   6  13   63.76    5.14
  12   6 -13   69.16    5.52
  12   6 -13   61.41    5.00
  12   6 -13   55.18    3.48
 -12   6  13   53.82    3.68
 -12   6  13   73.55    7.22
 -12   6  13   56.67    5.13
  12   6 -13   59.87    3.51
  12  -6 -13   58.49    3.56
  12  -6 -13   53.60    4.59
 -12  -6  13   60.54    3.77
  12  -6 -13   58.97    5.49
 -12  -6  13   59.02    4.80
 -12  -6  13   59.84    5.24
  12  -6 -13   57.00    3.56
  14   6 -15    3.50    1.97
 -14   6  15    4.96    2.54
  14   6 -15    2.76    2.02
 -14   6  15    2.75    2.41
  14   6 -15    6.46    2.49
  14   6 -15    2.93    0.82
  14  -6 -15    4.52    1.58
  14  -6 -15    2.33    1.99
 -14  -6  15    6.23    2.39
  14  -6 -15    3.80    2.71
 -14  -6  15    3.71    2.24
  14  -6 -15    3.77    0.97
 -16   6  17   15.68    3.88
 -16   6  17   22.98    3.02
  16   6 -17   13.83    3.49
  16   6 -17   21.40    4.26
  16   6 -17   17.44    2.48
  16  -6 -17   13.41    2.29
  16  -6 -17   13.85    2.92
 -16  -6  17   18.52    4.27
 -16  -6  17   15.95    3.11
  16  -6 -17    8.48    4.01
 -17   7  16   11.66    3.46
  17   7 -16   10.39    3.26
  17   7 -16   13.65    3.55
  17  -7 -16    8.68    3.63
 -17  -7  16   16.27    3.30
  17  -7 -16    8.46    2.60
 -17  -7  16   11.16    3.62
  15   7 -14   14.12    1.39
  15   7 -14   15.18    3.03
 -15   7  14   16.97    3.43
  15   7 -14   12.55    2.97
 -15  -7  14   15.98    2.92
 -15  -7  14   13.79    3.06
 -15  -7  14   13.83    1.81
  15  -7 -14   15.08    2.74
  15  -7 -14   10.75    3.40
 -13   7  12    4.56    1.96
  13   7 -12    2.34    1.83
  13   7 -12    4.30    1.19
 -13   7  12    3.88    2.53
  13   7 -12    3.41    1.91
  13  -7 -12    4.06    1.75
 -13  -7  12    3.85    1.59
  13  -7 -12    4.27    1.14
  13  -7 -12   -0.08    2.03
 -13  -7  12    5.62    2.74
 -13  -7  12    5.12    1.35
 -13  -7  12    2.74    1.80
  13  -7 -12    3.11    2.59
  11   7 -10   13.01    1.97
 -11   7  10   13.91    2.12
  11   7 -10   12.61    2.46
  11   7 -10   10.71    1.92
 -11   7  10   18.59    2.62
 -11   7  10   12.01    2.43
 -11   7  10   12.74    2.84
 -11   7  10   17.38    2.59
  11   7 -10   11.43    2.19
 -11  -7  10   16.89    3.11
  11  -7 -10   13.02    1.83
  11  -7 -10   11.81    2.59
  11  -7 -10   16.63    2.55
 -11  -7  10   14.89    2.14
 -11  -7  10   11.71    2.05
 -11  -7  10    7.98    2.11
  -9   7   8    2.43    1.59
  -9   7   8    3.29    1.42
   9   7  -8    2.19    1.00
  -9   7   8    1.27    1.28
   9   7  -8    1.48    1.23
   9   7  -8    2.23    1.43
   9   7  -8    1.19    0.96
  -9   7   8   -0.35    1.27
  -9   7   8    1.53    1.11
   9  -7  -8    1.39    1.03
   9  -7  -8    2.72    1.51
  -9  -7   8    1.67    0.93
  -9  -7   8   -1.30    1.31
   9  -7  -8    2.86    1.23
  -9  -7   8    0.71    1.22
  -9  -7   8    1.59    1.29
   9  -7  -8    2.01    1.27
  -7   7   6    5.80    1.40
   7   7  -6    6.79    1.59
  -7   7   6    7.19    1.53
  -7   7   6    5.62    1.23
  -7   7   6    6.70    1.32
  -7   7   6    7.25    1.64
   7   7  -6    9.17    1.76
   7   7  -6    4.92    1.27
   7   7  -6    7.62    1.60
   7  -7  -6    7.24    1.51
  -7  -7   6    4.72    1.42
   7  -7  -6    7.96    1.44
  -7  -7   6    5.55    1.30
   7  -7  -6    7.42    1.53
  -7  -7   6    6.14    1.26
   7  -7  -6    7.33    1.26
  -7  -7   6    6.67    1.27
  -7  -7   6    5.45    1.54
  -5   7   4    1.71    0.91
  -5   7   4    1.84    1.09
  -5   7   4    0.81    0.67
   5   7  -4    0.72    0.89
   5   7  -4    1.04    0.34
   5   7  -4    1.33    0.75
   5   7  -4    0.98    0.95
  -5   7   4    1.02    0.85
   5   7  -4   -0.08    0.74
  -5  -7   4    1.21    0.65
   5  -7  -4    0.99    0.99
  -5  -7   4    1.59    0.81
  -5  -7   4    1.64    0.93
   5  -7  -4    1.38    0.72
   5  -7  -4    1.30    0.90
  -5  -7   4    1.96    0.90
   5  -7  -4    1.61    0.36
   5  -7  -4    0.72    0.34
   5  -7  -4    0.07    0.69
  -3   7   2    5.11    1.22
  -3   7   2    4.02    0.99
  -3   7   2    4.56    0.73
   3   7  -2    4.80    0.72
  -3   7   2    6.67    1.89
   3   7  -2    4.61    1.14
   3   7  -2    5.11    1.02
   3   7  -2    5.57    0.81
  -3   7   2    4.83    0.97
   3   7  -2    5.14    1.13
  -3  -7   2    6.09    1.04
   3  -7  -2    4.38    0.70
  -3  -7   2    5.68    1.21
   3  -7  -2    4.81    0.77
  -3  -7   2    5.73    0.81
   3  -7  -2    4.15    1.02
  -3  -7   2    5.28    0.83
   3  -7  -2    4.04    0.99
   3  -7  -2    4.79    1.48
  -3  -7   2    5.42    1.11
  -1   7   0   54.04    3.80
   1   7   0   58.23    3.28
   1   7   0   52.84    3.80
   1   7   0   61.36    3.30
  -1   7   0   61.12    3.35
   1   7   0   59.03    3.01
  -1   7   0   56.15    3.15
  -1   7   0   61.80    3.02
   1   7   0   58.71    3.17
   1   7   0   52.01    3.25
  -1   7   0   57.38    3.45
  -1  -7   0   63.74    3.27
  -1  -7   0   57.16    3.37
   1  -7   0   60.81    3.58
   1  -7   0   49.07    3.25
   1  -7   0   56.56    3.43
  -1  -7   0   55.68    3.48
   1  -7   0   64.46    3.02
  -1  -7   0   56.22    3.28
   1  -7   0   56.78    3.16
  -1  -7   0   60.19    3.20
  -1   7   2   82.85    4.57
   1   7  -2   97.07    6.05
  -1   7   2   95.94    4.49
  -1   7   2   90.78    4.66
   1   7  -2   88.32    4.74
   1   7  -2   87.08    4.53
   1   7  -2   92.62    4.63
  -1   7   2   89.58    4.52
   1   7  -2   89.44    4.44
   1  -7  -2   82.60    4.82
  -1  -7   2   85.33    4.61
   1  -7  -2   82.81    4.42
   1  -7  -2   83.49    4.48
  -1  -7   2   82.62    4.44
   1  -7  -2   89.04    4.64
  -1  -7   2   91.79    4.89
  -1  -7   2   95.21    4.44
   1  -7  -2   74.39    4.59
  -3   7   4   51.05    3.17
   3   7  -4   42.76    3.00
   3   7  -4   45.32    3.05
   3   7  -4   47.17    2.91
  -3   7   4   43.59    2.89
   3   7  -4   48.85    2.60
  -3   7   4   48.33    2.96
  -3   7   4   45.51    2.96
  -3  -7   4   46.91    3.14
  -3  -7   4   48.25    2.96
  -3  -7   4   48.70    3.14
   3  -7  -4   47.50    3.09
   3  -7  -4   48.43    3.01
  -3  -7   4   45.75    2.91
  -3  -7   4   40.83    3.33
   3  -7  -4   41.90    3.37
   3  -7  -4   46.56    2.95
   3  -7  -4   44.13    2.53
   3  -7  -4   47.22    2.59
   5   7  -6   10.20    1.59
  -5   7   6   13.23    1.80
   5   7  -6   13.23    1.89
   5   7  -6   12.21    1.11
   5   7  -6   11.65    1.12
  -5   7   6   11.95    1.73
   5   7  -6    8.60    1.49
  -5   7   6   12.95    1.85
  -5   7   6   15.55    1.79
  -5  -7   6   17.24    2.13
   5  -7  -6   11.43    1.60
  -5  -7   6   10.12    1.57
   5  -7  -6   11.73    1.10
  -5  -7   6   11.17    1.78
  -5  -7   6   13.91    1.92
   5  -7  -6   12.01    1.69
   5  -7  -6   11.47    1.75
  -7   7   8    2.22    1.07
   7   7  -8    2.20    1.20
   7   7  -8    2.21    0.69
   7   7  -8    2.52    0.97
   7   7  -8    2.14    1.15
   7   7  -8    3.67    1.11
   7   7  -8    3.82    0.65
  -7   7   8    2.11    1.08
  -7   7   8    2.23    1.34
  -7   7   8    3.94    1.47
  -7   7   8    4.50    1.43
   7  -7  -8    0.24    1.42
  -7  -7   8    1.59    0.97
  -7  -7   8    2.27    1.22
  -7  -7   8    3.52    1.17
   7  -7  -8    2.99    1.02
  -7  -7   8    1.95    1.22
  -7  -7   8    0.77    1.36
   7  -7  -8    3.80    0.66
   7  -7  -8    3.68    1.37
   7  -7  -8    3.84    1.25
  -9   7  10    0.53    1.41
   9   7 -10   -0.20    0.97
  -9   7  10    1.77    1.49
  -9   7  10    0.70    1.12
   9   7 -10   -0.42    0.57
  -9   7  10   -0.02    1.73
   9   7 -10    0.34    1.22
  -9   7  10    1.92    1.75
   9   7 -10    0.57    1.29
   9   7 -10    0.93    1.55
  -9   7  10    0.17    0.71
   9  -7 -10    1.18    0.70
  -9  -7  10   -0.83    1.05
   9  -7 -10    0.07    0.86
   9  -7 -10    1.71    1.65
   9  -7 -10    0.88    1.53
  -9  -7  10    1.87    1.12
  -9  -7  10    1.09    1.60
   9  -7 -10   -2.19    0.96
  -9  -7  10    1.17    1.09
  -9  -7  10    1.64    1.80
 -11   7  12    4.44    1.14
 -11   7  12    5.76    2.09
  11   7 -12    5.08    1.79
 -11   7  12    4.38    1.86
  11   7 -12    4.04    0.92
 -11   7  12    9.56    2.62
  11   7 -12    3.32    2.13
  11   7 -12    2.09    1.70
 -11   7  12    1.18    2.08
  11  -7 -12    3.09    1.41
 -11  -7  12    6.21    1.79
  11  -7 -12    6.37    1.29
 -11  -7  12    6.54    1.61
 -11  -7  12   -0.62    2.09
  11  -7 -12    6.99    2.22
  11  -7 -12    5.26    1.09
 -11  -7  12    6.86    1.89
  11  -7 -12    4.27    2.37
 -13   7  14    8.47    3.57
  13   7 -14    6.59    1.23
  13   7 -14    6.96    2.41
 -13   7  14    7.63    2.53
  13   7 -14    5.04    2.21
  13   7 -14    8.05    1.42
 -13   7  14    5.72    1.40
 -13  -7  14    5.56    2.20
  13  -7 -14    6.45    2.64
 -13  -7  14    0.18    1.87
  13  -7 -14    4.59    1.79
  13  -7 -14    6.36    1.33
 -13  -7  14    5.41    1.56
  13  -7 -14    6.08    1.36
  15   7 -16   17.13    3.55
 -15   7  16   15.73    2.08
  15   7 -16   14.82    2.14
  15   7 -16   17.42    3.41
 -15   7  16   12.01    3.65
 -15  -7  16   20.81    3.85
 -15  -7  16   15.90    3.19
  15  -7 -16   17.48    4.05
  15  -7 -16   11.12    2.68
 -17   7  18    1.99    3.80
  17   7 -18    6.13    3.39
 -17   7  18    7.44    2.15
  17   7 -18    1.65    3.36
  17  -7 -18    2.60    4.09
 -17  -7  18    5.25    3.14
 -17  -7  18    8.70    3.53
  17  -7 -18    8.87    3.11
 -18   8  17   10.45    3.80
  18   8 -17    3.30    3.35
  18   8 -17   10.34    3.50
 -18  -8  17   17.06    3.92
 -18  -8  17   15.99    3.97
  18  -8 -17   12.59    4.54
  18  -8 -17   14.47    3.41
  16   8 -15   18.19    3.33
  16   8 -15   12.99    3.11
 -16   8  15   16.16    3.42
 -16  -8  15   16.12    3.77
 -16  -8  15   25.47    3.76
  16  -8 -15   14.38    2.86
  16  -8 -15   20.76    4.34
  14   8 -13   52.61    3.74
  14   8 -13   53.56    5.09
  14   8 -13   67.14    5.66
 -14   8  13   56.28    5.41
  14  -8 -13   56.52    6.08
  14  -8 -13   57.26    3.79
 -14  -8  13   55.52    5.44
  14  -8 -13   63.04    5.01
 -14  -8  13   66.25    5.15
 -14  -8  13   58.83    4.07
 -12   8  11    6.35    1.75
 -12   8  11    9.08    2.69
  12   8 -11    4.29    1.82
 -12   8  11    8.49    2.12
  12   8 -11    8.78    1.65
  12   8 -11    6.52    2.26
 -12  -8  11    4.71    2.45
 -12  -8  11    9.27    2.38
 -12  -8  11    4.77    1.57
  12  -8 -11    4.54    1.62
 -12  -8  11    6.83    1.86
  12  -8 -11    7.71    2.46
  12  -8 -11    3.90    2.10
  12  -8 -11    7.12    2.01
  10   8  -9  130.49    7.57
 -10   8   9  135.51    7.63
 -10   8   9  140.23    7.85
 -10   8   9  133.11    6.90
  10   8  -9  143.42    7.86
  10   8  -9  124.60    7.26
 -10   8   9  122.72    7.40
  10   8  -9  142.19    6.93
 -10  -8   9  122.86    7.29
 -10  -8   9  130.50    7.58
  10  -8  -9  125.88    7.90
 -10  -8   9  133.15    7.70
 -10  -8   9  121.99    7.82
  10  -8  -9  133.09    7.47
  10  -8  -9  120.08    7.20
  10  -8  -9  121.49    7.46
 -10  -8   9  133.74    7.50
   8   8  -7    2.39    1.14
  -8   8   7    3.75    1.22
   8   8  -7    4.04    1.36
  -8   8   7    3.96    1.13
   8   8  -7    6.26    1.95
  -8   8   7    4.00    1.61
  -8   8   7    1.62    1.11
   8   8  -7    1.65    1.00
  -8   8   7    4.02    1.24
   8  -8  -7    3.11    0.98
  -8  -8   7    3.04    1.17
  -8  -8   7    2.84    1.04
   8  -8  -7    1.06    1.16
  -8  -8   7    2.31    1.17
  -8  -8   7    2.26    1.60
  -8  -8   7    6.10    1.35
   8  -8  -7    3.13    1.21
   8  -8  -7    1.36    1.33
   6   8  -5  152.76    7.87
   6   8  -5  166.01    7.76
  -6   8   5  136.76    7.74
   6   8  -5  156.93    7.50
   6   8  -5  143.76    7.76
  -6   8   5  152.75    7.66
   6   8  -5  152.75    6.73
  -6   8   5  150.16    7.86
  -6   8   5  147.97    7.47
  -6   8   5  153.28    7.84
  -6  -8   5  143.51    7.77
  -6  -8   5  150.36    7.55
  -6  -8   5  146.29    7.71
  -6  -8   5  155.21    7.93
   6  -8  -5  157.22    7.99
   6  -8  -5  149.31    6.71
   6  -8  -5  156.21    7.54
   6  -8  -5  142.53    7.88
  -6  -8   5  134.37    7.72
   6  -8  -5  151.26    6.71
   6  -8  -5  144.41    7.71
   4   8  -3    6.22    1.12
   4   8  -3    6.08    1.37
   4   8  -3    8.13    1.33
  -4   8   3   10.35    1.53
   4   8  -3    7.24    1.10
  -4   8   3    7.90    1.35
  -4   8   3    6.39    1.19
  -4   8   3    6.47    0.98
   4   8  -3    6.36    0.86
  -4  -8   3    5.63    0.86
   4  -8  -3    8.54    1.47
   4  -8  -3    7.19    1.04
  -4  -8   3    6.35    1.26
   4  -8  -3    6.23    0.89
  -4  -8   3    5.54    1.49
   4  -8  -3    6.65    1.50
  -4  -8   3    4.31    1.09
  -4  -8   3    6.11    0.99
   4  -8  -3    5.69    1.13
  -2   8   1   75.05    3.96
  -2   8   1   67.21    3.62
  -2   8   1   63.39    3.52
   2   8  -1   64.71    3.59
   2   8  -1   57.10    3.90
  -2   8   1   71.08    4.04
   2   8  -1   73.58    4.22
  -2   8   1   71.22    4.16
   2   8  -1   70.72    3.95
   2   8  -1   71.36    3.57
  -2  -8   1   70.32    3.85
  -2  -8   1   74.01    3.70
   2  -8  -1   66.52    4.03
   2  -8  -1   65.23    4.48
   2  -8  -1   75.29    3.58
   2  -8  -1   66.40    4.00
   2  -8  -1   67.21    3.64
  -2  -8   1   65.63    3.91
  -2  -8   1   66.24    4.51
  -2  -8   1   70.11    4.02
   0   8   1   10.40    1.34
   0   8   1   12.30    1.28
   0   8   1   14.66    1.56
   0   8  -1   12.30    1.41
   0   8  -1   13.81    1.84
   0   8  -1   12.36    1.46
   0   8   1   13.15    1.88
   0   8   1   12.30    1.47
   0   8  -1   11.59    1.42
   0  -8  -1   11.55    1.46
   0  -8  -1   10.51    1.41
   0  -8   1   13.42    1.72
   0  -8  -1   12.44    1.41
   0  -8   1    9.15    1.40
   0  -8   1   11.87    1.41
   0  -8   1   12.87    1.20
   0  -8  -1   10.93    1.67
   0  -8   1   12.37    1.70
   0  -8  -1    8.69    1.48
   2   8  -3    7.49    1.26
   2   8  -3    8.68    1.08
  -2   8   3    8.57    1.48
  -2   8   3    7.91    1.36
   2   8  -3    7.16    1.32
  -2   8   3    6.65    1.10
  -2   8   3    8.10    1.27
   2   8  -3    8.46    1.27
  -2   8   3    8.72    1.16
   2   8  -3    9.04    1.36
   2  -8  -3    7.65    1.45
   2  -8  -3    5.05    1.11
  -2  -8   3    8.26    1.47
   2  -8  -3    6.43    1.45
  -2  -8   3    6.96    1.17
  -2  -8   3    7.95    1.25
  -2  -8   3    7.17    1.45
  -2  -8   3    7.44    1.29
   2  -8  -3    8.20    1.19
   2  -8  -3    7.28    1.17
   2  -8  -3    9.46    1.23
  -2  -8   3    7.98    1.17
   4   8  -5   27.77    2.26
  -4   8   5   30.39    2.54
   4   8  -5   26.94    2.52
  -4   8   5   28.81    2.42
   4   8  -5   27.71    1.81
   4   8  -5   28.24    2.45
  -4   8   5   28.78    2.61
  -4   8   5   25.45    2.32
   4   8  -5   29.04    2.54
   4  -8  -5   26.10    2.67
  -4  -8   5   28.65    2.40
  -4  -8   5   25.67    2.57
  -4  -8   5   27.02    2.35
   4  -8  -5   29.32    1.84
   4  -8  -5   33.74    2.43
   4  -8  -5   28.84    2.53
   4  -8  -5   28.70    1.90
  -4  -8   5   24.98    2.32
   4  -8  -5   26.91    2.53
  -4  -8   5   26.60    2.54
  -6   8   7   39.55    3.09
  -6   8   7   31.91    2.96
  -6   8   7   34.39    2.95
   6   8  -7   33.12    3.19
  -6   8   7   35.21    2.74
   6   8  -7   31.78    2.76
   6   8  -7   33.34    2.09
   6   8  -7   35.65    2.95
   6   8  -7   35.25    2.08
   6   8  -7   33.14    2.83
  -6   8   7   35.74    2.89
  -6  -8   7   34.53    3.00
  -6  -8   7   37.67    3.09
  -6  -8   7   38.96    3.38
   6  -8  -7   34.44    2.96
   6  -8  -7   33.93    3.02
   6  -8  -7   34.96    2.67
  -6  -8   7   36.94    2.99
  -6  -8   7   36.79    2.81
   6  -8  -7   32.84    3.05
   6  -8  -7   34.28    2.07
   8   8  -9    8.70    1.55
  -8   8   9   14.50    2.08
  -8   8   9    9.39    1.71
  -8   8   9    7.96    1.87
  -8   8   9    5.26    1.72
   8   8  -9   11.55    1.15
  -8   8   9    7.96    1.62
   8   8  -9    9.41    1.73
   8   8  -9   10.42    1.24
   8   8  -9   10.57    2.11
   8   8  -9    7.74    1.55
  -8   8   9   10.68    1.84
  -8  -8   9    7.89    1.96
  -8  -8   9    8.62    1.76
   8  -8  -9    7.75    2.00
   8  -8  -9   12.92    2.10
  -8  -8   9   10.89    1.69
   8  -8  -9    8.97    1.90
   8  -8  -9   11.14    1.63
   8  -8  -9    9.71    1.19
  -8  -8   9   13.01    2.25
  -8  -8   9    8.06    1.95
  10   8 -11   77.47    3.95
 -10   8  11   81.74    5.95
  10   8 -11   76.98    5.49
 -10   8  11   84.03    5.79
  10   8 -11   80.09    4.73
  10   8 -11   79.64    4.12
 -10   8  11   78.46    5.55
  10   8 -11   75.47    5.31
 -10   8  11   81.33    5.12
  10   8 -11   77.24    5.69
 -10  -8  11   79.12    5.51
 -10  -8  11   76.40    4.77
  10  -8 -11   79.62    5.87
  10  -8 -11   68.09    5.38
 -10  -8  11   69.69    5.77
 -10  -8  11   79.05    5.94
  10  -8 -11   82.69    6.24
  10  -8 -11   79.81    4.00
  10  -8 -11   75.85    4.53
 -10  -8  11   71.70    5.31
  12   8 -13   -0.77    1.51
 -12   8  13    1.60    2.05
  12   8 -13    1.55    0.77
 -12   8  13    0.22    2.38
  12   8 -13    1.07    1.04
  12   8 -13    3.10    1.57
  12   8 -13   -0.37    1.73
  12  -8 -13    1.20    1.15
  12  -8 -13    0.33    2.17
 -12  -8  13    1.29    2.02
 -12  -8  13   -1.79    1.46
  12  -8 -13    1.27    0.90
  12  -8 -13   -0.62    1.49
 -12  -8  13    2.21    1.99
  14   8 -15   39.75    4.96
  14   8 -15   44.52    3.17
  14   8 -15   43.20    2.72
  14   8 -15   39.86    4.85
 -14   8  15   45.63    5.42
  14   8 -15   34.60    3.32
 -14  -8  15   35.49    3.58
 -14  -8  15   48.71    5.15
  14  -8 -15   42.43    5.76
  14  -8 -15   36.64    3.16
  14  -8 -15   38.43    2.86
 -14  -8  15   45.46    5.00
  14  -8 -15   40.75    4.64
  16   8 -17    0.62    2.86
  16   8 -17    3.89    1.31
 -16   8  17    7.55    3.32
  16   8 -17    0.13    3.02
  16  -8 -17   -1.21    3.38
 -16  -8  17    4.27    2.76
  16  -8 -17    4.21    2.47
 -16  -8  17    6.26    3.19
 -17   9  16    7.69    3.44
  17   9 -16    9.43    3.19
  17   9 -16   10.65    3.63
 -17  -9  16    6.91    3.15
  17  -9 -16    6.70    2.64
 -17  -9  16   13.12    3.18
  17  -9 -16    0.66    3.47
  15   9 -14  105.92    8.06
 -15   9  14  117.34    7.91
  15   9 -14  109.04    7.48
 -15  -9  14  113.29    7.50
  15  -9 -14  114.02    7.49
  15  -9 -14  105.74    5.99
  15  -9 -14   96.12    8.55
 -15  -9  14  108.18    6.25
 -15  -9  14  103.89    7.83
  13   9 -12   32.14    3.80
 -13   9  12   27.31    3.91
 -13   9  12   25.35    2.90
  13   9 -12   27.52    3.02
  13   9 -12   24.01    3.72
 -13  -9  12   24.79    3.80
 -13  -9  12   24.54    3.89
  13  -9 -12   22.89    3.79
  13  -9 -12   23.00    2.62
  13  -9 -12   32.46    3.71
 -13  -9  12   29.81    2.79
  13  -9 -12   35.26    5.03
 -11   9  10  122.99    7.39
  11   9 -10  135.61    7.37
  11   9 -10  119.79    6.72
 -11   9  10  122.35    7.52
 -11   9  10  129.57    6.96
 -11   9  10  111.51    7.81
  11   9 -10  126.66    7.51
 -11   9  10  114.86    7.60
  11  -9 -10  126.45    7.56
  11  -9 -10  115.98    7.47
 -11  -9  10  121.22    7.65
 -11  -9  10  126.62    7.44
 -11  -9  10  124.06    7.67
  11  -9 -10  121.42    6.58
 -11  -9  10  130.50    6.77
  11  -9 -10  125.96    8.00
  -9   9   8   76.71    6.27
  -9   9   8   77.42    5.28
  -9   9   8   73.55    5.38
   9   9  -8   77.56    5.54
   9   9  -8   81.27    4.92
  -9   9   8   77.45    4.90
   9   9  -8   82.32    4.90
  -9   9   8   79.26    5.04
   9   9  -8   80.42    5.31
  -9  -9   8   75.01    5.56
   9  -9  -8   80.43    5.50
   9  -9  -8   79.45    4.70
  -9  -9   8   78.00    4.77
  -9  -9   8   74.37    5.20
   9  -9  -8   76.38    4.98
  -9  -9   8   80.35    5.16
  -9  -9   8   83.27    5.32
   9  -9  -8   74.76    5.30
  -7   9   6   75.48    4.90
   7   9  -6   82.98    5.20
  -7   9   6   86.22    5.23
  -7   9   6   73.61    4.76
   7   9  -6   74.34    4.53
   7   9  -6   77.25    5.00
   7   9  -6   82.29    4.86
  -7   9   6   79.63    5.13
  -7   9   6   80.73    4.93
   7  -9  -6   81.52    4.77
  -7  -9   6   81.64    4.74
   7  -9  -6   75.29    5.07
  -7  -9   6   82.71    5.02
  -7  -9   6   76.95    4.98
  -7  -9   6   79.29    4.83
   7  -9  -6   80.19    4.73
  -7  -9   6   86.68    5.27
   7  -9  -6   78.09    5.04
   5   9  -4  187.13    8.77
  -5   9   4  172.69    8.58
   5   9  -4  178.68    8.72
  -5   9   4  151.53    8.13
  -5   9   4  158.21    8.57
  -5   9   4  168.85    8.64
  -5   9   4  172.81    8.62
   5   9  -4  164.44    7.73
   5   9  -4  170.76    8.18
   5   9  -4  160.07    8.53
   5  -9  -4  164.81    8.67
  -5  -9   4  156.31    7.73
   5  -9  -4  177.79    8.22
  -5  -9   4  159.11    8.51
   5  -9  -4  171.45    8.66
  -5  -9   4  178.98    8.78
  -5  -9   4  171.26    8.21
   5  -9  -4  167.63    7.73
  -5  -9   4  168.37    8.63
   5  -9  -4  167.27    8.59
  -5  -9   4  168.59    8.62
   3   9  -2    3.42    1.33
   3   9  -2    4.76    0.83
   3   9  -2    5.58    1.37
   3   9  -2    4.45    0.79
  -3   9   2    4.14    1.28
  -3   9   2    2.73    0.77
  -3   9   2    6.47    1.24
   3   9  -2    4.15    1.12
  -3   9   2    4.01    1.10
   3  -9  -2    4.04    1.07
  -3  -9   2    3.80    1.10
   3  -9  -2    4.00    0.82
   3  -9  -2    5.29    0.89
  -3  -9   2    4.31    0.85
   3  -9  -2    2.94    0.96
   3  -9  -2    5.62    1.27
  -3  -9   2    4.66    1.14
  -3  -9   2    3.85    1.17
  -1   9   0  158.60    7.98
  -1   9   0  164.44    7.39
  -1   9   0  151.04    7.51
   1   9   0  159.06    8.03
  -1   9   0  143.31    7.65
  -1   9   0  154.85    7.80
   1   9   0  163.16    7.73
   1   9   0  158.68    7.39
   1   9   0  149.61    7.73
   1   9   0  152.67    7.62
   1   9   0  154.10    7.54
  -1   9   0  150.93    7.63
   1   9   0  158.65    7.34
   1  -9   0  140.09    7.67
   1  -9   0  162.01    7.95
   1  -9   0  163.07    7.35
   1  -9   0  155.01    8.04
  -1  -9   0  130.74    7.46
  -1  -9   0  147.85    7.97
  -1  -9   0  166.86    7.89
   1  -9   0  155.90    7.55
  -1  -9   0  163.58    7.63
  -1  -9   0  148.86    7.67
  -1   9   2   11.82    1.68
   1   9  -2    9.81    1.42
  -1   9   2   12.79    1.47
   1   9  -2   11.53    1.51
   1   9  -2   10.10    1.58
  -1   9   2   10.98    1.47
   1   9  -2   12.25    1.74
  -1   9   2   11.39    1.82
   1   9  -2    9.48    1.41
   1  -9  -2    9.36    1.35
   1  -9  -2   11.04    1.49
   1  -9  -2   10.28    1.72
  -1  -9   2   10.38    1.73
  -1  -9   2   11.32    1.33
   1  -9  -2   11.62    1.66
  -1  -9   2   10.73    1.48
  -1  -9   2   12.31    1.86
  -1  -9   2    8.45    1.54
   1  -9  -2   10.01    1.66
   3   9  -4   50.24    3.25
  -3   9   4   55.75    3.56
   3   9  -4   50.48    3.53
  -3   9   4   49.25    3.41
  -3   9   4   57.97    3.79
   3   9  -4   51.79    3.59
   3   9  -4   49.65    2.93
   3   9  -4   52.00    3.52
  -3   9   4   51.04    3.32
  -3   9   4   55.66    3.34
  -3  -9   4   51.30    3.25
  -3  -9   4   55.17    3.70
   3  -9  -4   48.99    3.58
   3  -9  -4   50.22    2.99
  -3  -9   4   46.79    3.45
  -3  -9   4   51.87    3.67
   3  -9  -4   49.80    3.43
  -3  -9   4   52.64    3.32
  -3  -9   4   48.03    2.96
   3  -9  -4   54.35    3.43
   3  -9  -4   48.70    3.50
  -5   9   6   15.98    2.16
   5   9  -6   14.63    2.11
   5   9  -6   13.92    1.36
  -5   9   6   16.64    1.98
  -5   9   6   17.41    1.96
   5   9  -6   11.78    1.75
   5   9  -6   15.40    1.88
   5   9  -6   16.98    2.33
  -5   9   6   15.60    2.42
  -5   9   6   16.19    2.27
  -5  -9   6   19.49    2.46
  -5  -9   6   17.55    2.25
   5  -9  -6   13.67    2.06
   5  -9  -6   14.92    2.04
  -5  -9   6   18.67    2.14
  -5  -9   6   13.09    2.01
   5  -9  -6   13.97    2.11
   5  -9  -6   16.59    1.41
  -5  -9   6   14.11    1.91
   5  -9  -6   15.70    2.14
   5  -9  -6   15.79    1.45
   7   9  -8    4.51    1.36
   7   9  -8    4.58    0.78
  -7   9   8    2.70    1.35
   7   9  -8    2.86    0.81
  -7   9   8    6.27    1.68
  -7   9   8    2.92    1.40
   7   9  -8    4.16    1.76
   7   9  -8    3.07    1.35
  -7   9   8    4.51    1.25
   7   9  -8    3.72    1.59
  -7   9   8    5.08    1.61
   7  -9  -8    4.68    1.59
   7  -9  -8    4.37    0.86
  -7  -9   8    4.55    1.81
   7  -9  -8    2.89    1.59
  -7  -9   8    5.31    1.45
  -7  -9   8    3.04    1.46
  -7  -9   8    4.46    1.57
   7  -9  -8    3.67    1.47
   7  -9  -8    2.78    1.11
  -7  -9   8    4.84    1.57
   9   9 -10   24.46    1.78
   9   9 -10   25.97    3.68
  -9   9  10   26.27    3.21
  -9   9  10   25.15    3.63
  -9   9  10   28.89    3.45
   9   9 -10   20.73    3.05
  -9   9  10   32.31    3.87
  -9   9  10   28.15    2.92
   9   9 -10   21.85    3.12
  -9   9  10   27.10    3.12
   9   9 -10   25.41    1.66
   9   9 -10   23.36    2.78
  -9  -9  10   22.52    2.72
  -9  -9  10   20.54    3.06
   9  -9 -10   19.99    2.41
   9  -9 -10   21.49    3.18
   9  -9 -10   30.84    3.56
  -9  -9  10   24.65    3.28
   9  -9 -10   24.07    1.66
  -9  -9  10   22.36    3.16
  -9  -9  10   25.03    3.71
   9  -9 -10   28.80    3.69
  11   9 -12   35.13    3.45
 -11   9  12   38.92    4.61
  11   9 -12   33.33    3.87
 -11   9  12   33.46    3.67
  11   9 -12   30.37    3.81
 -11   9  12   29.87    4.08
 -11   9  12   36.50    3.94
  11   9 -12   30.64    2.13
  11   9 -12   30.89    2.04
 -11  -9  12   36.38    3.90
  11  -9 -12   32.72    2.85
 -11  -9  12   28.40    3.84
 -11  -9  12   33.42    5.14
  11  -9 -12   26.68    4.31
  11  -9 -12   32.57    2.07
 -11  -9  12   40.67    3.30
  11  -9 -12   29.37    3.73
  11  -9 -12   38.68    4.93
  13   9 -14    3.44    1.99
  13   9 -14    3.58    0.87
  13   9 -14    3.45    1.79
  13   9 -14    2.54    2.14
  13   9 -14    3.32    0.98
 -13   9  14    3.62    2.51
 -13  -9  14    2.82    2.27
  13  -9 -14    2.38    1.97
 -13  -9  14    4.39    2.14
  13  -9 -14    2.71    2.89
 -13  -9  14    3.83    1.65
  13  -9 -14    1.60    1.28
  15   9 -16   75.54    6.45
  15   9 -16   64.63    6.54
 -15   9  16   64.26    6.64
 -15  -9  16   77.27    6.80
  15  -9 -16   64.19    4.34
 -15  -9  16   66.17    4.81
  15  -9 -16   61.18    7.22
 -15  -9  16   67.88    6.36
  15  -9 -16   75.35    6.38
 -17   9  18    6.49    3.46
  17   9 -18   -3.53    2.94
  17   9 -18    7.27    3.45
  17  -9 -18   10.14    4.16
 -17  -9  18    1.75    3.17
  17  -9 -18    0.63    2.81
 -17  -9  18   -2.38    3.05
  16  10 -15   14.64    2.48
  16  10 -15   15.10    3.50
  16  10 -15   22.95    3.71
 -16  10  15   23.20    4.18
 -16  10  15   23.85    3.95
 -16 -10  15   20.65    4.14
  16 -10 -15   21.71    4.45
 -16 -10  15   20.72    3.63
  16 -10 -15   22.54    3.73
  14  10 -13   60.22    5.86
 -14  10  13   61.43    5.38
  14  10 -13   56.44    4.72
  14  10 -13   61.03    5.24
 -14  10  13   59.59    5.73
 -14  10  13   77.86    5.80
  14 -10 -13   64.17    5.34
 -14 -10  13   47.95    5.53
  14 -10 -13   69.75    6.59
 -14 -10  13   64.90    4.52
 -14 -10  13   65.87    5.42
  14 -10 -13   65.11    4.26
 -12  10  11   13.06    2.47
  12  10 -11    9.70    2.20
  12  10 -11   16.09    2.37
 -12  10  11   13.57    2.48
 -12  10  11   11.55    2.58
  12  10 -11   15.51    2.66
  12 -10 -11   15.61    2.89
 -12 -10  11   12.20    1.98
 -12 -10  11    9.84    2.26
 -12 -10  11   12.68    3.17
  12 -10 -11   14.70    3.08
  12 -10 -11   13.47    2.72
  12 -10 -11   13.53    1.92
 -12 -10  11   15.01    2.62
 -10  10   9  217.60   11.71
 -10  10   9  223.52   11.69
 -10  10   9  241.61   12.81
 -10  10   9  229.08   11.36
  10  10  -9  213.43   11.59
  10  10  -9  242.27   12.76
  10  10  -9  217.25   11.22
  10  10  -9  219.85   11.12
 -10  10   9  216.38   11.16
 -10  10   9  207.69   11.59
  10 -10  -9  214.81   11.40
 -10 -10   9  218.67   11.55
 -10 -10   9  232.27   11.71
  10 -10  -9  216.07   11.05
 -10 -10   9  233.25   11.11
 -10 -10   9  214.46   11.65
  10 -10  -9  209.68   11.70
  10 -10  -9  210.24   11.94
   8  10  -7    4.66    1.57
   8  10  -7    6.02    1.28
   8  10  -7    4.66    1.54
  -8  10   7    3.81    1.77
   8  10  -7    5.90    2.01
  -8  10   7    7.10    1.94
  -8  10   7    3.61    1.29
  -8  10   7    5.81    1.72
  -8  10   7    8.02    1.90
   8 -10  -7    5.15    1.73
   8 -10  -7    5.64    1.42
   8 -10  -7    5.48    1.92
  -8 -10   7    5.36    1.60
  -8 -10   7    3.10    1.44
  -8 -10   7    5.33    2.00
   8 -10  -7    4.21    1.52
  -8 -10   7    4.73    1.43
  -8 -10   7    5.92    1.60
   6  10  -5  148.00    7.76
   6  10  -5  161.97    8.31
   6  10  -5  143.86    8.11
   6  10  -5  155.35    7.08
  -6  10   5  149.99    7.76
  -6  10   5  151.56    8.13
  -6  10   5  146.18    8.14
   6  10  -5  159.27    8.21
  -6  10   5  155.12    8.34
  -6  10   5  161.50    8.27
  -6 -10   5  157.30    8.29
   6 -10  -5  165.68    7.09
  -6 -10   5  151.24    8.16
  -6 -10   5  154.85    7.80
   6 -10  -5  154.77    8.28
  -6 -10   5  159.40    8.41
   6 -10  -5  146.93    7.78
   6 -10  -5  140.94    8.07
   6 -10  -5  143.25    8.22
  -6 -10   5  143.75    8.06
  -6 -10   5  178.38    8.38
   6 -10  -5  154.07    7.08
   4  10  -3    7.23    1.47
  -4  10   3   10.67    1.92
   4  10  -3   10.15    1.80
  -4  10   3    9.20    1.56
  -4  10   3    6.18    1.53
  -4  10   3    9.35    1.29
   4  10  -3   11.17    1.22
   4  10  -3   11.38    1.90
  -4  10   3   12.26    1.83
   4  10  -3   11.10    1.38
   4 -10  -3    8.99    1.25
  -4 -10   3    9.36    1.79
  -4 -10   3    7.63    1.43
   4 -10  -3    8.76    1.18
  -4 -10   3    9.41    1.71
   4 -10  -3    9.77    1.64
  -4 -10   3    8.39    1.48
   4 -10  -3    9.10    1.57
  -4 -10   3    8.67    1.27
  -4 -10   3    7.79    1.09
   4 -10  -3   11.24    1.88
  -2  10   1  102.12    5.74
   2  10  -1   96.98    5.04
  -2  10   1  100.92    5.09
   2  10  -1   94.59    4.91
  -2  10   1   87.38    5.38
   2  10  -1  101.86    5.76
  -2  10   1   85.50    4.88
   2  10  -1   92.60    5.39
  -2  10   1   98.56    5.44
   2  10  -1  110.59    5.51
   2 -10  -1   92.80    5.03
   2 -10  -1   92.95    5.39
  -2 -10   1   94.85    5.33
   2 -10  -1   99.45    5.61
  -2 -10   1   95.19    5.66
  -2 -10   1  102.94    5.61
  -2 -10   1  106.83    5.16
   2 -10  -1   88.81    5.61
   2 -10  -1   96.73    4.91
   0  10   1   38.72    2.82
   0  10   1   40.59    2.60
   0  10   1   41.12    2.57
   0  10   1   35.22    2.79
   0  10  -1   36.97    2.84
   0  10   1   40.66    2.77
   0  10  -1   45.43    2.93
   0  10  -1   45.15    3.34
   0  10  -1   36.49    2.71
   0  10   1   43.08    3.40
   0  10  -1   42.79    3.09
   0 -10   1   41.98    2.53
   0 -10  -1   39.90    3.22
   0 -10  -1   42.97    2.81
   0 -10   1   36.07    2.81
   0 -10  -1   38.90    3.02
   0 -10  -1   38.19    3.10
   0 -10   1   36.92    3.10
   0 -10   1   40.83    3.27
  -2  10   3    2.33    0.94
   2  10  -3    3.32    1.16
  -2  10   3    1.87    0.89
   2  10  -3    2.12    1.10
   2  10  -3    2.74    0.82
  -2  10   3    2.98    1.45
  -2  10   3    2.65    0.88
  -2  10   3    2.95    1.13
   2  10  -3    2.85    1.31
   2  10  -3    3.17    0.94
  -2 -10   3    3.82    0.90
  -2 -10   3    2.53    1.30
   2 -10  -3    2.51    1.22
  -2 -10   3    3.18    1.31
  -2 -10   3    1.49    0.85
   2 -10  -3    4.09    1.24
  -2 -10   3    3.53    1.13
   2 -10  -3    2.77    1.15
   2 -10  -3    2.87    0.92
  -4  10   5   23.93    2.24
   4  10  -5   23.70    2.23
   4  10  -5   22.65    2.79
   4  10  -5   28.02    2.77
  -4  10   5   23.75    2.82
  -4  10   5   24.91    2.42
   4  10  -5   21.60    1.88
   4  10  -5   23.66    2.50
  -4  10   5   29.11    2.59
  -4  10   5   26.59    2.71
   4 -10  -5   25.44    2.72
   4 -10  -5   20.46    1.84
   4 -10  -5   28.67    2.53
   4 -10  -5   21.25    2.47
   4 -10  -5   22.62    2.37
  -4 -10   5   23.24    2.50
   4 -10  -5   28.40    2.01
  -4 -10   5   26.03    2.88
  -4 -10   5   23.59    2.61
  -4 -10   5   24.78    2.39
  -4 -10   5   22.83    2.53
   6  10  -7   33.10    3.49
   6  10  -7   34.57    2.17
  -6  10   7   33.30    3.35
   6  10  -7   35.08    3.31
  -6  10   7   31.10    3.35
  -6  10   7   33.92    2.96
  -6  10   7   32.40    2.90
   6  10  -7   31.37    3.11
   6  10  -7   31.65    2.88
  -6  10   7   30.92    3.20
   6 -10  -7   33.88    2.22
   6 -10  -7   32.69    2.14
  -6 -10   7   36.31    3.18
   6 -10  -7   31.05    3.03
  -6 -10   7   34.82    3.57
   6 -10  -7   34.74    3.29
  -6 -10   7   39.08    3.08
  -6 -10   7   37.22    3.22
   6 -10  -7   35.07    3.05
  -6 -10   7   32.61    3.20
   6 -10  -7   27.78    3.08
  -8  10   9    4.74    1.78
   8  10  -9    2.09    0.74
  -8  10   9    1.94    1.44
  -8  10   9    4.87    3.75
   8  10  -9    3.51    1.52
  -8  10   9    3.20    1.91
   8  10  -9    3.77    1.55
  -8  10   9    3.33    1.53
   8  10  -9    3.90    2.00
   8  10  -9    2.85    0.67
   8  10  -9    2.38    1.44
  -8 -10   9    3.00    1.46
  -8 -10   9    2.87    1.27
   8 -10  -9    3.00    1.48
   8 -10  -9    2.11    1.68
  -8 -10   9   -0.93    1.32
   8 -10  -9    3.32    0.76
   8 -10  -9    2.82    1.34
   8 -10  -9    3.42    0.76
   8 -10  -9    2.33    1.87
  -8 -10   9    3.75    1.78
  -8 -10   9    3.71    2.16
  10  10 -11   66.70    5.08
 -10  10  11   62.54    5.27
  10  10 -11   75.24    3.54
  10  10 -11   73.60    5.01
  10  10 -11   73.99    5.41
 -10  10  11   73.03    5.43
 -10  10  11   73.43    5.52
 -10  10  11   76.83    5.95
 -10  10  11   67.32    5.06
  10  10 -11   73.78    3.55
  10 -10 -11   71.12    5.76
 -10 -10  11   77.83    4.91
 -10 -10  11   69.75    5.41
  10 -10 -11   69.22    4.66
 -10 -10  11   67.58    5.92
  10 -10 -11   65.66    5.38
  10 -10 -11   72.09    3.50
  10 -10 -11   64.87    5.92
 -10 -10  11   66.17    5.28
  10 -10 -11   73.82    3.56
  12  10 -13    0.77    1.59
 -12  10  13   -1.45    1.72
  12  10 -13    0.07    1.88
 -12  10  13   -1.84    1.87
  12  10 -13   -0.18    1.90
  12 -10 -13   -1.49    2.38
 -12 -10  13    1.60    1.51
  12 -10 -13    0.89    1.32
 -12 -10  13    1.04    1.84
  12 -10 -13   -0.96    1.60
 -12 -10  13    1.30    1.89
  14  10 -15   42.17    5.14
  14  10 -15   37.39    5.01
 -14  10  15   41.78    4.89
 -14  10  15   29.93    4.56
  14  10 -15   44.05    4.23
 -14 -10  15   34.78    5.30
 -14 -10  15   42.37    5.26
  14 -10 -15   36.41    5.02
  14 -10 -15   43.05    5.87
  14 -10 -15   48.45    3.54
 -14 -10  15   40.60    3.98
 -16  10  17   11.73    3.61
  16  10 -17    9.99    3.29
 -16  10  17   12.58    3.18
  16  10 -17    7.25    3.42
 -16 -10  17   10.40    3.60
 -16 -10  17    5.44    3.48
 -16 -10  17    9.46    2.58
  16 -10 -17    3.68    3.96
  16 -10 -17    7.24    2.91
  17  11 -16    3.88    3.21
 -17  11  16   -3.27    2.79
 -17  11  16   -4.36    3.30
  17  11 -16   -0.54    3.14
  17 -11 -16    3.39    2.73
 -17 -11  16    2.72    3.08
  17 -11 -16    2.01    4.09
 -17 -11  16    5.27    3.19
  15  11 -14   34.12    5.20
  15  11 -14   34.62    4.21
  15  11 -14   28.72    4.04
 -15  11  14   27.88    4.42
 -15  11  14   30.70    4.67
  15 -11 -14   32.14    4.68
  15 -11 -14   37.87    3.51
  15 -11 -14   29.78    5.00
 -15 -11  14   40.68    5.02
 -15 -11  14   24.70    4.15
 -15 -11  14   34.50    3.76
 -13  11  12   -1.53    1.78
  13  11 -12   -2.39    2.03
  13  11 -12   -0.55    1.78
 -13  11  12   -1.20    1.74
 -13  11  12    1.31    2.48
  13  11 -12   -1.04    2.04
 -13 -11  12   -1.39    1.83
  13 -11 -12   -0.35    1.98
 -13 -11  12   -0.50    2.00
 -13 -11  12   -0.29    1.50
  13 -11 -12    1.76    1.49
  13 -11 -12   -3.17    2.46
  11  11 -10   27.78    3.68
  11  11 -10   34.13    3.93
 -11  11  10   32.51    4.26
 -11  11  10   32.75    3.66
 -11  11  10   31.62    3.55
  11  11 -10   35.13    3.44
 -11  11  10   24.12    3.53
  11 -11 -10   30.69    3.84
 -11 -11  10   29.28    3.84
 -11 -11  10   24.73    3.22
 -11 -11  10   27.94    4.39
 -11 -11  10   32.92    3.89
  11 -11 -10   29.05    4.11
  11 -11 -10   35.49    4.26
  11 -11 -10   27.51    2.89
  -9  11   8    3.15    1.38
   9  11  -8    1.30    1.28
   9  11  -8    1.98    2.29
  -9  11   8    5.47    2.14
   9  11  -8    2.83    1.66
  -9  11   8    6.88    1.95
   9  11  -8    3.55    1.84
  -9  11   8    6.23    2.30
  -9  11   8    2.84    1.59
   9 -11  -8    1.63    1.51
   9 -11  -8    2.19    1.65
  -9 -11   8    0.16    2.44
   9 -11  -8    3.86    1.88
  -9 -11   8    2.85    1.68
  -9 -11   8    3.71    1.67
  -9 -11   8    1.27    1.25
  -9 -11   8    5.13    1.76
   9 -11  -8    4.58    1.50
  -7  11   6    1.67    1.03
   7  11  -6   -0.37    0.93
  -7  11   6   -0.29    1.17
   7  11  -6    0.38    0.88
  -7  11   6    0.42    1.66
  -7  11   6   -0.18    1.47
   7  11  -6    0.64    1.49
  -7  11   6   -1.73    1.62
   7  11  -6    0.71    0.46
   7 -11  -6    0.45    0.48
   7 -11  -6   -0.02    1.20
  -7 -11   6   -0.45    1.77
  -7 -11   6   -1.39    1.43
   7 -11  -6   -0.68    1.14
  -7 -11   6    0.05    1.29
   7 -11  -6    1.10    1.23
  -7 -11   6    0.56    1.27
  -7 -11   6    0.83    1.14
   7 -11  -6    0.75    0.50
  -7 -11   6    1.11    1.21
   7 -11  -6    1.18    1.26
  -5  11   4   59.38    3.80
   5  11  -4   67.45    3.48
  -5  11   4   67.96    4.37
   5  11  -4   65.14    3.82
  -5  11   4   71.11    4.74
   5  11  -4   62.15    4.35
  -5  11   4   61.07    4.29
   5  11  -4   68.74    4.57
  -5  11   4   64.62    4.57
   5  11  -4   61.82    4.62
   5 -11  -4   62.95    4.52
  -5 -11   4   63.46    4.50
  -5 -11   4   70.24    4.31
   5 -11  -4   60.77    3.87
  -5 -11   4   64.65    4.42
   5 -11  -4   60.30    3.44
   5 -11  -4   63.24    4.37
  -5 -11   4   75.30    4.82
  -5 -11   4   62.35    3.50
   3  11  -2    2.64    1.60
   3  11  -2    2.20    1.08
  -3  11   2    4.58    1.22
   3  11  -2    3.27    0.94
  -3  11   2    3.58    1.47
  -3  11   2    3.35    1.30
   3  11  -2    4.19    1.48
  -3  11   2    2.22    0.76
  -3  11   2    1.39    1.15
   3  11  -2    3.15    0.86
  -3 -11   2    2.34    1.41
   3 -11  -2    1.22    1.33
   3 -11  -2    1.60    1.06
  -3 -11   2    1.62    1.04
   3 -11  -2    3.21    0.91
   3 -11  -2    1.28    0.86
  -3 -11   2    1.08    0.98
  -3 -11   2    2.13    1.34
  -3 -11   2    1.50    0.89
   3 -11  -2    2.79    1.08
   1  11   0   74.41    4.87
  -1  11   0   72.51    4.53
   1  11   0   76.96    4.23
  -1  11   0   65.88    4.28
  -1  11   0   74.82    4.88
   1  11   0   70.74    4.38
  -1  11   0   75.78    4.43
  -1  11   0   71.60    4.25
  -1  11   0   75.61    4.38
   1  11   0   70.96    4.02
   1  11   0   71.47    3.93
   1  11   0   68.63    4.28
   1  11   0   65.51    4.35
  -1 -11   0   75.64    4.37
   1 -11   0   65.25    4.33
   1 -11   0   75.23    3.97
  -1 -11   0   68.05    4.28
   1 -11   0   78.62    4.77
  -1 -11   0   80.40    4.27
   1 -11   0   65.98    4.67
  -1 -11   0   79.10    4.68
  -1 -11   0   66.19    4.67
   1 -11   0   73.60    4.22
   1  11  -2   20.16    2.07
  -1  11   2   22.03    2.13
  -1  11   2   15.83    2.31
  -1  11   2   19.90    2.05
  -1  11   2   27.12    2.42
  -1  11   2   18.87    2.15
   1  11  -2   22.72    2.42
   1  11  -2   20.97    2.08
   1  11  -2   19.68    2.33
   1  11  -2   20.03    2.83
   1 -11  -2   26.12    2.24
   1 -11  -2   18.35    2.14
  -1 -11   2   21.22    2.59
   1 -11  -2   22.35    2.59
  -1 -11   2   23.17    2.31
  -1 -11   2   22.45    2.59
   1 -11  -2   22.13    2.51
  -1 -11   2   19.83    1.88
  -3  11   4   39.57    2.92
  -3  11   4   39.74    3.66
   3  11  -4   37.62    2.72
   3  11  -4   36.78    2.60
   3  11  -4   31.76    3.17
  -3  11   4   33.52    3.18
  -3  11   4   37.28    2.86
   3  11  -4   33.45    3.50
   3  11  -4   32.32    3.05
  -3  11   4   37.17    2.78
  -3 -11   4   37.39    3.12
   3 -11  -4   35.44    3.22
  -3 -11   4   40.13    3.55
  -3 -11   4   32.69    3.06
  -3 -11   4   38.43    2.80
   3 -11  -4   34.11    3.17
   3 -11  -4   38.91    2.87
   3 -11  -4   40.36    3.22
   3 -11  -4   34.69    2.53
  -3 -11   4   32.59    2.56
  -3 -11   4   34.79    3.37
  -5  11   6    3.42    1.87
  -5  11   6    8.18    1.61
  -5  11   6    5.05    1.51
   5  11  -6    7.02    1.74
  -5  11   6    5.44    1.63
   5  11  -6    6.18    1.34
  -5  11   6    8.24    1.47
   5  11  -6    9.33    2.06
   5  11  -6    7.73    1.21
   5  11  -6    9.17    2.07
   5 -11  -6    7.29    1.14
  -5 -11   6    6.65    1.68
   5 -11  -6    6.18    1.62
  -5 -11   6    5.82    1.61
   5 -11  -6    9.04    1.69
  -5 -11   6    6.47    1.43
  -5 -11   6    6.41    1.56
   5 -11  -6    9.24    1.23
   5 -11  -6    8.50    1.71
   5 -11  -6    5.38    1.64
  -5 -11   6   11.30    2.23
  -7  11   8    2.08    1.66
  -7  11   8    1.97    1.44
   7  11  -8    1.77    1.24
   7  11  -8    2.97    1.97
   7  11  -8    1.86    0.74
   7  11  -8    0.94    1.62
  -7  11   8    3.92    2.07
   7  11  -8    1.50    1.10
   7  11  -8    1.79    0.72
  -7  11   8   -1.88    1.64
  -7  11   8    2.63    1.41
  -7 -11   8    0.93    1.36
  -7 -11   8    0.33    1.26
   7 -11  -8    1.41    1.62
  -7 -11   8    1.80    1.33
  -7 -11   8    0.33    1.61
   7 -11  -8    0.28    1.44
   7 -11  -8    1.93    1.50
   7 -11  -8    1.28    0.76
   7 -11  -8    1.66    0.81
   7 -11  -8   -0.41    1.28
  -7 -11   8    2.89    2.08
   9  11 -10    5.49    0.83
  -9  11  10    2.94    2.25
   9  11 -10    4.38    1.78
   9  11 -10    3.76    1.91
   9  11 -10    5.20    1.71
  -9  11  10    4.02    1.48
  -9  11  10    7.72    2.21
  -9  11  10    7.82    2.21
   9  11 -10    5.79    0.82
  -9  11  10    5.10    1.62
   9 -11 -10    6.11    0.88
  -9 -11  10    5.20    1.88
   9 -11 -10    2.77    2.14
  -9 -11  10    5.60    1.98
  -9 -11  10    5.69    2.28
   9 -11 -10    3.61    1.87
  -9 -11  10    5.89    1.90
   9 -11 -10    5.12    0.77
   9 -11 -10    7.79    1.67
   9 -11 -10    6.98    2.32
 -11  11  12    6.49    1.92
 -11  11  12    4.04    2.17
  11  11 -12   10.99    2.50
 -11  11  12    0.09    2.60
 -11  11  12    4.25    2.56
  11  11 -12    4.35    2.10
  11  11 -12    4.86    2.03
 -11 -11  12    6.68    1.87
 -11 -11  12    9.66    2.72
 -11 -11  12    1.89    1.62
  11 -11 -12    6.45    2.66
  11 -11 -12    3.62    2.27
  11 -11 -12    4.82    1.43
 -13  11  14    7.04    2.27
 -13  11  14    4.92    2.49
  13  11 -14    5.47    2.39
  13  11 -14    4.29    2.66
  13  11 -14    7.85    2.57
 -13 -11  14    4.90    2.22
 -13 -11  14    2.47    1.78
 -13 -11  14    1.12    2.24
  13 -11 -14   -3.20    2.90
  13 -11 -14    7.45    2.68
 -15  11  16   39.24    5.06
 -15  11  16   25.97    4.38
  15  11 -16   23.02    3.96
  15  11 -16   35.60    5.40
  15 -11 -16   22.38    5.48
  15 -11 -16   41.64    5.29
 -15 -11  16   28.54    4.64
  15 -11 -16   24.17    3.36
 -15 -11  16   35.12    4.12
 -15 -11  16   30.84    4.65
  16  12 -15   -6.83    3.08
 -16  12  15    6.97    3.21
  16  12 -15    0.71    2.89
 -16  12  15   -2.07    2.81
  16 -12 -15   -0.95    1.78
  16 -12 -15   -6.33    3.82
 -16 -12  15    0.46    2.82
  16 -12 -15    4.89    2.89
 -16 -12  15    2.42    2.23
 -16 -12  15    6.75    2.88
 -14  12  13   -2.23    2.09
 -14  12  13   -0.92    2.13
  14  12 -13    0.08    2.17
  14  12 -13   -2.15    2.35
  14 -12 -13    1.63    2.39
 -14 -12  13   -0.14    2.29
  14 -12 -13   -4.28    3.11
  14 -12 -13   -1.62    1.58
 -14 -12  13    0.39    1.75
 -14 -12  13   -4.96    2.12
  12  12 -11   37.51    4.35
 -12  12  11   26.53    3.84
  12  12 -11   33.30    4.24
 -12  12  11   26.90    3.95
 -12  12  11   30.55    4.78
  12  12 -11   28.37    3.74
  12 -12 -11   29.70    3.75
 -12 -12  11   38.05    5.83
 -12 -12  11   26.62    3.56
  12 -12 -11   24.19    4.04
 -12 -12  11   32.04    4.27
  12 -12 -11   34.37    4.26
 -12 -12  11   34.83    4.57
  12 -12 -11   32.81    3.32
 -10  12   9    6.65    2.53
  10  12  -9    6.99    2.39
  10  12  -9    5.92    1.78
 -10  12   9    4.98    1.87
  10  12  -9    6.38    2.03
 -10  12   9    5.50    2.68
 -10  12   9    4.87    1.72
 -10 -12   9    7.81    2.23
  10 -12  -9    1.86    1.49
 -10 -12   9    6.97    2.09
 -10 -12   9    7.30    1.74
 -10 -12   9    4.21    2.55
  10 -12  -9    5.48    2.16
  10 -12  -9    5.87    2.53
  10 -12  -9    5.02    2.05
  -8  12   7   89.10    5.66
  -8  12   7   92.07    6.20
  -8  12   7  103.15    6.54
   8  12  -7  114.85    7.70
  -8  12   7  109.75    7.28
  -8  12   7   98.96    7.44
   8  12  -7   99.00    5.69
   8  12  -7   91.81    6.23
   8  12  -7  107.10    7.08
  -8 -12   7  104.10    6.56
   8 -12  -7   96.16    5.90
  -8 -12   7   98.33    6.26
   8 -12  -7  100.54    6.50
  -8 -12   7   95.31    6.85
   8 -12  -7   88.96    6.04
   8 -12  -7   92.96    6.45
  -8 -12   7  105.67    6.54
  -8 -12   7   92.08    5.96
  -8 -12   7  104.66    6.33
  -6  12   5    4.05    1.94
  -6  12   5    1.46    0.97
   6  12  -5    0.54    0.85
   6  12  -5    0.50    1.81
  -6  12   5    2.97    1.55
   6  12  -5    1.72    0.69
  -6  12   5    2.60    1.38
   6  12  -5    0.72    1.06
  -6 -12   5    2.36    1.29
  -6 -12   5    3.49    1.52
   6 -12  -5    2.18    0.72
   6 -12  -5    1.12    1.10
  -6 -12   5    0.29    1.10
  -6 -12   5    2.10    1.32
  -6 -12   5    1.75    1.42
   6 -12  -5    1.84    1.43
  -6 -12   5    3.76    2.03
   6 -12  -5    1.70    0.68
   6 -12  -5    0.95    1.22
   4  12  -3   36.63    2.54
   4  12  -3   34.54    3.20
  -4  12   3   37.05    3.52
   4  12  -3   35.82    4.01
  -4  12   3   39.76    3.38
   4  12  -3   36.51    2.59
  -4  12   3   35.09    2.62
  -4  12   3   36.49    3.11
   4 -12  -3   39.73    3.32
   4 -12  -3   43.67    3.76
   4 -12  -3   34.31    2.47
  -4 -12   3   30.13    3.18
  -4 -12   3   37.75    2.60
  -4 -12   3   35.98    3.21
   4 -12  -3   36.51    3.48
  -4 -12   3   35.49    3.08
   4 -12  -3   36.35    2.73
   2  12  -1   -0.34    0.68
   2  12  -1    0.95    1.66
  -2  12   1    1.42    1.08
  -2  12   1    1.20    1.27
  -2  12   1   -0.67    0.89
  -2  12   1    0.89    0.89
  -2  12   1   -0.95    1.08
   2  12  -1    0.33    1.29
  -2  12   1   -1.18    1.71
   2  12  -1    1.08    0.89
   2  12  -1    1.32    0.92
   2 -12  -1   -0.55    1.38
   2 -12  -1   -0.04    0.75
  -2 -12   1   -0.47    1.04
  -2 -12   1   -0.65    0.95
   2 -12  -1    0.76    1.16
  -2 -12   1   -0.05    1.15
  -2 -12   1    0.29    1.41
  -2 -12   1    0.14    0.84
   2 -12  -1    0.29    1.00
   2 -12  -1   -0.78    0.71
   0  12   1    1.37    1.11
   0  12   1    2.76    1.06
   0  12  -1    0.99    0.81
   0  12  -1    1.32    1.20
   0  12  -1    2.06    1.26
   0  12   1    3.20    3.02
   0  12   1    2.51    0.97
   0  12  -1    0.83    2.00
   0  12   1    3.73    1.19
   0  12   1    0.94    0.75
   0  12  -1    1.54    1.05
   0 -12   1    1.30    0.86
   0 -12   1    2.44    1.11
   0 -12   1    1.69    1.10
   0 -12   1    2.80    1.47
   0 -12   1    1.41    1.23
   0 -12  -1    2.12    1.13
   0 -12  -1    3.07    0.98
   0 -12  -1    2.78    1.17
   0 -12  -1    1.03    1.27
   0 -12  -1    3.22    1.31
  -2  12   3   11.50    1.57
  -2  12   3   11.45    1.88
   2  12  -3    7.52    1.79
   2  12  -3    9.75    1.48
  -2  12   3    9.85    1.57
   2  12  -3   12.20    1.81
  -2  12   3    7.66    1.49
   2  12  -3    8.54    1.75
   2 -12  -3    6.95    1.58
  -2 -12   3    9.29    1.73
   2 -12  -3   10.14    1.46
  -2 -12   3    8.77    1.44
  -2 -12   3    8.52    1.35
  -2 -12   3    6.46    1.72
   2 -12  -3   11.53    1.67
   2 -12  -3    9.79    1.95
   2 -12  -3    6.41    1.70
  -2 -12   3    8.04    2.61
  -4  12   5   30.39    4.11
   4  12  -5   24.05    2.98
  -4  12   5   28.80    3.20
  -4  12   5   25.63    2.54
  -4  12   5   21.91    2.90
  -4  12   5   22.31    2.64
   4  12  -5   25.89    2.29
   4  12  -5   22.07    2.40
   4  12  -5   21.86    3.32
  -4 -12   5   26.47    2.95
  -4 -12   5   27.59    2.25
  -4 -12   5   26.07    2.94
  -4 -12   5   26.91    2.43
   4 -12  -5   27.81    2.82
  -4 -12   5   25.86    3.01
   4 -12  -5   21.94    2.13
   4 -12  -5   25.78    2.19
  -4 -12   5   27.16    3.51
   4 -12  -5   27.50    2.98
  -4 -12   5   26.94    2.79
   4 -12  -5   23.63    2.94
  -6  12   7   11.02    1.87
  -6  12   7   19.10    2.49
   6  12  -7   14.72    2.52
  -6  12   7   13.00    2.60
   6  12  -7   10.95    1.80
   6  12  -7   11.00    1.99
  -6  12   7   14.54    2.24
   6  12  -7   12.88    2.63
  -6  12   7   13.59    2.51
   6  12  -7   13.08    1.70
   6 -12  -7   10.27    2.21
   6 -12  -7   15.55    1.69
   6 -12  -7   14.88    2.21
   6 -12  -7   11.03    2.06
   6 -12  -7   11.06    1.60
  -6 -12   7   12.85    2.36
  -6 -12   7   12.01    2.13
  -6 -12   7   10.91    1.94
   6 -12  -7   11.94    2.16
  -6 -12   7   10.25    2.73
  -6 -12   7   13.37    2.36
  -8  12   9   39.71    3.70
   8  12  -9   37.82    2.31
  -8  12   9   37.57    4.29
  -8  12   9   30.21    3.35
   8  12  -9   32.56    3.76
   8  12  -9   29.28    3.31
  -8  12   9   31.69    4.46
   8  12  -9   41.58    4.09
   8  12  -9   34.93    2.19
   8 -12  -9   38.76    3.55
  -8 -12   9   31.39    3.57
  -8 -12   9   30.51    4.14
  -8 -12   9   33.87    3.56
  -8 -12   9   32.21    3.91
   8 -12  -9   28.83    3.91
   8 -12  -9   35.42    3.94
   8 -12  -9   36.98    2.23
   8 -12  -9   33.89    2.21
   8 -12  -9   36.01    3.96
 -10  12  11   19.59    3.01
 -10  12  11   12.41    3.20
 -10  12  11   16.69    3.35
 -10  12  11   12.81    2.43
  10  12 -11   20.74    3.30
  10  12 -11   17.73    2.71
  10  12 -11   28.48    4.18
  10 -12 -11   26.02    3.89
  10 -12 -11   18.72    2.81
 -10 -12  11   19.58    3.72
  10 -12 -11   17.78    3.05
 -10 -12  11   11.15    2.38
  10 -12 -11   15.54    3.22
 -10 -12  11   18.70    2.83
 -10 -12  11   21.44    3.25
 -12  12  13   27.98    4.14
 -12  12  13   28.83    4.03
  12  12 -13   32.75    4.06
  12  12 -13   20.25    3.42
  12  12 -13   33.10    4.51
 -12  12  13   31.01    4.02
  12 -12 -13   26.92    4.25
  12 -12 -13   34.78    4.75
 -12 -12  13   25.68    3.86
 -12 -12  13   27.05    3.93
 -12 -12  13   33.32    3.89
  14  12 -15   -3.55    2.49
  14  12 -15   -1.96    2.44
 -14  12  15   -0.63    2.63
 -14  12  15    2.69    2.35
 -14 -12  15   -3.44    2.39
 -14 -12  15    2.04    2.72
  14 -12 -15    1.45    1.82
  14 -12 -15   -0.22    2.41
  14 -12 -15    3.17    3.30
  15  13 -14   12.49    3.66
 -15  13  14   11.34    3.08
  15  13 -14   12.95    3.00
 -15  13  14    9.59    2.99
 -15 -13  14    8.15    3.10
  15 -13 -14    8.35    2.29
 -15 -13  14   12.65    3.69
  15 -13 -14   10.74    4.21
  15 -13 -14   16.52    3.37
 -15 -13  14    8.44    2.56
  13  13 -12   66.10    6.25
 -13  13  12   67.32    7.13
  13  13 -12   66.12    5.80
 -13  13  12   75.48    6.30
 -13  13  12   88.05    6.34
  13  13 -12   82.69    6.52
 -13 -13  12   75.78    6.73
 -13 -13  12   67.09    6.07
  13 -13 -12   75.92    6.49
 -13 -13  12   68.02    5.72
  13 -13 -12   80.11    7.54
  13 -13 -12   79.38    5.37
  11  13 -10   11.29    2.94
 -11  13  10    9.42    3.27
 -11  13  10   11.31    2.44
 -11  13  10   11.54    2.42
  11  13 -10    8.59    2.49
  11  13 -10   12.08    2.19
  11 -13 -10   12.83    3.10
  11 -13 -10   10.09    2.90
  11 -13 -10   10.94    2.01
 -11 -13  10   12.23    2.58
 -11 -13  10   12.61    2.64
  11 -13 -10   10.90    2.93
 -11 -13  10    9.64    2.88
   9  13  -8   60.11    4.29
  -9  13   8   63.74    4.45
  -9  13   8   51.67    5.38
   9  13  -8   56.54    4.80
  -9  13   8   60.23    5.06
  -9  13   8   56.66    5.50
   9  13  -8   56.96    5.32
   9 -13  -8   58.37    5.16
   9 -13  -8   59.29    5.31
   9 -13  -8   56.26    4.67
   9 -13  -8   56.24    4.63
  -9 -13   8   68.80    5.81
  -9 -13   8   56.40    4.68
  -9 -13   8   54.89    4.68
  -9 -13   8   57.55    5.01
  -9 -13   8   57.72    4.83
   7  13  -6  113.83    5.73
  -7  13   6  116.61    7.15
  -7  13   6  136.00    9.39
  -7  13   6  120.88    7.64
   7  13  -6  119.80    7.52
  -7  13   6  113.05    6.55
   7  13  -6  115.68    7.18
  -7  13   6  120.74    7.65
   7  13  -6  122.68    6.59
   7 -13  -6  114.24    6.66
   7 -13  -6  119.89    7.51
  -7 -13   6  126.10    7.37
  -7 -13   6  121.05    7.32
   7 -13  -6  121.00    7.26
   7 -13  -6  115.90    5.74
  -7 -13   6  124.41    7.14
  -7 -13   6  121.41    6.89
  -7 -13   6  126.66    7.46
   7 -13  -6  122.69    5.75
   5  13  -4   16.17    1.84
   5  13  -4   13.58    2.31
   5  13  -4   13.13    2.71
  -5  13   4   13.37    2.25
  -5  13   4   13.80    2.14
  -5  13   4   19.52    2.96
  -5  13   4   17.17    2.74
   5  13  -4   14.89    2.93
   5  13  -4   14.93    2.31
   5 -13  -4   15.46    1.77
  -5 -13   4   14.71    1.79
  -5 -13   4   12.97    2.25
  -5 -13   4   12.07    2.61
  -5 -13   4   12.91    2.19
   5 -13  -4   21.06    2.83
   5 -13  -4   12.64    2.25
  -5 -13   4   16.51    2.29
   5 -13  -4   16.24    2.11
   3  13  -2   74.66    5.55
  -3  13   2   73.43    4.84
  -3  13   2   76.69    5.38
   3  13  -2   72.08    4.15
   3  13  -2   65.02    4.77
   3  13  -2   67.45    4.24
  -3  13   2   75.42    4.80
  -3  13   2   72.54    4.23
   3 -13  -2   74.50    5.22
   3 -13  -2   71.71    4.19
  -3 -13   2   72.29    5.29
   3 -13  -2   74.27    4.27
   3 -13  -2   67.70    4.89
  -3 -13   2   75.60    4.36
  -3 -13   2   73.89    4.82
   3 -13  -2   81.76    5.51
  -3 -13   2   77.25    4.64
  -3 -13   2   76.19    5.29
   1  13   0    4.61    1.16
  -1  13   0    2.29    1.46
   1  13   0    2.56    1.32
   1  13   0   -0.27    1.78
   1  13   0    4.02    1.00
  -1  13   0    1.34    1.54
   1  13   0    3.21    1.20
  -1  13   0    1.23    1.30
  -1  13   0    2.27    1.34
  -1  13   0    0.45    1.69
  -1  13   0    4.10    1.07
   1 -13   0    3.33    1.83
   1 -13   0    3.88    1.19
  -1 -13   0    4.56    1.75
   1 -13   0    4.01    1.10
   1 -13   0    3.28    1.35
  -1 -13   0    5.84    1.92
  -1 -13   0    1.89    1.06
  -1 -13   0    3.64    1.34
  -1 -13   0    3.51    1.17
   1 -13   0    4.30    1.52
  -1  13   2   77.49    4.82
   1  13  -2   82.57    5.87
   1  13  -2   87.24    4.87
   1  13  -2   82.25    5.33
   1  13  -2   86.27    4.95
  -1  13   2   79.04    5.19
  -1  13   2   85.32    6.02
  -1  13   2   91.80    4.96
  -1  13   2   79.75    5.13
   1  13  -2   81.91    5.25
   1 -13  -2   82.72    5.19
   1 -13  -2   84.42    4.90
  -1 -13   2   79.14    4.74
   1 -13  -2   81.33    5.55
  -1 -13   2   79.66    5.56
  -1 -13   2   84.39    5.65
   1 -13  -2   82.47    4.92
  -1 -13   2   93.15    5.12
   1 -13  -2   80.69    5.59
  -1 -13   2   80.53    5.12
   3  13  -4   10.38    2.23
   3  13  -4   13.74    2.03
  -3  13   4   12.97    2.05
  -3  13   4   10.22    1.75
  -3  13   4   10.66    2.48
   3  13  -4    9.67    2.29
   3  13  -4   13.61    1.92
  -3  13   4   12.13    2.22
  -3  13   4   13.45    2.05
   3  13  -4    6.84    2.24
  -3 -13   4    8.82    2.27
  -3 -13   4    8.87    2.03
   3 -13  -4    8.52    2.01
  -3 -13   4    8.00    1.69
  -3 -13   4    8.55    2.12
   3 -13  -4   12.12    1.69
   3 -13  -4   10.90    1.85
   3 -13  -4   12.46    2.13
  -3 -13   4   12.72    1.78
   3 -13  -4   10.71    2.24
  -3 -13   4   10.46    1.59
  -5  13   6   13.98    2.00
  -5  13   6   17.22    2.89
   5  13  -6   13.82    1.85
   5  13  -6    7.80    1.62
  -5  13   6   12.18    2.17
   5  13  -6   11.43    2.42
  -5  13   6   10.37    2.53
   5  13  -6   10.55    2.10
   5  13  -6   11.83    2.63
  -5  13   6   10.61    1.97
   5 -13  -6   11.67    2.18
   5 -13  -6   11.62    1.92
  -5 -13   6   12.13    2.28
  -5 -13   6   12.04    1.88
  -5 -13   6   13.82    2.51
   5 -13  -6   10.19    2.16
  -5 -13   6   10.90    2.21
   5 -13  -6   13.13    1.81
  -5 -13   6   10.53    2.76
  -5 -13   6   14.03    2.29
   5 -13  -6   11.02    1.49
   7  13  -8   12.76    1.42
  -7  13   8   13.60    2.33
  -7  13   8   12.49    2.09
  -7  13   8   14.23    2.93
   7  13  -8   14.49    2.64
   7  13  -8   10.76    1.53
  -7  13   8   10.41    2.04
   7  13  -8    7.49    2.14
   7  13  -8   12.00    2.07
  -7 -13   8    9.78    2.25
   7 -13  -8   10.32    2.07
   7 -13  -8    8.92    2.20
   7 -13  -8   10.62    1.60
  -7 -13   8   15.53    2.63
   7 -13  -8   13.61    2.73
   7 -13  -8   10.38    2.27
  -7 -13   8   12.70    2.55
  -7 -13   8   19.52    2.86
   9  13 -10    9.41    2.67
   9  13 -10    7.10    1.11
  -9  13  10    6.41    3.09
  -9  13  10    6.55    1.85
   9  13 -10    4.97    2.02
  -9  13  10    6.36    2.06
   9  13 -10    8.87    1.09
   9  13 -10    7.02    1.92
  -9  13  10    6.61    2.98
  -9 -13  10    3.04    2.69
   9 -13 -10    7.04    1.01
   9 -13 -10    5.08    2.30
   9 -13 -10    5.68    1.87
   9 -13 -10    2.91    2.54
   9 -13 -10    5.67    2.38
  -9 -13  10    6.03    2.48
  -9 -13  10    6.11    2.00
  -9 -13  10    7.35    2.13
 -11  13  12    3.09    2.26
 -11  13  12    0.97    3.38
  11  13 -12    4.38    2.62
  11  13 -12   -0.25    2.74
 -11  13  12   10.22    2.41
  11  13 -12   -0.06    1.90
 -11 -13  12    2.28    1.88
 -11 -13  12    3.05    2.14
  11 -13 -12    8.02    3.05
  11 -13 -12    0.82    2.29
  11 -13 -12    6.62    1.83
 -11 -13  12    3.82    2.43
 -13  13  14   53.22    5.80
  13  13 -14   52.58    6.07
  13  13 -14   44.19    5.35
 -13  13  14   51.81    5.39
  13  13 -14   46.89    6.10
 -13  13  14   40.77    5.47
 -13 -13  14   58.38    5.29
  13 -13 -14   42.25    4.41
 -13 -13  14   60.82    6.02
  13 -13 -14   42.35    5.98
 -13 -13  14   58.71    5.76
  13 -13 -14   68.42    6.21
 -15  13  16   -4.80    2.62
 -15  13  16   -1.22    3.06
  15  13 -16    3.93    3.31
  15 -13 -16   -3.95    3.74
  15 -13 -16   -0.87    3.22
 -15 -13  16    2.55    2.78
  15 -13 -16    2.41    2.05
 -15 -13  16    1.29    3.17
 -15 -13  16   -0.20    3.42
 -14  14  13   26.53    4.26
  14  14 -13   26.80    4.21
  14  14 -13   32.79    4.75
 -14  14  13   20.99    3.73
  14 -14 -13   23.14    4.65
  14 -14 -13   26.20    3.89
  14 -14 -13   26.88    4.35
 -14 -14  13   23.61    3.36
 -14 -14  13   24.93    3.93
 -14 -14  13   22.28    4.08
  12  14 -11  127.48    7.81
  12  14 -11  125.82    8.46
 -12  14  11  125.53    7.96
  12  14 -11  136.60    8.71
 -12  14  11  118.02   10.46
 -12  14  11  127.40    8.42
  12 -14 -11  152.30    9.84
  12 -14 -11  129.20    7.68
  12 -14 -11  125.66    9.11
 -12 -14  11  128.83    8.58
 -12 -14  11  112.20    7.84
  12 -14 -11  133.00    8.77
 -12 -14  11  123.88    8.66
  10  14  -9   11.23    2.17
  10  14  -9   15.04    3.17
 -10  14   9   10.33    2.20
  10  14  -9   11.51    2.80
 -10  14   9    5.65    3.58
 -10  14   9   12.64    2.78
  10 -14  -9   10.48    2.30
 -10 -14   9   12.24    2.49
 -10 -14   9   14.88    2.72
  10 -14  -9    7.95    2.57
 -10 -14   9   10.64    2.89
  10 -14  -9   11.67    2.76
 -10 -14   9    8.05    2.94
  10 -14  -9   12.46    3.21
   8  14  -7  135.29    8.80
  -8  14   7  119.48    8.74
  -8  14   7  154.61    8.78
   8  14  -7  145.48    6.44
  -8  14   7  147.73    8.50
   8  14  -7  136.77    7.59
  -8  14   7  132.81    7.64
   8  14  -7  136.68    8.21
   8 -14  -7  142.24    8.22
  -8 -14   7  154.31    8.71
  -8 -14   7  142.18    8.13
   8 -14  -7  140.29    7.84
  -8 -14   7  134.58    8.37
   8 -14  -7  141.52    6.43
   8 -14  -7  134.78    8.64
  -8 -14   7  139.90    8.21
   8 -14  -7  137.47    6.41
  -8 -14   7  138.62    8.44
   6  14  -5    8.07    1.40
  -6  14   5    3.75    2.47
   6  14  -5    6.70    1.23
  -6  14   5    6.97    2.14
   6  14  -5    7.46    1.79
   6  14  -5   11.07    2.73
  -6  14   5    7.61    1.53
  -6 -14   5    7.55    2.00
   6 -14  -5    9.92    2.45
   6 -14  -5    6.61    1.27
  -6 -14   5    7.87    1.96
   6 -14  -5    8.17    1.70
   6 -14  -5   10.31    2.29
  -6 -14   5    5.78    1.73
   6 -14  -5    7.71    1.15
  -4  14   3   95.20    6.25
  -4  14   3  102.19    6.01
   4  14  -3   89.35    5.86
   4  14  -3   87.74    6.39
   4  14  -3   94.32    5.17
  -4  14   3   84.76    5.82
   4  14  -3   98.58    6.83
  -4  14   3   76.45    6.12
  -4  14   3   94.85    6.73
  -4 -14   3   89.13    5.88
  -4 -14   3   91.13    5.72
   4 -14  -3  103.13    6.78
  -4 -14   3   94.65    6.77
   4 -14  -3   94.73    5.25
  -4 -14   3   92.28    6.21
  -4 -14   3   89.56    5.20
   4 -14  -3   95.26    6.29
   4 -14  -3   94.40    5.12
   4 -14  -3   87.27    5.98
   2  14  -1   11.08    2.38
   2  14  -1    9.96    1.48
  -2  14   1    9.81    1.77
   2  14  -1   10.82    1.81
  -2  14   1   13.41    2.02
   2  14  -1   13.37    1.86
  -2  14   1    7.19    1.83
  -2  14   1   10.00    2.60
   2  14  -1   11.32    2.71
  -2  14   1   12.55    2.93
   2 -14  -1    9.82    2.40
  -2 -14   1   10.08    2.35
   2 -14  -1    9.61    2.11
   2 -14  -1   11.82    1.82
  -2 -14   1   12.48    1.88
  -2 -14   1   12.15    1.92
  -2 -14   1   11.45    1.85
  -2 -14   1    9.14    2.28
   2 -14  -1   17.45    2.51
   0  14   1   23.76    2.53
   0  14  -1   19.18    2.34
   0  14  -1   19.13    2.85
   0  14   1   24.57    2.63
   0  14  -1   21.17    3.20
   0  14   1   25.05    2.88
   0  14  -1   25.79    2.90
   0  14  -1   23.77    2.80
   0  14   1   20.85    2.49
   0  14   1   21.84    3.22
   0  14   1   22.12    2.90
   0  14  -1   17.59    2.49
   0 -14   1   21.63    2.56
   0 -14  -1   23.74    3.25
   0 -14  -1   22.65    3.22
   0 -14  -1   26.70    2.64
   0 -14   1   20.28    2.29
   0 -14  -1   23.21    2.59
   0 -14   1   20.96    2.73
   0 -14   1   18.43    2.76
   0 -14   1   23.95    3.24
   0 -14  -1   22.76    2.74
  -2  14   3   19.96    3.12
  -2  14   3   17.16    2.35
   2  14  -3   14.33    2.51
  -2  14   3   15.27    2.33
   2  14  -3   20.60    2.30
   2  14  -3   15.55    2.94
  -2  14   3   14.99    3.03
  -2  14   3   16.60    2.49
   2  14  -3   17.72    2.58
   2 -14  -3   14.35    2.15
   2 -14  -3   13.92    2.41
   2 -14  -3   23.60    2.60
   2 -14  -3   18.48    2.86
  -2 -14   3   14.60    2.24
  -2 -14   3   16.21    2.35
  -2 -14   3   16.59    2.91
  -2 -14   3   18.43    2.75
  -2 -14   3   14.24    2.61
   2 -14  -3   15.64    2.54
  -4  14   5   13.03    2.31
   4  14  -5   14.05    2.65
  -4  14   5   10.75    2.71
  -4  14   5   17.69    2.40
   4  14  -5   12.64    2.73
   4  14  -5   15.29    2.20
  -4  14   5   10.92    1.87
   4  14  -5   13.91    2.07
   4  14  -5   16.29    3.16
  -4  14   5   11.09    2.33
  -4 -14   5   14.06    2.25
   4 -14  -5   14.92    1.85
  -4 -14   5   11.92    2.26
   4 -14  -5   13.49    2.38
   4 -14  -5   16.63    2.27
  -4 -14   5    9.95    2.28
   4 -14  -5   11.56    2.20
  -4 -14   5   11.88    1.79
   4 -14  -5   14.23    1.82
  -4 -14   5   13.05    2.07
  -6  14   7   10.37    2.13
   6  14  -7    7.36    2.63
   6  14  -7    8.90    1.41
  -6  14   7    5.93    2.83
   6  14  -7    8.66    1.81
   6  14  -7   10.25    2.19
  -6  14   7   10.26    2.39
  -6  14   7   11.30    2.03
  -6 -14   7   10.36    2.28
  -6 -14   7   11.82    2.66
   6 -14  -7    5.93    2.01
   6 -14  -7   12.12    1.81
   6 -14  -7    9.40    1.43
   6 -14  -7    9.55    2.17
   6 -14  -7    6.23    2.05
  -6 -14   7   12.64    2.51
  -6 -14   7   11.79    2.11
  -6 -14   7   13.07    2.52
   8  14  -9   36.49    4.04
  -8  14   9   33.41    3.72
  -8  14   9   23.06    4.31
   8  14  -9   38.06    2.26
   8  14  -9   37.11    5.26
   8  14  -9   31.02    3.54
  -8  14   9   35.20    3.72
   8  14  -9   34.75    2.32
  -8  14   9   33.77    3.88
   8 -14  -9   31.62    2.24
  -8 -14   9   36.52    4.03
   8 -14  -9   34.48    4.30
  -8 -14   9   31.20    4.30
   8 -14  -9   28.95    4.45
   8 -14  -9   37.34    2.39
  -8 -14   9   30.48    4.06
   8 -14  -9   34.44    4.44
  -8 -14   9   32.23    4.09
  -8 -14   9   27.94    3.76
   8 -14  -9   31.41    3.78
 -10  14  11   -0.58    1.96
  10  14 -11    3.87    2.19
 -10  14  11    4.60    2.17
  10  14 -11    3.61    1.92
 -10 -14  11    3.48    2.10
 -10 -14  11   -0.11    2.01
  10 -14 -11    0.05    1.71
  10 -14 -11    2.24    2.81
  10 -14 -11    2.62    2.05
 -10 -14  11    2.24    2.14
 -12  14  13   69.27    6.07
 -12  14  13   70.00    5.93
  12  14 -13   62.32    6.22
  12  14 -13   71.93    5.77
  12 -14 -13   72.57    6.58
  12 -14 -13   48.79    5.20
  12 -14 -13   63.91    7.26
 -12 -14  13   65.81    6.06
 -12 -14  13   72.08    6.42
 -12 -14  13   61.43    5.66
 -14  14  15   17.88    3.59
  14  14 -15   10.73    3.80
  14  14 -15    9.17    3.21
 -14  14  15    7.41    3.42
 -14 -14  15   12.89    3.59
  14 -14 -15   15.27    3.57
 -14 -14  15    6.91    3.42
  14 -14 -15   11.26    4.49
 -14 -14  15   13.65    3.03
  13  15 -12   57.10    6.14
 -13  15  12   68.17    6.23
 -13  15  12   44.33    5.38
 -13 -15  12   51.33    6.28
 -13 -15  12   54.45    5.97
 -13 -15  12   56.02    5.54
  13 -15 -12   58.03    6.96
  13 -15 -12   53.63    5.12
  13 -15 -12   62.79    6.68
 -11  15  10   10.41    2.62
 -11  15  10   10.86    2.33
  11  15 -10    7.47    2.92
  11  15 -10   12.29    2.29
 -11 -15  10   14.01    3.64
 -11 -15  10   11.57    3.32
  11 -15 -10    4.45    3.08
  11 -15 -10   12.68    3.36
  11 -15 -10    9.39    2.43
 -11 -15  10    7.20    2.49
  11 -15 -10   11.13    3.25
 -11 -15  10   10.28    2.85
   9  15  -8   26.51    3.70
  -9  15   8   25.20    3.61
  -9  15   8   22.96    3.39
   9  15  -8   21.57    3.01
   9 -15  -8   26.04    3.24
  -9 -15   8   24.85    3.84
  -9 -15   8   19.02    2.91
  -9 -15   8   25.55    3.75
   9 -15  -8   28.39    4.42
   9 -15  -8   19.91    3.12
  -9 -15   8   27.30    3.89
   7  15  -6   40.50    2.79
   7  15  -6   49.00    3.64
  -7  15   6   39.50    3.55
   7  15  -6   43.03    4.45
  -7  15   6   52.27    5.34
  -7  15   6   48.58    4.57
   7 -15  -6   46.13    4.03
   7 -15  -6   53.21    4.72
  -7 -15   6   38.04    4.64
   7 -15  -6   47.53    4.47
   7 -15  -6   49.16    2.94
  -7 -15   6   39.82    4.30
  -7 -15   6   48.30    4.16
  -7 -15   6   40.16    4.87
   7 -15  -6   42.90    2.76
   5  15  -4    2.44    1.21
  -5  15   4   -0.43    1.47
  -5  15   4   -0.30    1.95
   5  15  -4    4.17    1.09
   5  15  -4    4.39    1.85
  -5  15   4    4.83    1.31
   5 -15  -4    1.30    1.47
  -5 -15   4    5.72    1.88
   5 -15  -4    1.65    1.27
  -5 -15   4    5.38    2.01
   5 -15  -4    0.69    1.52
  -5 -15   4    4.00    1.84
   5 -15  -4    1.59    1.70
  -3  15   2   30.96    3.43
   3  15  -2   33.10    2.97
   3  15  -2   31.47    2.52
  -3  15   2   29.09    3.84
   3  15  -2   30.46    4.24
   3  15  -2   28.24    3.39
  -3  15   2   26.66    3.53
   3 -15  -2   28.43    3.36
  -3 -15   2   28.58    3.33
   3 -15  -2   29.34    2.76
  -3 -15   2   28.99    3.21
   3 -15  -2   30.15    4.63
  -3 -15   2   27.87    3.82
   3 -15  -2   32.64    2.87
  -3 -15   2   33.68    2.99
  -3 -15   2   22.16    3.49
   3 -15  -2   25.62    3.67
  -1  15   0    1.73    1.12
  -1  15   0    6.23    1.88
   1  15   0    3.38    1.34
  -1  15   0    2.39    1.73
  -1  15   0    2.95    1.35
   1  15   0    5.02    1.63
   1  15   0    3.94    1.51
  -1  15   0    5.14    1.74
   1  15   0    1.69    1.38
   1 -15   0    3.04    1.63
  -1 -15   0    1.97    1.43
  -1 -15   0    3.31    1.49
   1 -15   0    4.59    2.53
  -1 -15   0   -1.50    1.91
  -1 -15   0    4.07    2.04
   1 -15   0    5.01    1.63
  -1 -15   0    3.31    1.51
   1 -15   0    3.18    1.40
   1 -15   0    4.55    1.38
   1  15  -2   59.26    3.92
  -1  15   2   57.71    4.14
   1  15  -2   52.13    4.44
  -1  15   2   58.75    4.19
  -1  15   2   57.37    4.28
  -1  15   2   57.39    3.69
   1  15  -2   54.35    4.12
  -1  15   2   54.64    4.46
   1  15  -2   62.79    4.90
  -1 -15   2   56.31    4.34
   1 -15  -2   45.71    5.05
  -1 -15   2   51.54    4.84
   1 -15  -2   58.54    4.20
  -1 -15   2   56.17    3.92
   1 -15  -2   56.84    3.98
  -1 -15   2   62.56    5.91
  -1 -15   2   65.01    4.29
   1 -15  -2   53.18    4.85
   1 -15  -2   65.28    4.62
   3  15  -4   18.72    2.37
   3  15  -4   19.11    3.15
  -3  15   4   13.47    2.26
  -3  15   4   15.94    2.23
   3  15  -4   18.04    2.48
  -3  15   4   16.97    2.96
  -3  15   4   12.95    2.14
   3  15  -4   13.76    2.35
  -3 -15   4   14.30    2.09
  -3 -15   4   13.31    2.13
   3 -15  -4   21.87    3.10
   3 -15  -4   14.66    2.85
  -3 -15   4   18.45    2.71
  -3 -15   4   14.98    2.63
  -3 -15   4    9.70    2.16
   3 -15  -4   17.24    3.12
   3 -15  -4   14.98    2.29
   3 -15  -4   18.20    2.30
  -5  15   6    7.32    1.76
   5  15  -6    8.77    2.19
  -5  15   6    2.64    2.07
  -5  15   6    8.79    1.82
   5  15  -6    8.45    1.54
   5  15  -6    5.84    1.71
  -5 -15   6    5.97    1.62
  -5 -15   6    5.45    2.03
   5 -15  -6    8.78    1.63
  -5 -15   6    5.22    2.04
   5 -15  -6    6.38    1.98
   5 -15  -6    8.56    2.15
   5 -15  -6    9.03    2.11
  -5 -15   6    4.73    1.87
   5 -15  -6   11.32    1.49
   7  15  -8    2.10    1.30
  -7  15   8    1.33    2.43
   7  15  -8    3.08    1.14
  -7  15   8    3.82    1.79
  -7  15   8    2.03    1.77
   7  15  -8    1.14    1.90
  -7 -15   8    1.15    1.49
   7 -15  -8    1.91    1.12
  -7 -15   8    0.75    2.06
   7 -15  -8   -1.00    1.58
   7 -15  -8   -1.08    1.81
   7 -15  -8    1.57    1.14
  -7 -15   8    4.13    2.81
  -7 -15   8    4.93    2.46
  -7 -15   8    0.35    1.88
   7 -15  -8    5.35    2.36
   9  15 -10   -0.35    1.68
  -9  15  10    1.96    2.03
   9  15 -10    2.38    2.13
  -9  15  10    2.44    2.00
   9 -15 -10    2.27    2.09
   9 -15 -10    3.44    2.91
  -9 -15  10    1.46    1.97
   9 -15 -10    3.72    2.63
  -9 -15  10    2.39    2.32
  -9 -15  10    1.54    3.75
   9 -15 -10    3.44    2.39
  -9 -15  10    1.46    1.77
 -11  15  12   -0.17    2.29
  11  15 -12    2.35    2.87
 -11  15  12    4.94    2.33
  11  15 -12    4.45    2.13
  11 -15 -12    4.55    2.22
  11 -15 -12    1.25    3.23
 -11 -15  12    4.11    2.38
 -11 -15  12   -0.58    2.12
 -11 -15  12    6.00    2.59
  11 -15 -12    5.61    2.99
 -13  15  14   20.92    3.94
 -13  15  14   32.64    5.19
  13  15 -14   33.00    4.97
  13  15 -14   26.74    4.20
  13 -15 -14   27.48    4.71
  13 -15 -14   33.42    5.46
 -13 -15  14   24.70    3.91
 -13 -15  14   27.32    4.82
 -13 -15  14   35.77    5.21
 -14  16  13    6.66    3.42
  14  16 -13    4.21    3.80
  14  16 -13    2.74    2.66
 -14  16  13   -3.37    2.76
 -14 -16  13   11.66    4.98
 -14 -16  13    3.02    2.78
  14 -16 -13   -1.49    3.92
  14 -16 -13   -1.80    4.91
 -14 -16  13   -1.07    3.08
  14 -16 -13    1.38    2.38
 -12  16  11    8.65    2.74
  12  16 -11   12.03    2.52
  12  16 -11   10.15    3.06
 -12  16  11    6.96    2.82
 -12 -16  11    3.92    2.65
  12 -16 -11   13.06    3.76
 -12 -16  11    7.64    3.00
  12 -16 -11   10.80    2.55
 -12 -16  11    7.47    2.44
  10  16  -9    5.96    2.60
  10  16  -9    8.23    2.22
 -10  16   9   10.21    2.21
 -10  16   9   10.46    2.87
 -10 -16   9   17.30    2.89
  10 -16  -9   13.95    3.50
 -10 -16   9   15.15    3.01
  10 -16  -9    5.04    2.11
  10 -16  -9    5.42    2.86
 -10 -16   9   14.83    3.52
 -10 -16   9    9.83    3.64
  -8  16   7   18.90    3.45
   8  16  -7   18.04    2.49
   8  16  -7   20.44    1.76
  -8  16   7   21.71    2.94
   8  16  -7   24.04    3.60
   8 -16  -7   21.72    1.86
  -8 -16   7   18.78    3.36
   8 -16  -7   21.36    1.77
  -8 -16   7   19.77    3.38
   8 -16  -7   13.91    3.17
   8 -16  -7   20.33    2.86
  -8 -16   7   23.98    3.58
   8 -16  -7   16.21    3.03
  -6  16   5    5.17    2.25
   6  16  -5    8.95    1.62
   6  16  -5    5.32    1.40
  -6  16   5    5.55    1.43
   6  16  -5    7.37    2.09
  -6  16   5    9.63    2.49
  -6 -16   5    8.92    1.83
  -6 -16   5    6.82    1.84
   6 -16  -5    4.55    1.49
  -6 -16   5    5.03    2.27
  -6 -16   5    7.31    2.13
   6 -16  -5    7.68    2.34
   6 -16  -5    6.57    1.94
   6 -16  -5    5.48    2.15
  -6 -16   5    6.98    2.20
   6 -16  -5    4.52    2.06
   4  16  -3   13.82    2.02
   4  16  -3   13.11    2.53
  -4  16   3   13.40    1.99
  -4  16   3   16.64    2.61
   4  16  -3    9.45    1.86
  -4  16   3   10.51    2.58
   4 -16  -3   13.23    2.05
   4 -16  -3   12.50    2.71
  -4 -16   3   13.71    2.87
   4 -16  -3   13.41    1.86
  -4 -16   3   15.28    2.58
  -4 -16   3   16.23    2.48
   4 -16  -3   10.55    2.43
  -4 -16   3   13.55    1.94
  -2  16   1    3.89    2.30
   2  16  -1    7.25    1.69
   2  16  -1    6.11    1.45
   2  16  -1   10.15    1.94
  -2  16   1    9.20    1.73
   2  16  -1    8.04    2.00
  -2  16   1    8.61    2.13
  -2  16   1    8.26    2.11
  -2 -16   1    7.20    1.80
   2 -16  -1   11.22    1.73
  -2 -16   1    6.56    1.95
   2 -16  -1    4.97    2.14
   2 -16  -1    4.11    1.63
   2 -16  -1    6.90    2.24
  -2 -16   1    5.28    2.27
  -2 -16   1    5.61    1.83
   0  16   1   -0.97    0.99
   0  16  -1   -0.31    2.18
   0  16  -1    2.53    1.22
   0  16   1   -0.83    1.56
   0  16  -1    1.18    1.75
   0  16  -1   -0.29    1.65
   0  16  -1    1.11    1.65
   0  16   1    0.35    1.75
   0  16   1   -1.06    1.43
   0 -16   1   -3.25    1.70
   0 -16  -1    1.14    1.40
   0 -16  -1   -1.52    1.36
   0 -16   1    1.07    1.44
   0 -16   1    0.67    1.51
   0 -16  -1   -0.16    2.63
   0 -16  -1    1.75    1.65
   0 -16   1   -0.46    1.33
   0 -16  -1    0.83    1.53
  -2  16   3    5.24    1.84
   2  16  -3    2.60    2.73
   2  16  -3    1.85    1.65
  -2  16   3    4.54    1.69
  -2  16   3    5.60    1.30
   2  16  -3    3.00    1.35
  -2  16   3    2.14    1.44
   2  16  -3    4.34    1.75
  -2  16   3    3.65    2.15
   2 -16  -3    4.59    1.38
   2 -16  -3    2.34    2.03
  -2 -16   3    2.17    1.53
   2 -16  -3    3.31    1.63
   2 -16  -3    8.21    2.98
  -2 -16   3    0.03    1.48
  -2 -16   3    4.56    1.49
   2 -16  -3    5.15    1.83
  -2 -16   3    4.21    2.11
   4  16  -5   14.52    2.11
  -4  16   5   15.65    2.50
  -4  16   5   20.26    2.79
   4  16  -5   13.63    2.73
  -4  16   5   18.13    2.67
   4  16  -5   12.46    2.11
  -4 -16   5   15.68    2.77
  -4 -16   5   11.34    2.72
   4 -16  -5    9.60    2.54
  -4 -16   5   12.80    2.10
   4 -16  -5   16.54    2.13
   4 -16  -5   12.72    2.48
   4 -16  -5   13.64    2.71
  -4 -16   5   17.19    2.46
  -4 -16   5   14.41    2.23
  -6  16   7    3.94    1.88
  -6  16   7    6.58    2.15
  -6  16   7    9.30    2.79
   6  16  -7    7.08    2.23
   6  16  -7   11.15    2.04
   6  16  -7   11.32    1.89
   6 -16  -7   10.98    1.81
  -6 -16   7   10.29    2.42
  -6 -16   7    8.28    2.05
  -6 -16   7    7.18    2.70
   6 -16  -7    9.11    2.43
   6 -16  -7   11.29    1.68
  -6 -16   7    9.93    2.36
   6 -16  -7    5.52    2.26
   6 -16  -7    9.84    2.61
   8  16  -9    9.93    1.28
  -8  16   9    6.18    2.20
   8  16  -9    7.82    2.13
  -8  16   9   11.09    2.33
   8  16  -9    7.24    2.56
   8  16  -9    9.24    1.41
   8 -16  -9    8.75    2.78
  -8 -16   9    8.79    2.48
   8 -16  -9   10.03    1.36
  -8 -16   9    6.25    2.24
   8 -16  -9    7.53    3.01
   8 -16  -9    9.97    2.56
  -8 -16   9    7.67    3.49
  -8 -16   9    6.77    2.51
   8 -16  -9   10.52    1.51
  10  16 -11   17.11    3.38
 -10  16  11   15.41    3.10
  10  16 -11   20.80    3.19
 -10  16  11   27.84    4.20
 -10 -16  11   29.15    4.39
 -10 -16  11   22.02    3.50
  10 -16 -11   19.70    3.59
 -10 -16  11   20.29    3.79
  10 -16 -11   16.20    3.63
  10 -16 -11   17.19    3.01
  12  16 -13   13.86    3.51
 -12  16  13   10.04    3.12
  12  16 -13   11.56    2.71
 -12  16  13    4.88    2.74
 -12 -16  13   10.66    3.06
  12 -16 -13    8.39    3.89
 -12 -16  13    4.31    2.96
  12 -16 -13   10.13    3.57
  12 -16 -13    8.69    2.78
 -12 -16  13   11.00    3.33
 -13  17  12    4.27    3.32
 -13  17  12    6.69    2.89
  13  17 -12    3.08    2.74
  13 -17 -12   -2.54    4.78
  13 -17 -12    2.43    2.47
 -13 -17  12    9.81    2.99
 -13 -17  12   -1.65    5.32
 -13 -17  12    3.16    2.91
 -11  17  10   32.15    4.31
 -11  17  10   35.56    4.92
  11  17 -10   27.27    4.06
  11  17 -10   33.81    4.91
 -11 -17  10   27.71    4.13
  11 -17 -10   37.17    5.80
 -11 -17  10   27.64    4.41
 -11 -17  10   28.63    4.22
  11 -17 -10   37.05    4.63
   9  17  -8    8.38    2.07
   9  17  -8    9.45    3.09
  -9  17   8    9.00    2.17
  -9  17   8    6.82    2.76
   9 -17  -8    8.54    2.73
   9 -17  -8    5.79    2.29
  -9 -17   8   10.47    3.09
  -9 -17   8   10.68    2.89
  -9 -17   8    8.38    2.55
   9 -17  -8   10.06    3.24
   7  17  -6    1.24    1.54
  -7  17   6    2.54    3.16
  -7  17   6    2.15    1.53
   7  17  -6    2.38    2.22
   7  17  -6    2.87    1.30
  -7  17   6    2.20    2.07
  -7 -17   6    5.11    2.08
  -7 -17   6    0.87    2.77
  -7 -17   6    2.93    2.18
   7 -17  -6    2.23    2.11
   7 -17  -6    1.08    1.68
   7 -17  -6    3.31    1.19
   7 -17  -6   -1.09    2.28
  -7 -17   6    2.41    2.21
   7 -17  -6   -1.86    1.94
   5  17  -4   18.41    2.31
  -5  17   4   23.64    3.36
   5  17  -4   17.85    3.15
  -5  17   4   21.59    3.09
  -5  17   4   26.59    2.87
   5  17  -4   15.08    2.25
  -5 -17   4   22.08    3.35
   5 -17  -4   21.97    2.46
  -5 -17   4   15.90    2.98
  -5 -17   4   20.09    2.73
   5 -17  -4   15.51    3.10
  -5 -17   4   21.85    3.30
   5 -17  -4   14.42    3.25
   5 -17  -4   18.67    2.50
  -5 -17   4   17.82    2.99
   3  17  -2    1.51    1.87
   3  17  -2    2.44    1.70
  -3  17   2    0.97    1.67
   3  17  -2    0.02    1.15
  -3  17   2    0.90    1.41
   3  17  -2   -1.20    1.68
  -3 -17   2    0.55    1.43
   3 -17  -2   -0.07    1.29
  -3 -17   2    1.16    1.54
  -3 -17   2    0.59    2.03
   3 -17  -2   -2.51    1.88
   3 -17  -2   -0.74    1.72
   3 -17  -2   -0.15    1.43
   1  17   0   32.07    4.14
  -1  17   0   32.37    4.57
   1  17   0   48.36    3.99
   1  17   0   39.20    3.21
   1  17   0   35.03    3.89
  -1  17   0   40.82    4.06
  -1  17   0   45.21    3.55
  -1  17   0   36.18    4.44
  -1 -17   0   36.56    4.64
  -1 -17   0   37.43    4.08
  -1 -17   0   36.90    3.83
   1 -17   0   43.05    4.09
   1 -17   0   46.40    3.68
   1 -17   0   35.79    3.56
  -1 -17   0   45.85    3.95
   1 -17   0   26.33    3.94
   1  17  -2   20.65    2.97
   1  17  -2   20.32    2.74
   1  17  -2   20.69    2.83
  -1  17   2   15.51    2.50
   1  17  -2   19.78    2.86
  -1  17   2   22.01    3.24
  -1  17   2   18.15    2.84
  -1  17   2   15.12    2.95
   1  17  -2   12.42    3.25
   1 -17  -2   17.93    2.98
  -1 -17   2   18.22    2.90
   1 -17  -2   18.92    2.72
   1 -17  -2   18.21    3.23
  -1 -17   2   18.09    2.36
  -1 -17   2   17.01    3.13
  -1 -17   2   19.12    2.70
   1 -17  -2   20.46    3.02
  -3  17   4   21.51    2.92
  -3  17   4   25.60    3.28
   3  17  -4   18.52    2.78
  -3  17   4   22.84    3.53
   3  17  -4   25.70    3.41
   3  17  -4   25.09    3.55
  -3 -17   4   22.63    3.41
  -3 -17   4   20.12    2.95
  -3 -17   4   23.59    3.11
  -3 -17   4   23.12    3.67
   3 -17  -4   21.61    3.03
  -3 -17   4   26.00    3.44
   3 -17  -4   30.64    3.89
   3 -17  -4   19.26    3.32
   3 -17  -4   18.83    2.88
   5  17  -6    3.05    1.72
  -5  17   6    7.00    1.90
   5  17  -6    6.78    2.53
  -5  17   6    6.20    1.92
  -5  17   6    4.53    2.57
   5  17  -6    1.79    1.61
  -5 -17   6    5.70    2.26
   5 -17  -6    1.22    1.91
   5 -17  -6    4.42    1.56
  -5 -17   6    3.39    1.75
  -5 -17   6    5.93    2.24
   5 -17  -6    6.10    2.25
  -5 -17   6    7.86    2.57
   5 -17  -6    4.63    1.79
   5 -17  -6    7.14    2.50
   7  17  -8    0.84    1.69
  -7  17   8   -4.21    3.09
   7  17  -8   -2.80    2.04
  -7  17   8    0.80    1.86
  -7  17   8    0.25    1.83
  -7 -17   8   -3.88    2.20
  -7 -17   8    2.20    3.04
  -7 -17   8   -1.37    1.72
   7 -17  -8   -0.04    2.22
   7 -17  -8   -0.08    2.74
   7 -17  -8    1.64    2.40
   7 -17  -8   -0.18    1.29
   7 -17  -8    0.02    1.99
  -7 -17   8   -1.72    2.02
  -9  17  10    2.99    2.23
  -9  17  10   -0.43    2.18
   9  17 -10    0.36    2.35
   9  17 -10    5.43    2.21
  -9 -17  10    0.75    2.27
  -9 -17  10   -1.36    2.67
   9 -17 -10    7.52    3.08
  -9 -17  10    1.81    2.29
   9 -17 -10    3.73    2.32
  11  17 -12    8.83    2.93
 -11  17  12   17.69    3.44
 -11  17  12   13.12    3.32
  11  17 -12   15.34    3.70
  11 -17 -12    1.57    2.99
 -11 -17  12   15.92    3.74
 -11 -17  12    8.19    2.91
  11 -17 -12   10.71    3.53
 -11 -17  12   10.40    3.25
  12  18 -11    5.39    4.93
 -12  18  11   17.21    3.71
 -12  18  11   12.54    3.03
  12  18 -11    4.93    2.66
  12 -18 -11   12.44    3.23
 -12 -18  11   13.01    5.97
  12 -18 -11   17.25    6.90
 -12 -18  11    9.16    3.16
 -12 -18  11    8.48    3.31
 -10  18   9   84.81    6.89
 -10  18   9   78.79    6.11
  10  18  -9   87.39    7.05
  10  18  -9   75.37    5.83
 -10 -18   9   77.22    7.26
 -10 -18   9   80.08    6.81
  10 -18  -9   87.04    6.90
 -10 -18   9   80.29    7.22
  10 -18  -9   87.47    7.75
   8  18  -7    5.85    1.79
  -8  18   7   -0.58    2.32
  -8  18   7    4.54    2.09
   8  18  -7    3.09    2.11
   8  18  -7    6.08    1.22
   8 -18  -7    3.47    2.28
  -8 -18   7    4.40    2.63
  -8 -18   7    3.08    2.64
  -8 -18   7   -0.35    2.01
   8 -18  -7    5.18    1.20
   8 -18  -7    3.64    2.76
   8 -18  -7    4.54    1.32
  -6  18   5   90.56    7.17
   6  18  -5   77.46    5.09
   6  18  -5   76.64    4.86
  -6  18   5   77.15    5.14
  -6  18   5   83.07    6.10
   6  18  -5   89.57    6.25
   6 -18  -5   82.74    4.70
   6 -18  -5   69.33    6.47
  -6 -18   5   84.04    5.81
  -6 -18   5   75.99    6.63
   6 -18  -5   68.40    5.47
  -6 -18   5   80.19    6.47
   6 -18  -5   77.14    6.52
   6 -18  -5   70.76    4.94
  -6 -18   5   91.68    6.73
   4  18  -3    0.00    1.30
  -4  18   3    1.09    1.63
   4  18  -3   -1.53    1.61
   4  18  -3   -2.05    1.81
  -4  18   3   -1.03    2.45
   4  18  -3   -3.40    2.03
  -4  18   3   -1.04    1.87
   4 -18  -3   -0.30    1.50
  -4 -18   3    0.15    2.26
   4 -18  -3    0.96    2.30
   4 -18  -3    0.96    2.09
  -4 -18   3    0.35    1.58
  -4 -18   3    2.31    1.92
   4 -18  -3   -1.22    1.61
  -4 -18   3    3.52    2.31
  -2  18   1   27.15    3.67
   2  18  -1   27.17    3.76
   2  18  -1   25.58    2.82
  -2  18   1   25.51    3.87
   2  18  -1   25.92    3.76
  -2  18   1   22.49    3.14
   2  18  -1   21.22    2.99
   2 -18  -1   29.59    3.26
   2 -18  -1   25.43    3.79
   2 -18  -1   19.26    3.72
  -2 -18   1   39.26    5.68
   2 -18  -1   29.56    3.19
  -2 -18   1   34.15    3.86
  -2 -18   1   30.22    4.67
  -2 -18   1   26.15    3.52
   0  18   1    8.31    2.14
   0  18   1    8.05    2.15
   0  18  -1    8.69    2.65
   0  18  -1    4.99    2.65
   0  18   1    4.73    1.46
   0  18   1    2.72    2.61
   0  18  -1    6.10    2.14
   0  18  -1    3.47    1.79
   0 -18  -1    7.66    2.26
   0 -18  -1    2.85    2.08
   0 -18   1    7.12    1.90
   0 -18   1    2.94    1.73
   0 -18  -1    4.13    2.32
   0 -18   1    4.12    2.29
   0 -18   1    5.55    2.24
   0 -18  -1    6.85    2.06
  -2  18   3    1.14    1.57
   2  18  -3    0.32    2.26
  -2  18   3   -4.75    1.94
  -2  18   3   -3.27    1.51
  -2  18   3    1.27    1.35
   2  18  -3    6.32    2.64
   2  18  -3    0.85    1.53
   2  18  -3    1.36    1.76
   2 -18  -3    1.45    1.93
   2 -18  -3    1.72    1.52
   2 -18  -3   -1.70    2.19
  -2 -18   3    0.56    1.72
  -2 -18   3    0.24    1.44
  -2 -18   3   -0.41    1.63
   2 -18  -3   -0.15    1.87
  -2 -18   3   -2.70    2.19
  -2 -18   3    3.45    1.94
   4  18  -5   11.17    2.36
  -4  18   5    8.90    2.43
  -4  18   5   11.41    3.21
  -4  18   5    9.53    2.10
   4  18  -5    7.89    2.01
   4  18  -5    3.75    2.27
  -4 -18   5    9.28    2.05
   4 -18  -5    7.24    2.31
  -4 -18   5    6.56    2.76
   4 -18  -5   11.70    2.70
   4 -18  -5    7.90    2.62
   4 -18  -5   10.98    1.99
  -4 -18   5    7.17    1.93
   4 -18  -5   12.22    3.21
  -4 -18   5    9.07    2.51
  -4 -18   5   11.87    2.69
  -6  18   7   14.44    2.51
   6  18  -7   16.45    3.04
   6  18  -7    9.09    2.26
  -6  18   7    2.33    3.17
  -6  18   7   23.80    3.59
   6  18  -7   12.62    2.09
  -6 -18   7    9.61    3.09
   6 -18  -7   12.28    2.02
  -6 -18   7   15.28    2.58
  -6 -18   7   13.13    3.40
   6 -18  -7    5.12    2.65
   6 -18  -7   12.10    3.08
   6 -18  -7    9.61    2.19
   6 -18  -7   15.12    3.54
  -6 -18   7   11.22    2.98
   8  18  -9    2.34    2.45
   8  18  -9    1.70    1.37
  -8  18   9   -3.85    2.20
   8  18  -9    2.81    1.12
  -8  18   9    2.06    2.21
   8  18  -9   -1.69    1.91
   8 -18  -9    1.60    2.55
  -8 -18   9    2.58    2.27
   8 -18  -9    3.33    3.03
  -8 -18   9   -1.78    2.42
   8 -18  -9    4.43    1.59
  -8 -18   9    0.20    2.62
   8 -18  -9    2.38    1.22
  10  18 -11   30.06    4.54
  10  18 -11   38.29    4.91
 -10  18  11   33.95    5.27
 -10  18  11   33.68    5.13
  10 -18 -11   27.55    4.43
 -10 -18  11   46.01    6.19
  10 -18 -11   46.74    6.46
 -10 -18  11   34.54    4.57
 -10 -18  11   47.46    6.00
  -9  19   8   30.23    4.22
   9  19  -8   20.94    3.00
  -9  19   8   28.28    4.04
   9  19  -8   27.09    4.26
  -9 -19   8   23.76    3.76
   9 -19  -8   23.86    4.58
   9 -19  -8   21.49    3.72
  -9 -19   8   28.71    4.45
  -9 -19   8   26.06    4.16
  -7  19   6   19.87    3.45
   7  19  -6   15.70    3.51
  -7  19   6   17.57    2.48
   7  19  -6   14.76    2.43
   7  19  -6   12.15    2.02
  -7 -19   6   12.30    3.51
  -7 -19   6   14.54    2.97
  -7 -19   6   16.96    3.51
   7 -19  -6   13.78    3.07
   7 -19  -6   20.33    3.03
   7 -19  -6   15.58    3.48
   7 -19  -6   21.73    4.10
   5  19  -4   55.04    5.13
   5  19  -4   48.00    4.99
  -5  19   4   47.09    4.62
   5  19  -4   44.95    3.96
  -5  19   4   40.14    5.07
   5  19  -4   32.44    4.10
  -5  19   4   45.72    4.20
  -5  19   4   47.33    6.16
  -5 -19   4   49.11    4.66
   5 -19  -4   50.70    3.66
   5 -19  -4   40.83    5.19
  -5 -19   4   39.90    5.65
  -5 -19   4   46.70    5.81
   5 -19  -4   54.13    5.78
  -5 -19   4   47.44    5.27
   5 -19  -4   39.42    4.45
  -5 -19   4   48.47    4.05
   3  19  -2    0.23    2.17
   3  19  -2    4.65    2.22
  -3  19   2    0.19    2.93
   3  19  -2   -3.46    2.19
   3  19  -2   -0.35    1.26
  -3  19   2   -0.92    1.77
  -3  19   2    0.85    1.92
  -3 -19   2    1.25    2.29
  -3 -19   2    2.51    2.54
   3 -19  -2    2.04    1.71
  -3 -19   2    1.17    1.81
   3 -19  -2   -0.17    2.45
   3 -19  -2    1.84    1.95
  -3 -19   2    3.75    2.73
   3 -19  -2   -2.20    1.93
   1  19   0   57.29    4.81
   1  19   0   55.44    5.04
   1  19   0   47.90    3.88
  -1  19   0   52.28    5.81
  -1  19   0   42.01    4.97
  -1  19   0   49.46    4.38
   1  19   0   47.37    6.25
  -1 -19   0   56.10    4.88
   1 -19   0   59.04    4.46
  -1 -19   0   51.00    4.85
   1 -19   0   54.39    5.91
  -1 -19   0   47.90    5.11
   1 -19   0   55.97    5.22
  -1 -19   0   42.76    5.83
   1 -19   0   51.88    4.59
   1  19  -2    2.96    2.22
  -1  19   2    1.47    2.21
   1  19  -2    8.54    2.90
  -1  19   2    0.75    2.10
   1  19  -2   -0.89    2.60
  -1  19   2    5.18    1.60
   1  19  -2    0.49    1.65
   1 -19  -2    4.81    2.23
   1 -19  -2    3.05    2.69
   1 -19  -2    5.41    2.62
  -1 -19   2    3.59    2.00
   1 -19  -2    5.15    1.94
  -1 -19   2    5.09    2.17
  -1 -19   2   -0.63    2.52
  -1 -19   2   -0.39    2.03
  -3  19   4   12.69    2.58
  -3  19   4   14.56    2.67
  -3  19   4   15.80    2.39
   3  19  -4    6.64    2.59
   3  19  -4   12.67    2.33
   3  19  -4   15.96    2.85
   3  19  -4   14.10    3.31
  -3 -19   4   14.92    3.09
   3 -19  -4   11.18    2.28
   3 -19  -4    9.31    3.07
  -3 -19   4   12.48    2.40
   3 -19  -4   13.45    3.18
  -3 -19   4   14.81    2.37
  -3 -19   4   13.63    3.13
   3 -19  -4   17.13    3.06
   5  19  -6    6.87    2.14
   5  19  -6    8.04    2.90
  -5  19   6    5.19    3.41
  -5  19   6    5.66    2.16
  -5  19   6    5.98    2.51
   5 -19  -6    8.86    2.78
   5 -19  -6   10.42    3.30
   5 -19  -6    3.15    2.99
  -5 -19   6    4.93    2.24
  -5 -19   6   -1.16    2.87
   5 -19  -6    8.77    2.39
   5 -19  -6    7.06    2.01
  -5 -19   6    7.63    2.98
  -5 -19   6    4.63    2.95
  -7  19   8    2.41    2.30
  -7  19   8    1.21    2.10
   7  19  -8    1.88    1.98
   7 -19  -8   -2.46    2.69
  -7 -19   8    2.25    2.21
  -7 -19   8    2.09    2.88
   7 -19  -8   -0.34    1.34
   7 -19  -8    1.21    2.48
  -7 -19   8   -0.36    2.57
   9  19 -10    5.18    3.10
  -9  19  10    7.56    3.12
  -9  19  10    6.44    2.82
   9  19 -10    9.39    2.67
  -9 -19  10    7.85    3.01
  -9 -19  10    6.50    3.51
   9 -19 -10   13.20    3.79
  -9 -19  10    8.34    3.30
   9 -19 -10    2.99    3.19
   8  20  -7   -0.53    2.60
   8  20  -7    1.41    2.05
  -8  20   7    1.41    2.26
  -8 -20   7   -0.17    2.99
  -8 -20   7    4.59    2.96
   8 -20  -7    4.49    3.18
  -8 -20   7   -4.17    2.39
   8 -20  -7    9.17    3.67
   8 -20  -7    2.24    1.32
  -6  20   5   26.67    4.18
   6  20  -5   34.53    4.93
   6  20  -5   39.74    3.77
  -6  20   5   40.46    4.61
  -6  20   5   29.93    4.03
   6 -20  -5   37.91    5.24
  -6 -20   5   33.31    5.11
  -6 -20   5   30.17    4.30
   6 -20  -5   31.74    4.79
  -6 -20   5   44.71    4.70
   6 -20  -5   43.14    3.48
  -4  20   3    3.14    3.44
   4  20  -3    1.37    1.54
  -4  20   3   -1.03    1.73
   4  20  -3    0.52    2.63
   4  20  -3   -3.00    2.41
  -4  20   3    6.51    2.47
   4  20  -3    1.05    2.45
   4 -20  -3   -2.94    2.55
  -4 -20   3   -4.81    2.62
   4 -20  -3    2.44    1.66
  -4 -20   3   -2.10    3.16
  -4 -20   3   -1.34    1.85
  -4 -20   3    1.29    2.48
   4 -20  -3   -0.24    2.18
   4 -20  -3    3.26    2.61
  -4 -20   3    3.23    1.94
   2  20  -1   10.65    3.02
   2  20  -1   19.26    2.85
  -2  20   1   19.97    3.55
   2  20  -1   13.79    2.77
  -2  20   1   12.15    2.41
  -2  20   1   14.96    3.62
   2 -20  -1    8.21    3.30
  -2 -20   1    8.30    3.17
  -2 -20   1   15.41    2.80
   2 -20  -1   15.14    2.59
   2 -20  -1   11.93    3.19
  -2 -20   1   11.98    3.05
  -2 -20   1   13.38    3.58
   2 -20  -1   10.40    2.52
   0  20  -1    4.41    3.18
   0  20  -1    4.79    2.20
   0  20   1    2.03    1.65
   0  20  -1    5.29    1.94
   0  20   1   -0.71    2.30
   0  20   1    3.25    2.12
   0 -20  -1    0.15    2.53
   0 -20  -1    3.57    2.28
   0 -20  -1    4.46    2.78
   0 -20   1    0.41    2.07
   0 -20   1    0.07    1.99
   0 -20   1    2.32    3.01
   0 -20   1    2.60    2.30
   0 -20  -1    4.07    2.39
   2  20  -3    2.59    3.56
  -2  20   3    2.80    3.15
   2  20  -3    2.77    1.81
  -2  20   3    2.15    1.62
   2  20  -3   -0.66    2.96
   2  20  -3   -0.82    2.26
  -2  20   3   -0.88    2.11
   2 -20  -3    1.59    3.04
  -2 -20   3   -3.33    2.51
  -2 -20   3    0.08    2.08
   2 -20  -3    5.63    1.91
  -2 -20   3    2.85    2.64
   2 -20  -3   -1.79    2.18
  -2 -20   3    0.12    1.96
   2 -20  -3    4.99    2.68
  -2 -20   3    0.36    1.65
   4  20  -5   10.68    2.96
  -4  20   5    8.57    2.32
  -4  20   5    5.54    2.37
   4  20  -5    4.77    2.01
  -4  20   5   10.93    2.72
   4 -20  -5    5.94    3.07
   4 -20  -5    1.66    3.00
  -4 -20   5    6.21    2.35
  -4 -20   5    8.78    2.95
   4 -20  -5    3.41    2.07
  -4 -20   5    7.04    3.43
   6  20  -7   13.20    3.47
   6  20  -7    8.08    2.38
  -6  20   7   10.86    2.86
  -6  20   7    7.54    2.78
  -6 -20   7    8.70    2.83
  -6 -20   7    8.19    3.05
   6 -20  -7    7.50    3.00
  -6 -20   7    5.47    3.77
   6 -20  -7   10.83    1.96
   6 -20  -7    9.47    3.74
  -8  20   9   -1.03    2.54
   8  20  -9   -0.62    1.63
   8  20  -9    1.51    2.42
  -8  20   9    5.96    2.97
   8 -20  -9   -6.90    2.96
  -8 -20   9   -5.68    3.19
   8 -20  -9    1.08    3.27
  -8 -20   9   -4.44    2.39
  -8 -20   9    1.25    3.05
   8 -20  -9    1.90    1.56
   7  21  -6    5.91    2.89
   7  21  -6    8.81    2.10
  -7  21   6    4.03    2.86
  -7  21   6    7.13    2.53
  -7 -21   6   14.17    4.15
   7 -21  -6   12.25    3.56
  -7 -21   6    1.85    2.76
   7 -21  -6    2.33    1.77
   7 -21  -6    8.48    3.94
  -7 -21   6   12.81    3.81
  -5  21   4    9.01    3.02
   5  21  -4    6.24    2.88
   5  21  -4    3.17    1.89
  -5  21   4    3.77    2.52
  -5 -21   4    0.68    3.01
   5 -21  -4   10.95    2.14
   5 -21  -4    4.10    3.43
  -5 -21   4    6.06    2.82
   5 -21  -4    8.77    3.39
  -5 -21   4    2.09    2.20
  -5 -21   4    7.11    2.43
  -3  21   2   13.92    3.63
   3  21  -2    2.98    2.58
   3  21  -2    6.55    1.83
  -3  21   2    8.86    2.35
   3 -21  -2    8.80    2.23
   3 -21  -2    4.43    3.29
  -3 -21   2    9.21    3.56
  -3 -21   2    3.87    2.79
   3 -21  -2    8.85    3.26
  -3 -21   2    2.59    2.40
  -1  21   0   14.33    2.49
   1  21   0   14.28    2.15
   1  21   0    8.15    2.78
  -1  21   0   10.01    2.99
   1 -21   0   12.96    4.15
  -1 -21   0   19.56    3.32
   1 -21   0   17.42    2.89
   1 -21   0   15.06    3.04
  -1 -21   0   14.74    3.32
  -1 -21   0   10.74    4.00
   1  21  -2   14.35    3.40
   1  21  -2   16.53    2.69
  -1  21   2   14.07    3.01
  -1  21   2   14.50    2.31
  -1 -21   2   17.49    2.56
  -1 -21   2   12.89    2.98
   1 -21  -2   10.70    3.61
  -1 -21   2   12.57    3.01
   1 -21  -2   12.53    3.00
   1 -21  -2    8.52    2.95
   3  21  -4    7.28    2.23
  -3  21   4    6.27    3.12
   3  21  -4    9.85    3.11
  -3  21   4    4.79    2.20
  -3 -21   4    4.08    2.55
  -3 -21   4    6.65    2.41
  -3 -21   4   12.36    3.64
   3 -21  -4    7.14    3.24
   3 -21  -4    5.04    2.33
   3 -21  -4    7.98    3.51
  -3 -21   4    2.48    2.57
   5  21  -6   -0.79    2.48
  -5  21   6    2.82    2.41
   5  21  -6    0.47    2.12
  -5  21   6   -0.28    2.36
  -5  21   6    4.10    2.55
   5 -21  -6   -3.08    3.12
   5 -21  -6   -2.53    2.89
   5 -21  -6   -2.48    1.81
  -5 -21   6   -4.32    3.54
  -5 -21   6    2.33    2.66
  -5 -21   6    5.49    2.41
   4  22  -3   23.96    4.17
  -4  22   3   34.73    4.64
  -4  22   3   28.22    4.42
   4 -22  -3   29.34    4.86
   4 -22  -3   33.59    3.96
  -4 -22   3   24.68    3.63
  -4 -22   3   23.97    3.52
  -4 -22   3   21.68    3.97
   4 -22  -3   31.34    6.44
   2  22  -1   -3.34    1.78
  -2  22   1   -3.19    2.81
  -2  22   1    1.77    2.21
   2  22  -1    6.14    2.84
   2 -22  -1    2.70    3.14
  -2 -22   1    1.66    3.43
  -2 -22   1    1.88    2.76
  -2 -22   1   -0.48    2.80
   2 -22  -1    3.00    2.32
   2 -22  -1    7.65    3.73
   0  22   1    2.99    1.94
   0  22   1    8.64    2.90
   0  22  -1    5.27    2.79
   0  22  -1    6.95    2.32
   0 -22   1    2.23    2.15
   0 -22   1    1.49    2.78
   0 -22  -1    3.63    2.50
   0 -22   1    2.46    2.55
   0 -22  -1    6.09    3.02
   0 -22  -1   -3.65    3.40
   0 -22   1    7.11    3.66
  -2  22   3    1.51    2.81
   2  22  -3   11.91    3.08
  -2  22   3    3.28    2.08
   2  22  -3    1.16    2.03
  -2 -22   3    4.07    4.79
  -2 -22   3    4.25    2.23
  -2 -22   3    8.27    2.91
   2 -22  -3    3.20    2.97
   2 -22  -3    1.09    6.29
  -2 -22   3    6.64    3.18
   2 -22  -3    6.09    2.37
  20   0 -18   57.67    7.27
  20   0 -18   52.82    4.99
 -20   0  18   46.28    5.15
 -20   0  18   48.26    7.25
 -18   0  16    4.13    3.22
 -18   0  16   -0.22    1.79
  18   0 -16    3.90    1.86
 -18   0  16    1.37    2.61
  18   0 -16    3.71    2.84
  18   0 -16   -0.47    2.63
  18   0 -16   -3.10    2.80
  16   0 -14   54.22    5.53
 -16   0  14   59.08    4.34
  16   0 -14   54.56    4.12
  16   0 -14   56.39    5.70
 -16   0  14   54.19    5.56
  16   0 -14   61.01    4.86
  14   0 -12    0.33    1.43
 -14   0  12    0.02    1.33
  14   0 -12    2.09    1.81
  14   0 -12    1.32    1.12
  14   0 -12    3.60    2.01
 -14   0  12    1.38    1.75
 -14   0  12    1.27    2.20
 -14   0  12    1.83    1.61
  12   0 -10   26.35    2.52
  12   0 -10   26.27    2.32
 -12   0  10   29.54    2.62
  12   0 -10   25.04    3.27
  12   0 -10   26.33    3.25
 -12   0  10   27.77    3.51
 -12   0  10   22.54    3.30
  12   0 -10   26.13    3.27
 -12   0  10   24.75    3.13
 -12   0  10   29.22    2.37
 -10   0   8    8.21    1.56
  10   0  -8    6.20    1.50
 -10   0   8    9.14    1.32
  10   0  -8    7.23    1.21
 -10   0   8    9.82    1.73
  10   0  -8   10.10    1.82
  10   0  -8    7.91    1.68
 -10   0   8   10.90    1.58
  10   0  -8    9.63    1.33
 -10   0   8    6.70    1.57
  -8   0   6    0.71    0.69
  -8   0   6    0.75    1.03
  -8   0   6    1.62    0.63
   8   0  -6    0.60    0.85
   8   0  -6    0.62    1.39
   8   0  -6    1.28    0.61
   8   0  -6    0.95    0.66
   8   0  -6    1.59    0.96
  -8   0   6    0.76    0.86
   6   0  -4   10.98    1.51
  -6   0   4   11.08    1.41
   6   0  -4   12.80    1.61
  -6   0   4   11.90    1.05
   6   0  -4   14.50    1.50
  -6   0   4   12.00    1.43
  -6   0   4   12.00    1.06
   6   0  -4   11.46    1.09
  -6   0   4   11.27    0.72
  -6   0   4   13.01    1.45
   6   0  -4   11.72    1.08
  -6   0   4   12.63    0.74
  -4   0   2  260.65   11.96
  -4   0   2  256.08   11.74
   4   0  -2  252.24   12.02
  -4   0   2  272.73   11.96
  -4   0   2  277.70   11.77
  -4   0   2  273.74   11.69
  -4   0   2  268.66   12.03
   4   0  -2  265.74   11.98
   4   0  -2  243.12   11.75
  -2   0   0    9.17    0.74
   0   0  -2  656.93   29.54
   0   0  -2  698.54   29.81
   0   0   2  670.65   29.73
   0   0  -2  715.98   29.75
   0   0   2  695.75   29.78
   0   0   2  680.12   29.75
   0   0  -2  654.89   29.75
   0   0  -2  700.77   29.74
   0   0   2  657.24   29.55
   0   0   2  669.52   29.73
   0   0  -2  656.36   29.73
   2   0  -4   92.04    4.53
   2   0  -4   89.58    4.30
  -2   0   4   89.18    4.53
   2   0  -4   88.94    4.38
  -2   0   4   88.11    4.43
   2   0  -4   85.42    4.40
  -2   0   4   81.00    4.37
  -2   0   4   88.31    4.27
  -2   0   4   88.18    4.48
   2   0  -4  102.84    4.40
   2   0  -4   97.63    4.56
  -4   0   6  557.91   25.19
  -4   0   6  553.39   24.96
   4   0  -6  592.64   24.82
   4   0  -6  600.28   25.29
   4   0  -6  513.78   24.93
  -4   0   6  561.64   24.98
   4   0  -6  559.18   25.24
   4   0  -6  560.11   24.93
  -4   0   6  562.94   25.03
   4   0  -6  536.18   24.97
  -6   0   8   72.84    3.96
   6   0  -8   64.17    4.22
   6   0  -8   69.83    4.37
  -6   0   8   69.85    4.28
   6   0  -8   73.81    3.61
  -6   0   8   73.01    4.33
   6   0  -8   66.88    4.07
   6   0  -8   61.34    3.86
   6   0  -8   71.01    3.96
  -6   0   8   72.10    4.02
  -6   0   8   70.00    4.10
   8   0 -10  118.79    6.77
   8   0 -10  106.97    5.49
   8   0 -10  111.64    6.11
  -8   0  10  115.07    6.33
   8   0 -10  119.11    6.19
  -8   0  10  127.04    6.83
   8   0 -10  115.73    5.53
   8   0 -10  116.88    6.40
  -8   0  10  113.72    6.11
  -8   0  10  113.32    6.67
  -8   0  10  119.50    6.34
  10   0 -12  105.30    6.49
 -10   0  12  111.89    7.05
  10   0 -12  112.64    6.16
 -10   0  12  110.24    6.20
  10   0 -12  109.94    6.12
  10   0 -12  113.13    5.15
 -10   0  12   96.16    6.68
  10   0 -12   98.23    7.00
  10   0 -12  117.65    5.17
 -10   0  12  119.65    6.60
  10   0 -12  107.82    6.87
 -10   0  12  113.69    6.46
 -12   0  14   55.38    4.85
  12   0 -14   46.96    4.39
 -12   0  14   51.75    4.74
 -12   0  14   45.33    4.61
  12   0 -14   46.92    4.04
 -12   0  14   50.49    3.91
  12   0 -14   51.94    3.81
  12   0 -14   45.66    4.63
  14   0 -16  104.31    7.21
  14   0 -16  115.40    6.77
 -14   0  16  110.88    8.02
 -14   0  16  119.10    7.05
  14   0 -16  112.23    8.05
 -14   0  16  114.60    8.11
  14   0 -16  110.57    7.74
 -16   0  18    1.50    2.93
 -16   0  18   -0.82    1.89
  16   0 -18    1.08    2.57
  16   0 -18    0.84    1.95
 -18   0  20   72.32    6.04
 -18   0  20   60.38    9.35
  18   0 -20   58.89    5.50
  18   0 -20   38.12    7.37
  19   1 -17    7.81    2.19
 -19   1  17    1.24    2.30
  19   1 -17    3.97    3.21
  19   1 -17    3.23    3.06
 -19   1  17    4.86    3.23
  19  -1 -17   -0.90    3.15
 -19  -1  17    3.63    2.48
  19  -1 -17    6.71    2.15
 -19  -1  17    1.91    2.88
  17   1 -15   10.38    1.88
 -17   1  15    9.07    2.70
  17   1 -15   12.72    2.74
  17   1 -15    4.06    2.60
 -17   1  15    6.25    1.91
  17   1 -15    7.24    2.68
 -17   1  15    6.27    2.88
 -17  -1  15    3.95    1.88
  17  -1 -15   10.10    2.58
 -17  -1  15    3.41    3.30
  17  -1 -15   10.75    2.08
  17  -1 -15    2.81    2.70
  15   1 -13   18.73    3.37
  15   1 -13   23.24    3.46
  15   1 -13   23.47    3.62
 -15   1  13   19.55    3.46
 -15   1  13   24.26    3.46
  15   1 -13   25.25    2.56
 -15   1  13   21.02    2.74
  15  -1 -13   25.04    2.77
 -15  -1  13   20.67    3.17
  15  -1 -13   20.11    3.44
  15  -1 -13   26.44    3.90
 -15  -1  13   19.81    2.91
  15  -1 -13   25.93    3.08
 -15  -1  13   28.05    3.90
 -13   1  11    1.16    2.08
 -13   1  11    4.95    1.80
  13   1 -11    5.11    1.55
 -13   1  11    6.55    2.15
 -13   1  11    3.33    1.55
  13   1 -11    6.34    1.27
  13   1 -11    3.89    1.70
 -13   1  11    3.99    1.24
  13   1 -11   -0.11    1.91
  13   1 -11    6.34    2.05
 -13  -1  11    2.20    2.04
 -13  -1  11    5.03    1.50
 -13  -1  11    3.88    1.75
  13  -1 -11    1.15    1.96
 -13  -1  11    5.28    1.30
  13  -1 -11    3.52    1.36
 -13  -1  11   -0.19    1.74
  13  -1 -11    4.63    1.21
  13  -1 -11    5.30    1.83
  13  -1 -11    0.00    1.79
 -11   1   9   17.97    2.62
  11   1  -9   17.25    2.78
  11   1  -9   15.10    2.28
  11   1  -9   20.30    1.84
 -11   1   9   18.88    2.64
 -11   1   9   15.56    1.82
  11   1  -9   23.10    2.26
 -11   1   9   16.91    2.38
 -11   1   9   14.13    2.07
  11   1  -9   18.29    2.68
  11  -1  -9   15.87    2.47
  11  -1  -9   17.16    1.97
  11  -1  -9   17.58    2.73
 -11  -1   9   17.69    2.71
 -11  -1   9   13.98    2.15
 -11  -1   9   20.89    2.08
 -11  -1   9   16.29    2.44
  11  -1  -9   16.63    1.93
  11  -1  -9   17.86    2.84
 -11  -1   9   18.78    1.94
   9   1  -7   64.60    3.54
   9   1  -7   66.35    3.75
  -9   1   7   62.16    3.73
  -9   1   7   66.75    3.56
  -9   1   7   67.05    4.22
  -9   1   7   61.96    4.17
   9   1  -7   64.69    4.18
   9   1  -7   64.21    4.22
   9  -1  -7   66.57    4.39
  -9  -1   7   68.13    3.58
  -9  -1   7   63.71    4.21
   9  -1  -7   68.90    4.23
  -9  -1   7   65.24    4.33
   9  -1  -7   59.89    3.74
   9  -1  -7   64.78    3.53
  -9  -1   7   66.45    3.75
   9  -1  -7   63.76    4.34
  -7   1   5   59.19    3.22
  -7   1   5   57.31    2.99
  -7   1   5   56.09    3.89
   7   1  -5   58.21    3.53
  -7   1   5   58.26    2.64
   7   1  -5   56.13    3.87
  -7   1   5   57.87    3.86
   7   1  -5   52.81    2.97
   7   1  -5   55.98    3.59
   7   1  -5   62.37    3.24
  -7   1   5   60.61    3.58
  -7  -1   5   62.78    3.58
   7  -1  -5   61.70    3.52
  -7  -1   5   60.97    2.68
  -7  -1   5   54.48    3.53
  -7  -1   5   62.40    2.66
   7  -1  -5   51.89    3.16
   7  -1  -5   60.96    3.75
  -7  -1   5   51.01    2.96
   7  -1  -5   57.22    3.00
  -7  -1   5   53.03    3.14
   7  -1  -5   54.78    3.60
  -5   1   3   84.52    3.99
   5   1  -3   76.89    3.77
  -5   1   3   76.80    3.74
   5   1  -3   81.48    3.96
  -5   1   3   81.81    4.14
   5   1  -3   78.08    4.25
  -5   1   3   82.13    3.71
  -5   1   3   76.79    4.17
  -5   1   3   89.48    4.25
   5   1  -3   76.84    4.12
   5  -1  -3   82.26    4.11
   5  -1  -3   80.55    3.74
  -5  -1   3   84.20    4.24
  -5  -1   3   80.33    4.11
   5  -1  -3   72.59    4.18
  -5  -1   3   79.24    3.76
   5  -1  -3   80.46    3.76
  -5  -1   3   77.72    3.69
  -5  -1   3   73.65    3.91
   5  -1  -3   81.68    3.98
   5  -1  -3   71.88    4.21
  -3   1   1   18.43    1.26
  -3   1   1   18.58    1.14
  -3   1   1   17.30    1.14
   3   1  -1   19.88    1.04
   3   1  -1   18.47    1.18
  -3   1   1   18.27    1.17
  -3   1   1   18.58    1.00
   3   1  -1   17.06    1.26
   3  -1  -1   17.99    1.31
  -3  -1   1   18.48    1.17
  -3  -1   1   16.91    1.23
  -3  -1   1   15.88    1.14
  -3  -1   1   15.85    1.12
  -3  -1   1   18.68    1.02
   3  -1  -1   18.14    1.16
   3  -1  -1   17.43    1.20
  -1   1  -1  301.49   13.30
   1   1   1  281.44   13.26
   1   1   1  308.48   13.30
  -1   1  -1  300.35   13.30
   1   1   1  309.99   13.15
   1   1   1  299.13   13.26
  -1   1  -1  285.00   13.23
  -1   1  -1  329.62   13.38
  -1   1  -1  275.37   13.21
   1  -1   1  290.31   13.23
  -1  -1  -1  306.16   13.14
   1  -1   1  290.19   13.22
  -1  -1  -1  299.01   13.26
  -1  -1  -1  313.95   13.29
   1  -1   1  300.57   13.14
  -1  -1  -1  295.19   13.27
   1   1  -3   94.18    4.64
  -1   1   3  109.51    4.67
  -1   1   3   93.62    4.60
   1   1  -3   95.68    4.70
  -1   1   3   89.64    4.66
  -1   1   3   98.81    4.44
  -1   1   3   91.16    4.68
   1   1  -3   93.47    4.62
   1   1  -3   96.26    4.66
   1   1  -3   95.59    4.54
   1   1  -3  108.20    4.70
   1  -1  -3  102.66    4.67
   1  -1  -3   89.61    4.68
  -1  -1   3   93.94    4.53
  -1  -1   3  101.30    4.68
  -1  -1   3   98.18    4.67
  -1  -1   3  104.00    4.72
  -1  -1   3   96.22    4.67
  -1  -1   3   92.60    4.62
   1  -1  -3   93.05    4.68
   1  -1  -3   98.90    4.60
   1  -1  -3  105.53    4.47
  -3   1   5   15.78    1.39
  -3   1   5   16.60    1.30
  -3   1   5   16.39    1.29
  -3   1   5   16.94    1.58
   3   1  -5   15.47    1.54
   3   1  -5   16.47    1.31
   3   1  -5   15.34    1.24
   3   1  -5   16.37    1.55
  -3   1   5   15.59    1.52
   3   1  -5   16.21    1.29
   3   1  -5   17.31    1.39
   3  -1  -5   16.68    1.54
  -3  -1   5   18.26    1.35
  -3  -1   5   16.89    1.58
  -3  -1   5   17.42    1.44
   3  -1  -5   14.54    1.41
  -3  -1   5   17.42    1.33
   3  -1  -5   16.45    1.27
  -3  -1   5   15.12    1.48
   3  -1  -5   15.15    1.31
   3  -1  -5   18.48    1.62
  -3  -1   5   16.84    1.26
  -5   1   7  398.50   17.41
  -5   1   7  385.50   17.47
   5   1  -7  397.52   17.80
  -5   1   7  369.66   17.75
  -5   1   7  381.61   17.80
   5   1  -7  362.61   17.46
   5   1  -7  405.13   17.19
  -5   1   7  353.53   17.47
   5   1  -7  383.52   17.85
   5   1  -7  377.37   17.37
   5   1  -7  416.19   17.53
  -5  -1   7  350.24   17.69
   5  -1  -7  401.92   17.82
  -5  -1   7  395.79   17.52
   5  -1  -7  326.68   17.42
   5  -1  -7  387.05   17.80
   5  -1  -7  362.32   17.47
   5  -1  -7  398.74   17.21
  -5  -1   7  390.57   17.50
   5  -1  -7  411.87   17.37
  -5  -1   7  400.44   17.49
  -5  -1   7  369.23   17.69
   5  -1  -7  395.54   17.19
   7   1  -9   36.83    3.23
  -7   1   9   40.19    3.26
   7   1  -9   37.14    2.20
  -7   1   9   36.14    2.79
   7   1  -9   38.63    2.82
  -7   1   9   38.42    2.66
   7   1  -9   33.80    2.54
  -7   1   9   35.23    3.06
   7   1  -9   36.55    3.02
   7   1  -9   37.92    2.85
  -7   1   9   37.34    2.80
  -7  -1   9   37.92    2.98
  -7  -1   9   37.60    3.17
   7  -1  -9   42.48    3.19
  -7  -1   9   31.81    2.62
   7  -1  -9   36.10    2.58
  -7  -1   9   39.34    3.16
   7  -1  -9   34.77    2.68
   7  -1  -9   38.93    3.15
   7  -1  -9   38.46    2.26
   7  -1  -9   36.28    2.20
  -9   1  11  183.39    9.30
  -9   1  11  169.47   10.33
   9   1 -11  194.08    8.27
   9   1 -11  190.54    9.10
   9   1 -11  171.36    9.30
  -9   1  11  173.84    9.66
  -9   1  11  174.89    9.19
  -9   1  11  171.98    8.93
   9   1 -11  177.88    8.93
   9   1 -11  180.52   10.64
  -9  -1  11  178.29    9.07
   9  -1 -11  192.06   10.59
   9  -1 -11  176.00    8.90
  -9  -1  11  188.69    9.40
  -9  -1  11  183.68   10.48
   9  -1 -11  172.62    9.06
  -9  -1  11  188.71    9.19
   9  -1 -11  160.19    9.22
   9  -1 -11  183.76    9.74
   9  -1 -11  185.38    8.29
  -9  -1  11  165.56    9.51
   9  -1 -11  181.26    8.23
  11   1 -13    3.78    1.08
 -11   1  13    0.17    1.15
 -11   1  13    0.07    1.59
 -11   1  13    0.54    1.58
  11   1 -13    2.36    1.77
  11   1 -13    0.88    1.38
 -11   1  13    2.27    2.01
 -11   1  13   -2.25    1.96
  11   1 -13   -0.80    1.45
  11   1 -13   -1.06    2.03
  11  -1 -13    1.93    1.12
 -11  -1  13    3.55    2.18
  11  -1 -13   -0.18    2.62
 -11  -1  13    1.41    1.90
 -11  -1  13   -0.46    1.30
 -11  -1  13    2.66    1.57
  11  -1 -13    1.57    1.45
  11  -1 -13    1.83    1.63
  11  -1 -13    2.10    1.40
 -11  -1  13    3.07    1.78
  13   1 -15  123.36    7.53
 -13   1  15  110.04    7.64
  13   1 -15  100.84    7.60
  13   1 -15  118.25    6.69
  13   1 -15  112.22    7.18
 -13   1  15  115.24    7.84
 -13   1  15  115.18    6.77
 -13   1  15  114.66    7.90
 -13  -1  15  130.18    7.99
  13  -1 -15  123.62    7.71
  13  -1 -15  113.26    7.42
  13  -1 -15  107.00    7.71
 -13  -1  15  111.83    6.84
  13  -1 -15  119.10    6.88
  15   1 -17   12.67    3.50
 -15   1  17   10.75    2.36
 -15   1  17   11.48    3.37
  15   1 -17   13.47    3.04
  15   1 -17    9.43    2.13
 -15  -1  17    9.03    2.52
  15  -1 -17    8.18    2.23
  15  -1 -17    5.22    2.84
 -15  -1  17    8.61    3.49
 -15  -1  17   15.61    3.73
  15  -1 -17   11.43    3.21
  15  -1 -17   11.80    2.87
  17   1 -19   16.69    2.76
  17   1 -19   18.93    3.96
  17   1 -19   13.66    3.95
 -17   1  19   16.91    4.27
 -17   1  19   11.90    2.95
 -17  -1  19   17.87    4.09
  17  -1 -19   16.95    2.95
  17  -1 -19   19.10    4.39
 -17  -1  19   19.27    3.33
 -20   2  18   18.65    3.07
  20   2 -18   18.29    2.73
  20   2 -18   17.49    4.79
  20   2 -18   13.64    4.37
 -20   2  18   18.29    4.54
  20  -2 -18   10.70    5.47
 -20  -2  18   22.84    3.48
  20  -2 -18   22.14    3.32
 -20  -2  18   18.37    5.44
 -18   2  16   16.04    2.45
 -18   2  16   10.80    3.01
  18   2 -16   13.72    3.72
  18   2 -16   10.17    2.98
  18   2 -16   16.01    2.27
  18  -2 -16   10.72    3.82
  18  -2 -16   16.04    2.60
  18  -2 -16    8.11    2.75
 -18  -2  16    9.08    3.82
 -18  -2  16   12.63    2.72
 -18  -2  16   12.14    4.38
  16   2 -14   19.35    3.10
 -16   2  14   12.52    2.92
 -16   2  14   15.93    2.31
  16   2 -14   15.66    3.25
 -16   2  14   18.76    3.32
  16   2 -14   20.53    2.57
  16   2 -14   13.50    2.84
  16  -2 -14   19.64    2.44
 -16  -2  14   15.78    3.30
  16  -2 -14   18.73    3.44
  16  -2 -14   21.47    2.85
 -16  -2  14   20.93    2.77
 -16  -2  14   16.73    2.76
 -14   2  12   14.42    2.84
  14   2 -12   18.09    2.90
  14   2 -12   23.71    2.17
 -14   2  12   26.43    3.34
  14   2 -12   16.47    3.02
 -14   2  12   24.03    2.31
  14   2 -12   20.99    2.66
 -14   2  12   29.43    3.66
  14  -2 -12   22.15    2.57
 -14  -2  12   19.96    2.76
  14  -2 -12   21.93    3.61
 -14  -2  12   27.28    2.82
 -14  -2  12   18.20    3.54
  14  -2 -12   21.51    2.69
 -14  -2  12   23.87    3.46
  14  -2 -12   21.15    3.45
 -12   2  10    8.69    1.75
 -12   2  10    8.37    1.97
 -12   2  10    6.06    2.13
  12   2 -10    7.33    2.23
  12   2 -10    4.00    1.65
 -12   2  10    6.14    1.98
  12   2 -10    8.42    1.29
 -12   2  10   11.31    1.61
  12   2 -10    6.96    1.84
  12   2 -10   10.17    1.78
 -12  -2  10    9.34    2.25
 -12  -2  10    9.67    1.65
  12  -2 -10    8.74    1.37
  12  -2 -10    8.87    2.27
  12  -2 -10    7.11    2.20
  12  -2 -10    7.87    1.48
 -12  -2  10   12.15    2.40
 -12  -2  10    6.81    1.79
  12  -2 -10    7.05    2.07
 -12  -2  10   10.59    1.57
  10   2  -8    6.21    1.61
 -10   2   8    3.04    1.42
 -10   2   8    7.55    1.10
  10   2  -8    6.98    1.63
 -10   2   8    5.75    1.46
  10   2  -8    8.67    1.51
 -10   2   8    5.70    1.54
 -10   2   8    7.00    1.37
  10   2  -8    7.33    1.16
  10   2  -8    5.04    1.56
  10  -2  -8    5.03    1.53
 -10  -2   8    4.77    1.35
  10  -2  -8    6.17    1.22
  10  -2  -8    9.97    2.01
 -10  -2   8    6.12    1.23
 -10  -2   8    7.91    1.82
 -10  -2   8    7.91    1.14
 -10  -2   8    6.47    1.55
  10  -2  -8    7.14    1.63
  10  -2  -8    7.79    1.01
   8   2  -6    9.70    1.44
   8   2  -6    7.69    1.33
   8   2  -6    7.02    1.39
  -8   2   6   10.13    0.79
  -8   2   6   10.27    1.01
  -8   2   6   12.61    1.79
  -8   2   6    9.49    1.58
  -8   2   6    8.97    1.57
   8   2  -6    8.00    0.92
  -8   2   6    9.02    1.39
  -8  -2   6    9.18    0.78
  -8  -2   6    7.84    1.02
  -8  -2   6   11.06    1.69
   8  -2  -6    9.29    1.00
   8  -2  -6   10.44    1.41
   8  -2  -6    7.49    0.81
   8  -2  -6   11.58    1.71
  -8  -2   6   11.28    1.77
   8  -2  -6   10.21    1.57
  -8  -2   6    6.49    1.29
  -8  -2   6   10.98    1.40
  -6   2   4   15.88    1.09
  -6   2   4   15.65    1.41
  -6   2   4   16.94    1.60
  -6   2   4   17.93    1.71
   6   2  -4   14.56    1.63
   6   2  -4   17.43    1.15
   6   2  -4   17.13    1.07
   6   2  -4   16.51    1.59
  -6   2   4   15.99    1.66
   6   2  -4   14.65    1.43
  -6   2   4   16.94    1.06
   6  -2  -4   17.08    1.07
  -6  -2   4   16.77    1.44
   6  -2  -4   19.06    1.20
   6  -2  -4   18.98    1.89
  -6  -2   4   15.64    1.06
   6  -2  -4   15.57    1.44
   6  -2  -4   16.67    1.54
  -6  -2   4   15.75    1.57
  -6  -2   4   17.73    1.64
  -6  -2   4   17.04    1.11
  -6  -2   4   16.13    1.65
  -4   2   2   87.32    4.26
   4   2  -2   88.92    4.41
   4   2  -2   88.74    4.19
   4   2  -2   84.25    4.24
  -4   2   2   89.81    4.16
  -4   2   2   91.82    3.94
   4   2  -2   87.73    4.30
  -4   2   2   83.49    4.43
  -4   2   2   83.67    3.92
  -4   2   2   84.48    4.30
   4  -2  -2   85.29    4.33
   4  -2  -2   91.00    4.50
  -4  -2   2   90.22    4.17
  -4  -2   2   85.70    4.25
  -4  -2   2   86.75    4.30
   4  -2  -2   89.98    4.20
  -4  -2   2   85.42    3.93
   4  -2  -2   86.83    4.24
  -4  -2   2   87.62    4.38
  -2   2   0  130.53    6.09
  -2   2   0  131.90    5.81
   2   2   0  125.36    5.90
  -2   2   0  121.06    6.08
  -2   2   0  142.58    6.12
   2   2   0  136.69    5.81
   2   2   0  138.07    6.13
   2   2   0  132.29    6.11
  -2   2   0  127.72    5.89
   2   2   0  127.58    5.97
  -2  -2   0  131.00    6.11
   2  -2   0  125.81    6.10
  -2  -2   0  128.27    5.80
  -2  -2   0  125.68    5.96
   2  -2   0  142.00    6.14
   2  -2   0  129.51    5.89
  -2  -2   0  121.83    5.89
  -2  -2   0  140.13    6.12
   0   2  -2   83.44    4.08
   0   2   2   98.79    4.21
   0   2   2   86.47    4.13
   0   2   2   83.70    3.85
   0   2   2   91.93    3.97
   0   2  -2   85.45    4.16
   0   2  -2   88.69    4.20
   0   2  -2   85.90    3.99
   0   2  -2   87.78    4.12
   0   2   2   86.77    4.21
   0   2   2   76.65    4.04
   0  -2  -2   89.05    4.23
   0  -2   2   84.39    4.11
   0  -2   2   90.02    3.99
   0  -2  -2   85.69    3.98
   0  -2  -2   77.42    3.85
   0  -2  -2   88.10    4.15
   0  -2   2   87.20    4.21
   0  -2  -2   79.27    4.05
   0  -2  -2   80.14    4.12
   0  -2   2   84.02    4.15
   0  -2   2   84.42    4.08
   2   2  -4    1.80    0.62
  -2   2   4    1.34    0.43
   2   2  -4    2.11    0.50
   2   2  -4    0.77    0.52
   2   2  -4    1.25    0.46
  -2   2   4    1.47    0.57
  -2   2   4    1.29    0.43
  -2   2   4    1.41    0.56
   2   2  -4    1.13    0.56
   2   2  -4    1.90    0.59
  -2   2   4    1.17    0.54
  -2  -2   4    0.93    0.49
   2  -2  -4    1.29    0.46
  -2  -2   4    1.04    0.56
   2  -2  -4    1.59    0.58
   2  -2  -4    0.93    0.51
  -2  -2   4    0.94    0.52
   2  -2  -4    1.81    0.63
   2  -2  -4    0.69    0.49
  -2  -2   4    1.41    0.51
  -2  -2   4    0.93    0.45
   4   2  -6  111.40    5.93
   4   2  -6  115.69    5.78
   4   2  -6  114.01    5.60
  -4   2   6  118.11    5.89
   4   2  -6  132.80    6.08
   4   2  -6  118.12    5.82
  -4   2   6  111.23    5.97
  -4   2   6  115.01    5.69
  -4   2   6  115.03    5.60
   4   2  -6  116.78    5.58
  -4   2   6  115.96    5.92
  -4  -2   6  105.52    5.78
  -4  -2   6  125.96    6.03
   4  -2  -6  116.48    5.78
   4  -2  -6  125.12    6.05
   4  -2  -6  102.96    5.79
   4  -2  -6  120.06    5.59
   4  -2  -6  113.32    5.57
  -4  -2   6  118.63    5.68
  -4  -2   6  117.53    5.78
  -4  -2   6  104.46    5.92
  -4  -2   6  110.56    5.59
   6   2  -8    0.64    0.61
  -6   2   8    0.73    0.64
  -6   2   8    1.20    0.83
  -6   2   8    0.73    1.04
   6   2  -8    1.32    0.84
   6   2  -8    0.76    0.90
   6   2  -8    1.50    0.95
  -6   2   8    0.71    0.97
  -6   2   8    0.21    0.82
   6   2  -8    0.71    1.03
   6   2  -8    0.70    0.57
   6  -2  -8    0.00    0.54
  -6  -2   8    0.75    0.90
   6  -2  -8    0.94    0.92
   6  -2  -8    0.06    0.75
  -6  -2   8    0.22    0.59
  -6  -2   8   -1.05    0.94
   6  -2  -8    0.52    0.64
  -6  -2   8    0.59    0.67
   6  -2  -8   -0.81    1.09
  -6  -2   8    0.27    0.77
   8   2 -10    6.81    1.50
  -8   2  10    7.07    1.78
  -8   2  10    7.22    1.68
  -8   2  10    8.31    1.57
   8   2 -10    7.81    1.67
  -8   2  10    6.88    1.55
   8   2 -10    8.47    1.72
  -8   2  10    6.92    1.23
   8   2 -10    8.17    1.55
   8   2 -10    7.18    0.98
   8   2 -10    8.83    1.30
  -8  -2  10    7.71    1.42
   8  -2 -10    6.45    1.74
   8  -2 -10    8.61    1.09
  -8  -2  10    8.78    1.74
   8  -2 -10    6.35    1.49
   8  -2 -10    6.38    1.37
  -8  -2  10    6.15    1.37
  -8  -2  10    6.37    1.63
  -8  -2  10    5.44    1.50
   8  -2 -10    6.88    1.07
   8  -2 -10    4.82    1.62
   8  -2 -10    6.48    1.46
 -10   2  12    7.34    1.82
  10   2 -12    4.27    1.98
  10   2 -12    4.45    1.67
  10   2 -12    7.79    1.10
 -10   2  12    8.57    1.47
  10   2 -12    4.78    1.59
 -10   2  12    7.45    1.85
 -10   2  12    8.31    1.93
  10   2 -12    6.13    1.32
  10   2 -12    9.50    2.00
 -10   2  12    6.80    2.12
  10  -2 -12    5.16    1.61
 -10  -2  12    5.67    1.45
 -10  -2  12   10.37    1.94
  10  -2 -12    7.00    2.03
  10  -2 -12    7.16    1.51
  10  -2 -12   10.15    2.45
  10  -2 -12    6.99    1.58
  10  -2 -12    8.34    1.02
  10  -2 -12    8.32    1.08
 -10  -2  12   10.15    2.43
 -10  -2  12    6.70    2.03
 -10  -2  12    7.71    2.14
  12   2 -14    0.11    1.53
 -12   2  14    0.26    1.23
 -12   2  14    1.30    1.80
  12   2 -14    0.64    1.83
 -12   2  14    4.06    2.07
  12   2 -14    1.15    1.10
  12   2 -14    5.47    2.05
 -12   2  14   -1.44    1.84
 -12  -2  14   -1.74    1.74
 -12  -2  14   -1.44    2.26
  12  -2 -14   -0.90    1.48
  12  -2 -14   -1.44    1.20
 -12  -2  14    0.98    2.02
  12  -2 -14    1.53    1.75
  12  -2 -14    3.51    1.84
 -12  -2  14    0.95    1.49
  14   2 -16   34.45    4.73
 -14   2  16   35.94    3.53
  14   2 -16   36.75    5.28
  14   2 -16   32.17    3.22
 -14   2  16   31.89    4.74
  14   2 -16   30.54    4.44
  14  -2 -16   30.59    3.54
  14  -2 -16   34.46    4.78
  14  -2 -16   25.80    4.00
 -14  -2  16   29.25    3.95
 -14  -2  16   27.61    3.85
 -14  -2  16   29.38    4.70
 -16   2  18    4.48    3.31
 -16   2  18    1.71    2.07
  16   2 -18    5.79    2.83
  16   2 -18    5.27    3.08
  16   2 -18    3.66    1.90
  16  -2 -18    2.92    3.53
 -16  -2  18    1.46    2.30
  16  -2 -18    0.35    1.94
 -16  -2  18    2.08    2.88
 -16  -2  18    4.74    3.71
  16  -2 -18   -4.12    2.78
 -19   3  17    6.48    3.46
 -19   3  17    6.93    2.17
  19   3 -17    5.86    2.02
  19   3 -17    9.84    3.60
  19   3 -17   11.79    3.37
  19  -3 -17    1.25    3.60
 -19  -3  17    5.28    3.64
  19  -3 -17    8.83    2.32
 -19  -3  17   12.27    3.02
  17   3 -15    6.38    2.91
  17   3 -15    9.49    3.06
 -17   3  15    9.50    3.07
  17   3 -15    9.31    1.67
 -17   3  15    4.53    1.63
  17  -3 -15    9.08    2.17
 -17  -3  15    7.63    2.57
 -17  -3  15    9.91    3.04
  17  -3 -15   10.10    2.22
 -17  -3  15    9.30    2.50
  17  -3 -15    2.67    3.06
  15   3 -13   -2.89    1.75
 -15   3  13    0.87    1.78
  15   3 -13   -2.02    1.96
 -15   3  13   -1.43    1.19
 -15   3  13    1.03    2.29
  15   3 -13    2.09    1.00
  15   3 -13    1.78    2.06
  15  -3 -13    2.50    2.32
 -15  -3  13   -0.14    1.37
 -15  -3  13    0.33    1.72
  15  -3 -13   -0.39    1.40
  15  -3 -13   -0.46    1.33
 -15  -3  13   -0.49    1.58
  13   3 -11   12.91    2.62
 -13   3  11   17.43    2.71
 -13   3  11   14.47    2.45
  13   3 -11   15.46    1.76
 -13   3  11   15.51    2.35
  13   3 -11   11.20    2.43
  13   3 -11   16.09    2.40
 -13   3  11   14.70    1.99
 -13   3  11    9.74    2.41
 -13  -3  11   14.39    1.86
 -13  -3  11   13.51    2.68
 -13  -3  11   16.21    3.04
 -13  -3  11   17.63    2.93
 -13  -3  11   15.61    2.29
  13  -3 -11   15.04    2.34
  13  -3 -11   13.77    2.52
  13  -3 -11   14.98    1.99
  13  -3 -11   15.43    2.77
 -11   3   9   34.94    2.96
 -11   3   9   28.25    2.10
 -11   3   9   33.50    4.04
  11   3  -9   29.12    2.88
  11   3  -9   28.90    2.03
  11   3  -9   24.68    3.02
 -11   3   9   31.10    3.34
  11   3  -9   30.34    2.94
 -11   3   9   26.07    3.00
 -11  -3   9   32.87    3.20
 -11  -3   9   31.09    3.37
  11  -3  -9   32.53    3.33
  11  -3  -9   27.88    3.34
  11  -3  -9   32.40    2.66
 -11  -3   9   30.48    2.68
  11  -3  -9   32.40    2.12
 -11  -3   9   29.60    2.22
 -11  -3   9   30.16    3.47
  -9   3   7   75.47    4.65
   9   3  -7   65.99    4.48
  -9   3   7   76.32    3.67
   9   3  -7   79.66    4.51
  -9   3   7   78.55    4.44
   9   3  -7   75.29    3.77
   9   3  -7   65.38    4.55
  -9   3   7   73.21    3.76
   9   3  -7   81.56    3.73
  -9   3   7   77.77    4.69
  -9   3   7   72.19    4.72
   9  -3  -7   79.12    3.74
   9  -3  -7   80.15    4.72
  -9  -3   7   72.95    3.83
  -9  -3   7   78.69    3.69
   9  -3  -7   67.31    4.79
  -9  -3   7   68.90    4.70
  -9  -3   7   75.77    4.79
   9  -3  -7   78.34    4.41
  -9  -3   7   79.83    4.39
  -9  -3   7   81.85    4.82
   9  -3  -7   77.33    3.76
   7   3  -5   66.27    3.71
   7   3  -5   66.64    3.81
  -7   3   5   63.03    3.64
  -7   3   5   65.75    3.09
  -7   3   5   65.60    3.95
  -7   3   5   67.91    3.98
   7   3  -5   65.57    3.09
   7   3  -5   66.08    3.29
  -7   3   5   64.59    3.23
  -7   3   5   66.30    3.82
   7   3  -5   54.17    4.22
   7  -3  -5   65.68    3.09
  -7  -3   5   63.19    3.78
  -7  -3   5   67.79    3.14
  -7  -3   5   62.14    3.87
   7  -3  -5   54.07    4.42
  -7  -3   5   59.07    3.99
   7  -3  -5   65.59    3.32
  -7  -3   5   69.83    3.30
   7  -3  -5   65.67    3.80
   7  -3  -5   67.20    3.75
  -7  -3   5   65.19    3.69
  -5   3   3    4.62    0.79
   5   3  -3    3.95    0.66
   5   3  -3    4.74    0.93
   5   3  -3    4.74    0.84
  -5   3   3    5.11    0.95
  -5   3   3    4.91    0.69
  -5   3   3    5.22    0.98
   5   3  -3    3.87    0.77
  -5  -3   3    4.64    0.85
  -5  -3   3    4.07    0.77
  -5  -3   3    5.29    0.81
   5  -3  -3    3.31    0.71
   5  -3  -3    3.46    0.87
   5  -3  -3    4.49    0.87
  -5  -3   3    4.25    0.83
   5  -3  -3    4.94    0.72
  -3   3   1   49.10    2.39
  -3   3   1   50.22    2.75
  -3   3   1   45.33    2.71
   3   3  -1   50.06    2.38
   3   3  -1   49.96    2.28
   3   3  -1   49.42    2.66
  -3   3   1   48.63    2.66
   3   3  -1   49.74    2.65
  -3   3   1   46.58    2.27
   3   3  -1   45.91    2.60
  -3   3   1   52.63    2.68
   3  -3  -1   47.13    2.74
   3  -3  -1   49.69    2.39
   3  -3  -1   48.31    2.27
   3  -3  -1   47.30    2.69
  -3  -3   1   50.86    2.39
   3  -3  -1   49.32    2.66
  -3  -3   1   49.93    2.67
  -3  -3   1   50.39    2.68
  -3  -3   1   45.76    2.67
  -3  -3   1   47.87    2.59
  -3  -3   1   42.89    2.26
   1   3   1    1.33    0.40
  -1   3  -1    1.65    0.49
  -1   3  -1    1.52    0.55
   1   3   1    0.91    0.53
   1   3   1    1.31    0.41
  -1   3  -1    0.77    0.42
  -1   3  -1    1.30    0.49
   1   3   1    1.04    0.32
  -1   3  -1    0.90    0.39
   1  -3   1    1.07    0.41
  -1  -3  -1    1.36    0.38
   1  -3   1    1.52    0.50
   1  -3   1    0.43    0.50
  -1  -3  -1    1.55    0.24
  -1  -3  -1    1.58    0.50
  -1  -3  -1    1.77    0.48
   1  -3   1    1.26    0.48
  -1  -3  -1    0.92    0.50
   1   3  -3   36.95    2.27
  -1   3   3   40.15    2.29
  -1   3   3   42.29    2.35
   1   3  -3   37.34    2.19
   1   3  -3   34.18    2.24
  -1   3   3   40.16    2.02
   1   3  -3   35.17    2.11
  -1   3   3   43.71    2.15
   1   3  -3   35.72    2.26
  -1   3   3   36.82    2.11
  -1   3   3   40.78    2.30
  -1  -3   3   35.41    2.13
  -1  -3   3   38.81    2.24
  -1  -3   3   39.01    2.29
   1  -3  -3   40.51    2.32
   1  -3  -3   42.07    2.11
   1  -3  -3   41.55    2.34
  -1  -3   3   35.01    2.28
   1  -3  -3   38.12    2.29
   1  -3  -3   39.41    2.16
  -1  -3   3   38.94    2.28
   3   3  -5  203.91    9.11
   3   3  -5  180.25    8.94
   3   3  -5  179.16    9.03
   3   3  -5  186.36    9.00
  -3   3   5  187.48    9.04
   3   3  -5  201.88    8.90
  -3   3   5  217.14    9.21
  -3   3   5  186.21    8.78
  -3   3   5  188.32    8.90
   3   3  -5  178.79    8.76
  -3   3   5  193.29    9.03
  -3   3   5  187.09    8.76
  -3  -3   5  192.26    8.99
   3  -3  -5  178.88    9.02
   3  -3  -5  164.55    8.98
  -3  -3   5  195.89    9.09
  -3  -3   5  197.49    8.93
  -3  -3   5  176.81    8.98
   3  -3  -5  207.21    9.16
  -3  -3   5  193.17    9.08
   3  -3  -5  206.88    8.78
   3  -3  -5  188.26    8.88
  -5   3   7   10.49    1.46
   5   3  -7    7.91    1.07
   5   3  -7    9.62    1.48
  -5   3   7    8.72    1.39
  -5   3   7   10.07    1.46
   5   3  -7    7.83    1.22
  -5   3   7    7.68    1.12
   5   3  -7    7.53    1.18
   5   3  -7    7.29    0.99
   5  -3  -7    8.57    1.06
   5  -3  -7    6.40    1.28
  -5  -3   7    7.02    1.27
   5  -3  -7    9.59    1.50
  -5  -3   7    7.77    1.18
   5  -3  -7    7.33    1.01
  -5  -3   7    8.41    1.24
  -5  -3   7    5.16    1.19
  -5  -3   7    7.83    1.40
   5  -3  -7    7.31    1.37
   7   3  -9  100.09    5.59
   7   3  -9   92.96    5.69
  -7   3   9  101.25    5.44
  -7   3   9   99.69    5.14
   7   3  -9  105.42    4.98
  -7   3   9  104.02    5.85
  -7   3   9   97.53    5.59
   7   3  -9  109.24    5.95
   7   3  -9   95.15    5.08
   7   3  -9  104.24    5.55
  -7   3   9   96.89    5.74
   7  -3  -9   88.03    5.73
   7  -3  -9   97.64    5.02
  -7  -3   9   92.63    5.70
  -7  -3   9   87.65    5.40
   7  -3  -9   91.98    5.47
  -7  -3   9   99.05    5.26
  -7  -3   9  104.94    5.91
  -7  -3   9  100.42    5.57
   7  -3  -9   92.98    5.84
  -7  -3   9   98.18    5.05
   7  -3  -9  105.44    5.01
  -9   3  11    1.32    0.96
   9   3 -11   -0.19    0.96
  -9   3  11    1.30    1.32
   9   3 -11    1.07    1.21
   9   3 -11   -0.80    1.14
  -9   3  11    1.00    1.24
  -9   3  11    0.90    1.40
   9   3 -11    1.12    1.17
   9   3 -11    1.29    0.71
  -9  -3  11    0.64    1.04
   9  -3 -11    0.94    1.23
  -9  -3  11   -0.41    1.01
  -9  -3  11    1.61    1.41
  -9  -3  11    1.37    1.38
   9  -3 -11   -0.96    0.97
   9  -3 -11    0.13    0.87
   9  -3 -11    1.12    0.78
   9  -3 -11    0.44    0.64
  11   3 -13   96.57    6.73
  11   3 -13   99.69    4.96
 -11   3  13  102.68    6.93
 -11   3  13  102.70    6.62
 -11   3  13  106.19    7.12
  11   3 -13  108.91    7.25
 -11   3  13   92.44    5.67
  11   3 -13  106.27    6.42
  11   3 -13  106.20    5.67
  11   3 -13  102.20    6.46
  11  -3 -13  105.75    5.11
  11  -3 -13   91.90    5.66
 -11  -3  13  110.43    7.23
  11  -3 -13  114.55    7.17
 -11  -3  13  106.10    6.26
 -11  -3  13  107.38    6.90
  11  -3 -13   96.81    4.91
  11  -3 -13  101.36    7.00
 -11  -3  13  102.74    6.67
  11  -3 -13   97.70    6.16
 -11  -3  13  108.39    6.26
  13   3 -15   -0.04    1.15
 -13   3  15    2.98    2.44
  13   3 -15    0.99    2.03
 -13   3  15    1.37    2.09
 -13   3  15   -0.17    1.36
 -13   3  15   -1.20    2.67
  13   3 -15   -3.43    2.26
  13   3 -15    0.95    2.11
 -13  -3  15   -1.46    1.58
  13  -3 -15   -0.86    1.67
 -13  -3  15   -1.01    2.18
  13  -3 -15    1.99    2.37
  13  -3 -15   -0.25    1.43
 -13  -3  15    0.18    1.95
  15   3 -17   13.43    3.39
  15   3 -17   15.76    2.21
  15   3 -17   12.41    3.21
 -15   3  17   12.85    2.44
 -15   3  17    7.28    3.17
  15  -3 -17   13.95    2.58
  15  -3 -17   17.79    3.91
 -15  -3  17   13.36    2.93
 -15  -3  17   11.45    3.12
 -15  -3  17   15.64    3.39
  15  -3 -17   13.05    2.66
  17   3 -19    2.56    2.09
  17   3 -19    5.90    3.41
  17   3 -19   -0.05    3.22
 -17   3  19    2.54    2.35
 -17   3  19    3.98    3.43
  17  -3 -19    4.26    3.50
 -17  -3  19    1.86    2.73
 -17  -3  19    4.21    3.50
  17  -3 -19    3.33    2.27
  20   4 -18    2.55    3.67
 -20   4  18   -1.93    3.63
  20   4 -18    4.01    1.95
  20   4 -18    3.99    3.60
 -20   4  18   -2.81    2.04
  20  -4 -18   -2.81    5.04
 -20  -4  18    8.31    6.20
 -20  -4  18    2.12    2.70
  20  -4 -18    3.22    2.58
  18   4 -16   63.59    4.16
  18   4 -16   50.94    6.04
 -18   4  16   53.31    6.52
  18   4 -16   73.28    6.66
 -18   4  16   56.80    4.22
 -18  -4  16   56.91    6.57
 -18  -4  16   66.16    5.24
  18  -4 -16   55.88    7.27
 -18  -4  16   60.71    5.60
  18  -4 -16   68.75    5.43
  16   4 -14    2.50    2.08
 -16   4  14   -0.22    1.73
  16   4 -14    1.21    2.27
 -16   4  14    2.07    2.17
 -16  -4  14    4.64    2.36
  16  -4 -14    3.23    1.75
 -16  -4  14    1.50    1.77
  16  -4 -14   -1.53    2.29
  16  -4 -14    1.67    1.53
 -16  -4  14    0.71    1.83
 -14   4  12   40.09    4.72
 -14   4  12   39.20    2.85
  14   4 -12   43.89    4.36
  14   4 -12   36.03    2.71
  14   4 -12   30.89    4.22
 -14   4  12   42.20    4.25
  14   4 -12   40.54    4.23
 -14   4  12   36.46    4.09
  14  -4 -12   40.52    3.65
  14  -4 -12   38.93    4.67
 -14  -4  12   38.37    5.35
 -14  -4  12   40.58    4.36
  14  -4 -12   40.85    4.77
  14  -4 -12   41.33    2.87
 -14  -4  12   42.49    3.77
 -14  -4  12   47.82    3.35
 -12   4  10   12.20    1.52
  12   4 -10    9.55    2.03
  12   4 -10    9.64    2.06
 -12   4  10   11.90    2.26
  12   4 -10   11.56    2.05
  12   4 -10   11.17    1.38
 -12   4  10   11.16    2.36
 -12   4  10   11.62    2.14
 -12   4  10   12.86    2.06
 -12  -4  10   10.31    1.83
 -12  -4  10   12.64    2.20
  12  -4 -10   15.38    2.77
  12  -4 -10   14.97    2.19
  12  -4 -10    9.93    2.38
 -12  -4  10   12.18    1.50
 -12  -4  10   11.46    2.96
 -12  -4  10   13.73    2.57
  12  -4 -10   11.55    1.40
  12  -4 -10   11.51    1.06
 -10   4   8    0.80    0.56
  10   4  -8    0.33    0.46
 -10   4   8    0.65    1.29
  10   4  -8    0.34    1.05
 -10   4   8    1.76    1.02
  10   4  -8    1.25    1.19
 -10   4   8   -0.44    1.01
 -10   4   8    1.51    1.49
  10   4  -8    1.23    0.64
 -10   4   8    1.05    0.58
  10   4  -8    0.66    1.20
  10  -4  -8    1.10    0.58
 -10  -4   8    2.69    1.29
 -10  -4   8    1.48    0.66
 -10  -4   8    1.35    0.60
  10  -4  -8    1.20    0.90
 -10  -4   8    1.35    1.08
 -10  -4   8    1.91    1.18
 -10  -4   8    2.17    1.47
  10  -4  -8   -1.28    1.01
  10  -4  -8    1.62    0.61
  10  -4  -8    2.78    1.36
  -8   4   6    7.94    0.72
  -8   4   6    7.75    1.52
  -8   4   6    7.42    1.23
   8   4  -6    7.43    1.34
  -8   4   6    5.79    1.37
  -8   4   6    8.89    1.51
   8   4  -6    7.41    0.95
   8   4  -6    5.57    1.16
   8   4  -6    7.50    0.66
   8   4  -6    4.65    1.23
  -8   4   6    7.97    1.13
  -8  -4   6    9.79    1.60
   8  -4  -6    5.90    1.42
  -8  -4   6    7.77    1.55
  -8  -4   6    8.88    0.79
   8  -4  -6    7.71    1.42
   8  -4  -6    7.86    1.02
  -8  -4   6    7.36    1.36
  -8  -4   6    5.39    1.12
  -8  -4   6    7.92    1.11
   8  -4  -6    8.11    1.32
   6   4  -4   73.79    4.10
  -6   4   4   73.44    3.78
   6   4  -4   75.86    3.83
  -6   4   4   65.24    4.46
  -6   4   4   76.18    4.14
  -6   4   4   71.93    3.98
   6   4  -4   76.72    4.02
   6   4  -4   74.02    4.18
  -6  -4   4   76.92    4.10
  -6  -4   4   73.18    4.28
  -6  -4   4   76.48    4.04
  -6  -4   4   74.84    3.83
   6  -4  -4   70.60    3.97
   6  -4  -4   75.61    4.36
   6  -4  -4   77.84    3.88
   6  -4  -4   69.34    4.10
   4   4  -2    0.31    0.54
  -4   4   2    0.25    0.63
   4   4  -2    0.31    0.36
  -4   4   2   -0.30    0.46
   4   4  -2   -0.19    0.48
  -4   4   2    0.33    0.53
  -4   4   2    0.87    0.39
   4   4  -2   -0.32    0.46
  -4   4   2   -0.40    0.59
  -4  -4   2    0.70    0.53
  -4  -4   2    0.34    0.16
   4  -4  -2    0.25    0.38
   4  -4  -2   -0.41    0.46
  -4  -4   2    0.92    0.42
  -4  -4   2    0.59    0.62
   4  -4  -2    0.43    0.52
   4  -4  -2   -0.64    0.50
  -4  -4   2   -0.02    0.44
  -2   4   0  161.17    7.57
  -2   4   0  166.65    7.27
   2   4   0  158.99    7.40
  -2   4   0  155.67    7.50
   2   4   0  165.21    7.06
   2   4   0  149.72    7.49
   2   4   0  150.88    7.25
  -2   4   0  157.24    7.04
   2   4   0  171.95    7.61
  -2   4   0  151.88    7.53
   2  -4   0  157.90    7.26
  -2  -4   0  153.14    7.27
   2  -4   0  165.38    7.58
  -2  -4   0  160.90    7.59
   2  -4   0  159.35    7.54
   2  -4   0  165.44    7.60
  -2  -4   0  151.81    7.48
  -2  -4   0  163.43    7.06
  -2  -4   0  162.19    7.42
  -2  -4   0  168.64    7.52
   2  -4   0  159.62    7.05
   0   4   2    1.64    0.52
   0   4   2    1.75    0.40
   0   4  -2    1.22    0.48
   0   4  -2    1.52    0.65
   0   4  -2    1.49    0.54
   0   4   2    1.66    0.42
   0   4  -2    1.50    0.54
   0   4   2    1.21    0.44
   0   4  -2    1.65    0.58
   0   4   2    1.74    0.61
   0  -4  -2    1.25    0.48
   0  -4   2    0.83    0.60
   0  -4  -2    1.81    0.41
   0  -4   2    1.28    0.50
   0  -4   2    2.00    0.55
   0  -4  -2    2.03    0.65
   0  -4  -2    2.11    0.44
   0  -4   2    1.99    0.41
   0  -4   2    1.23    0.52
   0  -4   2    1.71    0.62
   0  -4  -2    1.72    0.57
   2   4  -4  450.66   21.47
   2   4  -4  454.80   21.70
   2   4  -4  502.73   21.73
  -2   4   4  525.91   21.65
  -2   4   4  480.01   21.50
   2   4  -4  464.93   21.71
  -2   4   4  508.13   21.49
  -2   4   4  534.55   21.81
   2   4  -4  451.85   21.66
  -2   4   4  530.84   21.76
  -2   4   4  502.49   21.77
   2   4  -4  447.14   21.59
  -2  -4   4  449.10   21.68
  -2  -4   4  465.63   21.61
  -2  -4   4  469.46   21.70
   2  -4  -4  464.21   21.76
  -2  -4   4  428.02   21.66
   2  -4  -4  541.50   21.81
   2  -4  -4  488.65   21.46
  -2  -4   4  481.10   21.74
   2  -4  -4  500.67   21.73
   2  -4  -4  503.82   21.68
   4   4  -6   67.32    3.80
  -4   4   6   64.31    3.58
   4   4  -6   64.85    3.43
  -4   4   6   60.20    3.39
   4   4  -6   64.54    3.83
  -4   4   6   67.70    3.85
   4   4  -6   61.99    3.85
  -4   4   6   58.22    3.81
  -4   4   6   66.04    3.62
   4   4  -6   75.59    3.93
  -4   4   6   66.78    3.92
  -4  -4   6   60.74    3.75
   4  -4  -6   75.12    3.45
   4  -4  -6   72.53    4.33
   4  -4  -6   64.71    3.91
  -4  -4   6   66.84    4.00
  -4  -4   6   65.61    4.22
  -4  -4   6   65.74    3.66
  -4  -4   6   63.91    3.81
   4  -4  -6   64.88    3.64
   4  -4  -6   63.22    3.84
  -6   4   8  295.25   14.19
  -6   4   8  320.19   14.53
   6   4  -8  295.83   14.63
   6   4  -8  319.04   14.27
  -6   4   8  325.22   14.85
   6   4  -8  275.23   14.69
   6   4  -8  303.03   14.21
   6   4  -8  324.86   14.72
   6   4  -8  307.89   14.85
  -6   4   8  347.19   15.03
  -6   4   8  304.54   14.70
   6  -4  -8  272.87   14.62
   6  -4  -8  297.19   14.88
   6  -4  -8  314.02   14.88
  -6  -4   8  297.48   14.32
  -6  -4   8  319.34   14.72
   6  -4  -8  330.38   14.18
  -6  -4   8  339.01   14.98
   6  -4  -8  303.80   14.25
  -6  -4   8  337.13   14.95
  -6  -4   8  315.11   14.71
  -8   4  10  100.83    5.86
  -8   4  10   91.30    5.60
   8   4 -10  102.28    5.97
  -8   4  10   92.54    5.76
   8   4 -10   91.45    5.67
  -8   4  10  102.37    5.41
   8   4 -10   80.62    5.35
  -8   4  10   84.87    4.90
   8   4 -10   94.31    5.53
   8   4 -10   99.11    4.84
   8   4 -10   86.74    4.82
   8  -4 -10   94.33    5.84
  -8  -4  10   85.73    5.71
  -8  -4  10   96.50    5.49
  -8  -4  10   92.92    5.62
   8  -4 -10   98.68    4.89
  -8  -4  10   91.73    5.05
   8  -4 -10   87.04    5.45
  -8  -4  10   89.82    4.92
   8  -4 -10   91.59    4.80
   8  -4 -10   89.57    5.80
  -8  -4  10   94.46    5.81
  10   4 -12   85.51    5.78
  10   4 -12  105.18    5.17
  10   4 -12   91.92    6.80
 -10   4  12  106.11    6.85
  10   4 -12  109.06    6.35
 -10   4  12  120.03    6.29
 -10   4  12  102.32    6.58
  10   4 -12   92.80    6.36
 -10   4  12  105.04    6.60
  10   4 -12  103.02    6.29
  10  -4 -12  106.75    5.35
 -10  -4  12  105.26    5.36
 -10  -4  12  106.81    5.88
 -10  -4  12   92.14    6.04
 -10  -4  12   97.73    6.50
 -10  -4  12  104.90    6.52
  10  -4 -12  100.32    6.16
  10  -4 -12  100.49    5.12
 -10  -4  12   99.84    6.87
  10  -4 -12  103.61    6.69
  10  -4 -12  109.32    5.53
  10  -4 -12   97.52    6.80
  12   4 -14  107.14    5.35
 -12   4  14  109.34    6.19
  12   4 -14  105.21    7.40
 -12   4  14  115.11    7.07
  12   4 -14  109.07    7.03
 -12   4  14  113.07    7.42
 -12   4  14  122.38    7.62
  12   4 -14  106.81    7.14
  12   4 -14  111.48    6.06
 -12  -4  14  112.61    6.74
  12  -4 -14  111.85    5.50
  12  -4 -14  112.44    6.92
 -12  -4  14  109.86    7.39
 -12  -4  14  119.46    6.95
  12  -4 -14  107.80    5.38
  12  -4 -14  112.30    7.81
  12  -4 -14  112.28    6.22
  14   4 -16   11.96    3.09
  14   4 -16    6.93    1.69
 -14   4  16    7.63    1.83
  14   4 -16    6.82    2.39
 -14   4  16    8.09    2.91
  14  -4 -16    6.71    2.15
  14  -4 -16    1.38    2.68
 -14  -4  16    7.96    2.62
  14  -4 -16    7.80    2.15
 -14  -4  16    8.52    2.41
 -14  -4  16    7.69    2.73
 -16   4  18   70.15    6.86
  16   4 -18   57.47    4.57
 -16   4  18   65.60    4.98
  16   4 -18   61.64    6.44
  16   4 -18   54.23    6.59
  16  -4 -18   60.85    5.77
 -16  -4  18   58.08    5.98
 -16  -4  18   56.57    6.53
  16  -4 -18   61.26    7.58
  16  -4 -18   65.51    5.54
 -19   5  17   28.48    3.46
 -19   5  17   24.78    5.04
  19   5 -17   30.19    4.87
  19   5 -17   24.55    4.50
  19  -5 -17   20.79    5.21
 -19  -5  17   22.34    4.27
  19  -5 -17   33.17    4.73
 -19  -5  17   29.96    4.25
 -17   5  15   15.91    2.02
 -17   5  15   15.23    3.57
  17   5 -15   17.21    2.28
  17   5 -15   14.46    3.28
  17   5 -15   14.53    3.30
 -17  -5  15   18.05    3.14
  17  -5 -15   19.52    4.35
  17  -5 -15   16.20    2.62
 -17  -5  15   10.00    3.24
  15   5 -13    2.46    0.90
 -15   5  13    2.09    1.05
 -15   5  13    3.35    2.13
  15   5 -13   -3.47    3.51
  15   5 -13   -1.77    1.85
  15   5 -13   -1.03    1.62
 -15  -5  13    1.68    1.46
  15  -5 -13    1.53    1.54
  15  -5 -13    2.68    2.56
 -15  -5  13    4.05    2.43
 -15  -5  13    1.58    1.69
 -13   5  11   12.17    2.36
 -13   5  11   12.37    2.42
 -13   5  11   13.52    1.56
  13   5 -11   14.46    2.65
  13   5 -11   12.10    2.28
 -13   5  11   10.10    2.69
  13   5 -11   13.47    1.40
 -13   5  11   11.52    2.73
  13   5 -11   13.45    2.51
 -13  -5  11   15.38    1.47
  13  -5 -11   14.84    1.60
  13  -5 -11   14.61    1.41
  13  -5 -11   14.27    2.34
 -13  -5  11   11.08    2.88
 -13  -5  11   12.34    2.70
  13  -5 -11   16.69    2.67
 -13  -5  11   15.20    2.46
  13  -5 -11   10.53    2.62
 -13  -5  11   15.36    3.09
 -13  -5  11   11.94    1.75
  11   5  -9   18.19    1.25
  11   5  -9   19.93    2.75
  11   5  -9   16.10    1.65
 -11   5   9   16.43    1.33
 -11   5   9   15.10    2.43
 -11   5   9   20.45    1.69
  11   5  -9   17.74    2.40
 -11   5   9   23.28    2.80
 -11   5   9   19.05    2.80
  11   5  -9   14.04    2.11
 -11   5   9   16.47    2.57
  11  -5  -9   15.73    2.25
 -11  -5   9   16.95    1.71
 -11  -5   9   13.29    2.41
 -11  -5   9   17.55    1.46
  11  -5  -9   16.15    1.63
 -11  -5   9   19.31    2.91
  11  -5  -9   17.63    2.75
  11  -5  -9   14.94    1.30
 -11  -5   9   13.54    2.09
  11  -5  -9   18.76    2.99
 -11  -5   9   15.94    2.49
   9   5  -7   23.42    2.40
  -9   5   7   26.59    2.47
   9   5  -7   23.70    2.59
  -9   5   7   24.87    2.64
  -9   5   7   24.56    2.75
   9   5  -7   24.62    1.85
  -9   5   7   24.62    2.45
   9   5  -7   20.67    2.40
  -9   5   7   24.66    1.91
  -9  -5   7   21.47    2.36
  -9  -5   7   20.07    2.59
   9  -5  -7   19.15    2.25
   9  -5  -7   23.48    2.75
  -9  -5   7   25.48    2.62
  -9  -5   7   25.17    1.96
  -9  -5   7   25.27    2.88
   9  -5  -7   22.70    1.88
   9  -5  -7   25.08    2.57
  -7   5   5  180.96    8.58
   7   5  -5  199.79    9.06
  -7   5   5  171.18    8.83
   7   5  -5  174.00    8.80
  -7   5   5  190.21    9.18
  -7   5   5  180.94    8.98
   7   5  -5  182.63    8.60
   7   5  -5  180.28    9.04
  -7  -5   5  189.03    9.10
  -7  -5   5  191.05    8.89
   7  -5  -5  187.54    8.66
   7  -5  -5  179.17    8.85
  -7  -5   5  182.86    8.62
   7  -5  -5  172.68    8.98
   7  -5  -5  175.35    9.20
  -7  -5   5  172.29    8.89
  -5   5   3    3.76    0.87
  -5   5   3    3.51    0.71
  -5   5   3    3.13    0.93
  -5   5   3    2.72    0.92
   5   5  -3    3.54    0.90
   5   5  -3    2.04    0.71
   5   5  -3    2.61    0.65
   5   5  -3    1.86    0.79
  -5   5   3    4.61    0.89
  -5  -5   3    1.68    0.71
  -5  -5   3    3.09    0.84
   5  -5  -3    2.40    0.99
   5  -5  -3    2.19    0.75
   5  -5  -3    3.47    0.67
   5  -5  -3    3.73    0.89
  -5  -5   3    2.36    0.74
  -5  -5   3    3.56    0.73
   3   5  -1  237.50   10.24
  -3   5   1  214.91   10.71
  -3   5   1  217.06   10.64
  -3   5   1  222.56   10.21
  -3   5   1  238.14   10.71
   3   5  -1  243.45   10.71
  -3   5   1  249.24   10.74
   3   5  -1  217.89   10.56
   3   5  -1  230.66   10.65
  -3   5   1  236.38   10.24
   3   5  -1  226.77   10.23
  -3  -5   1  231.91   10.23
  -3  -5   1  241.44   10.63
  -3  -5   1  218.51   10.68
   3  -5  -1  223.63   10.69
  -3  -5   1  217.45   10.63
  -3  -5   1  240.01   10.67
   3  -5  -1  229.07   10.24
   3  -5  -1  235.95   10.74
   3  -5  -1  225.91   10.74
   3  -5  -1  224.83   10.22
  -3  -5   1  216.96   10.24
  -1   5  -1   26.71    1.89
   1   5   1   26.13    1.90
   1   5   1   21.18    1.53
  -1   5  -1   25.46    1.58
  -1   5  -1   23.28    1.73
   1   5   1   22.07    1.57
   1   5   1   26.39    1.32
  -1   5  -1   21.89    1.63
  -1   5  -1   24.35    1.81
   1   5   1   25.31    1.75
   1  -5   1   25.61    1.77
   1  -5   1   24.36    1.27
  -1  -5  -1   22.89    1.65
  -1  -5  -1   23.77    1.67
  -1  -5  -1   22.73    1.87
  -1  -5  -1   24.47    1.73
   1  -5   1   21.55    1.57
   1  -5   1   24.45    1.79
  -1  -5  -1   23.80    1.58
   1  -5   1   25.34    1.93
   1   5  -3  311.02   13.35
  -1   5   3  288.78   13.23
   1   5  -3  318.98   13.12
  -1   5   3  267.24   12.99
   1   5  -3  298.11   13.22
  -1   5   3  308.02   13.33
   1   5  -3  275.86   13.19
  -1   5   3  314.06   13.01
  -1   5   3  260.12   13.15
   1   5  -3  267.80   13.21
  -1  -5   3  276.60   12.98
  -1  -5   3  268.15   13.28
   1  -5  -3  291.74   13.33
   1  -5  -3  285.76   13.02
   1  -5  -3  307.18   13.04
  -1  -5   3  297.52   13.26
  -1  -5   3  285.40   13.25
  -1  -5   3  281.74   13.06
   1  -5  -3  269.45   13.23
  -1  -5   3  268.48   13.19
   1  -5  -3  282.75   13.18
   1  -5  -3  313.34   13.06
   3   5  -5  246.27   11.49
  -3   5   5  247.15   11.52
   3   5  -5  258.46   11.45
  -3   5   5  265.77   11.48
  -3   5   5  218.25   11.31
   3   5  -5  231.15   11.42
  -3   5   5  230.70   11.25
   3   5  -5  232.74   11.13
   3   5  -5  232.86   11.38
  -3  -5   5  241.17   11.50
   3  -5  -5  242.46   11.57
  -3  -5   5  246.47   11.44
  -3  -5   5  233.96   11.49
   3  -5  -5  254.47   11.50
  -3  -5   5  242.46   11.66
   3  -5  -5  233.22   11.07
   3  -5  -5  265.25   11.49
  -3  -5   5  241.72   11.41
   3  -5  -5  271.58   11.56
   5   5  -7   66.85    3.51
  -5   5   7   64.25    4.02
   5   5  -7   65.45    4.00
  -5   5   7   62.31    3.75
  -5   5   7   58.10    3.46
  -5   5   7   64.64    3.77
   5   5  -7   66.22    4.10
  -5   5   7   71.14    4.12
   5   5  -7   65.81    4.01
  -5   5   7   65.57    4.05
   5   5  -7   67.47    4.15
   5   5  -7   73.15    3.82
   5  -5  -7   73.40    4.17
  -5  -5   7   64.35    3.80
  -5  -5   7   69.00    4.10
   5  -5  -7   60.61    4.09
   5  -5  -7   58.65    3.75
  -5  -5   7   65.20    3.99
   5  -5  -7   69.83    3.50
  -5  -5   7   70.23    4.10
   7   5  -9  341.14   15.68
  -7   5   9  309.71   15.02
  -7   5   9  319.02   15.65
  -7   5   9  315.18   15.81
   7   5  -9  322.08   15.64
   7   5  -9  326.90   15.78
   7   5  -9  340.98   15.19
  -7   5   9  343.81   15.50
   7   5  -9  340.44   15.92
  -7   5   9  331.56   15.81
   7   5  -9  323.93   15.01
   7  -5  -9  328.87   15.96
   7  -5  -9  325.11   15.14
   7  -5  -9  308.21   15.67
  -7  -5   9  342.74   15.91
  -7  -5   9  334.79   15.74
   7  -5  -9  348.03   15.92
   7  -5  -9  345.66   15.01
  -7  -5   9  330.73   15.67
  -7  -5   9  304.63   15.75
  -7  -5   9  335.54   15.27
  -9   5  11   23.26    3.39
  -9   5  11   24.23    3.67
   9   5 -11   26.08    3.09
   9   5 -11   25.79    2.19
   9   5 -11   25.54    3.46
   9   5 -11   22.07    2.72
  -9   5  11   20.46    2.13
  -9   5  11   28.11    3.31
   9   5 -11   26.30    2.06
  -9   5  11   20.97    2.86
   9  -5 -11   25.53    3.36
   9  -5 -11   28.73    3.59
  -9  -5  11   22.71    2.33
   9  -5 -11   25.94    2.76
  -9  -5  11   20.68    2.71
  -9  -5  11   26.95    3.50
  -9  -5  11   23.96    3.16
   9  -5 -11   24.85    2.08
   9  -5 -11   26.16    2.18
  -9  -5  11   28.90    4.00
 -11   5  13  212.42   10.61
  11   5 -13  183.43   10.70
 -11   5  13  201.48   10.82
 -11   5  13  172.76   10.77
  11   5 -13  186.03   10.55
  11   5 -13  218.26   12.51
  11   5 -13  198.26    9.60
  11   5 -13  205.21   10.76
  11   5 -13  199.08    9.35
  11  -5 -13  200.53   11.29
  11  -5 -13  194.94    9.60
 -11  -5  13  197.99   10.94
 -11  -5  13  200.29   11.39
  11  -5 -13  185.40   10.42
  11  -5 -13  191.92    9.30
  11  -5 -13  206.86   11.30
 -11  -5  13  190.58   10.89
 -11  -5  13  213.08   10.65
 -11  -5  13  197.16    9.53
 -13   5  15   14.36    2.05
 -13   5  15   10.57    2.90
  13   5 -15   15.88    2.76
  13   5 -15   15.52    2.87
  13   5 -15   15.81    2.27
 -13   5  15   15.12    3.30
  13   5 -15   12.11    1.67
 -13  -5  15   15.62    2.87
  13  -5 -15   14.63    2.56
  13  -5 -15   11.66    1.97
  13  -5 -15   16.52    3.34
 -13  -5  15    9.29    2.65
  13  -5 -15   12.07    1.63
  13  -5 -15   16.41    1.90
 -15   5  17   55.07    6.19
  15   5 -17   70.85    6.22
  15   5 -17   60.21    6.09
  15   5 -17   61.44    4.22
 -15   5  17   58.76    4.50
  15  -5 -17   49.09    5.21
  15  -5 -17   60.98    6.86
  15  -5 -17   56.46    4.76
 -15  -5  17   56.41    6.22
 -15  -5  17   59.39    5.52
 -17   5  19   21.07    3.02
  17   5 -19   23.44    4.63
  17   5 -19   25.64    3.32
  17   5 -19   26.05    4.91
 -17   5  19   23.71    4.66
  17  -5 -19   21.32    3.62
 -17  -5  19   16.94    3.96
 -17  -5  19   27.84    5.13
  17  -5 -19   22.12    4.92
  18   6 -16   35.32    4.80
 -18   6  16   48.25    6.17
  18   6 -16   47.31    3.05
  18   6 -16   53.99    6.05
 -18   6  16   45.97    3.07
  18  -6 -16   53.39    5.15
 -18  -6  16   49.83    6.66
  18  -6 -16   50.87    6.62
 -18  -6  16   51.77    5.60
 -16   6  14    5.22    2.71
  16   6 -14    4.03    1.00
  16   6 -14    2.20    2.71
 -16   6  14    5.29    1.11
  16   6 -14   -0.19    2.24
  16  -6 -14    2.85    1.96
 -16  -6  14    3.98    2.03
 -16  -6  14    9.71    2.86
  16  -6 -14    1.89    2.83
 -14   6  12   28.51    3.97
  14   6 -12   26.70    1.82
  14   6 -12   27.57    3.74
 -14   6  12   27.96    4.29
  14   6 -12   33.85    3.98
  14   6 -12   22.87    3.44
 -14   6  12   26.32    1.89
  14  -6 -12   34.07    3.59
  14  -6 -12   27.93    4.37
  14  -6 -12   28.91    2.07
 -14  -6  12   31.80    3.68
  14  -6 -12   34.80    4.73
 -14  -6  12   26.52    3.90
 -14  -6  12   30.82    2.14
 -14  -6  12   37.08    5.78
 -12   6  10    3.41    2.10
 -12   6  10    4.11    1.75
 -12   6  10    4.18    2.02
  12   6 -10    7.08    1.13
  12   6 -10    3.60    1.55
  12   6 -10    5.29    2.23
 -12   6  10    5.13    2.18
 -12   6  10    6.43    1.26
  12   6 -10    8.57    2.03
  12  -6 -10    7.27    1.21
 -12  -6  10    7.17    1.86
  12  -6 -10    3.23    2.11
 -12  -6  10    7.86    1.29
 -12  -6  10    8.65    2.57
  12  -6 -10    9.69    1.97
 -12  -6  10    5.09    1.94
  12  -6 -10    5.59    2.22
 -12  -6  10    6.34    2.10
  10   6  -8    6.98    1.43
 -10   6   8    7.01    1.61
 -10   6   8    5.59    1.63
  10   6  -8    5.38    1.52
  10   6  -8    6.44    1.15
  10   6  -8    8.50    1.83
 -10   6   8    6.55    1.83
 -10   6   8    3.75    1.07
 -10   6   8    6.02    1.45
 -10  -6   8    5.95    1.71
 -10  -6   8    5.69    1.11
  10  -6  -8    4.69    1.58
  10  -6  -8    3.83    1.34
  10  -6  -8    7.52    1.17
  10  -6  -8    5.97    1.79
 -10  -6   8    8.40    1.92
 -10  -6   8    8.27    1.61
  -8   6   6   11.04    1.74
   8   6  -6    7.80    1.51
  -8   6   6   11.47    1.82
   8   6  -6    8.55    1.55
   8   6  -6    8.11    1.37
  -8   6   6   10.77    1.56
  -8   6   6    9.34    1.51
   8   6  -6   10.14    1.42
  -8   6   6    9.53    1.66
  -8  -6   6    9.15    1.70
  -8  -6   6   11.20    1.65
  -8  -6   6    8.11    1.26
   8  -6  -6    8.53    1.50
  -8  -6   6    6.71    1.51
   8  -6  -6    6.59    1.66
   8  -6  -6    6.91    1.45
   8  -6  -6    8.23    1.25
  -8  -6   6    8.76    1.60
  -6   6   4   66.06    3.75
  -6   6   4   62.22    4.47
  -6   6   4   71.87    4.12
  -6   6   4   66.45    3.80
   6   6  -4   65.08    3.97
   6   6  -4   72.14    3.88
   6   6  -4   68.55    3.75
  -6   6   4   74.71    4.11
   6  -6  -4   69.13    3.89
  -6  -6   4   71.93    4.12
   6  -6  -4   58.71    3.93
   6  -6  -4   68.97    3.73
   6  -6  -4   59.50    4.61
  -6  -6   4   68.84    3.76
  -6  -6   4   61.64    3.90
  -6  -6   4   69.04    3.86
  -4   6   2   16.48    1.25
   4   6  -2   18.56    1.31
  -4   6   2   17.76    1.09
   4   6  -2   18.16    1.62
  -4   6   2   17.72    1.65
  -4   6   2   18.56    1.84
   4   6  -2   15.64    2.15
  -4   6   2   14.03    1.89
   4   6  -2   15.62    1.69
  -4   6   2   21.29    1.77
   4   6  -2   14.72    1.02
   4  -6  -2   17.45    1.08
   4  -6  -2   15.33    1.78
  -4  -6   2   15.80    1.63
   4  -6  -2   18.26    1.33
   4  -6  -2   18.02    1.77
   4  -6  -2   14.96    1.62
  -4  -6   2   18.19    1.73
  -4  -6   2   17.80    1.65
  -4  -6   2   16.79    1.70
  -4  -6   2   17.45    1.28
  -4  -6   2   17.94    1.09
  -2   6   0  185.41    8.58
   2   6   0  176.19    8.47
   2   6   0  173.98    8.56
   2   6   0  183.33    8.07
  -2   6   0  190.22    8.73
  -2   6   0  184.88    8.29
   2   6   0  177.62    8.29
  -2   6   0  174.24    8.05
  -2   6   0  168.27    8.61
   2   6   0  188.63    8.72
   2  -6   0  175.27    8.29
  -2  -6   0  176.25    8.69
  -2  -6   0  175.11    8.32
   2  -6   0  177.45    8.66
   2  -6   0  185.94    8.06
  -2  -6   0  169.47    8.53
  -2  -6   0  187.87    8.54
   2  -6   0  172.92    8.59
   2  -6   0  194.62    8.79
   0   6  -2   13.11    1.32
   0   6  -2   14.16    1.61
   0   6  -2   11.11    1.22
   0   6  -2   13.59    1.24
   0   6   2   13.63    1.54
   0   6   2   13.81    1.04
   0   6  -2   11.53    1.36
   0   6   2   10.75    1.23
   0   6   2   10.20    1.22
   0   6   2   12.15    1.18
   0  -6  -2   12.28    1.54
   0  -6  -2   11.26    1.19
   0  -6   2   11.93    1.52
   0  -6   2    9.67    1.37
   0  -6  -2   13.60    1.35
   0  -6   2   11.28    1.00
   0  -6  -2   11.80    1.05
   0  -6  -2   11.87    1.25
   0  -6   2   11.29    1.00
   0  -6   2   12.25    1.32
   0  -6   2   11.14    1.21
   0  -6  -2   11.32    1.33
   2   6  -4  294.89   14.49
  -2   6   4  278.39   14.79
   2   6  -4  282.59   14.18
  -2   6   4  349.28   14.35
  -2   6   4  283.42   14.23
  -2   6   4  351.55   14.63
   2   6  -4  302.32   14.44
  -2   6   4  322.96   14.51
   2   6  -4  329.49   14.60
   2  -6  -4  318.38   14.46
   2  -6  -4  323.49   14.60
  -2  -6   4  337.58   14.66
   2  -6  -4  312.98   14.35
   2  -6  -4  314.68   14.59
  -2  -6   4  311.37   14.32
  -2  -6   4  291.55   14.49
   2  -6  -4  323.36   14.19
  -2  -6   4  320.89   14.50
   4   6  -6    2.51    0.61
  -4   6   6    2.63    0.85
   4   6  -6    3.58    1.03
   4   6  -6    4.00    0.98
   4   6  -6    0.64    1.01
  -4   6   6    3.36    1.06
   4   6  -6    3.50    1.06
  -4   6   6    1.96    1.00
  -4   6   6    1.10    0.86
   4   6  -6    1.75    0.66
  -4   6   6    2.02    1.00
  -4  -6   6    1.31    0.90
   4  -6  -6    4.24    1.07
   4  -6  -6    2.94    0.96
   4  -6  -6    3.04    0.72
  -4  -6   6    2.06    0.87
  -4  -6   6    1.38    0.85
  -4  -6   6    1.73    0.83
   4  -6  -6    2.52    1.00
   4  -6  -6    2.34    1.02
  -4  -6   6    2.41    0.91
   6   6  -8   91.16    5.31
  -6   6   8   88.86    5.27
  -6   6   8   86.25    4.97
  -6   6   8   83.77    5.15
   6   6  -8   80.25    5.09
  -6   6   8   91.64    4.57
   6   6  -8   85.63    5.17
   6   6  -8   88.71    4.52
   6   6  -8   94.01    5.37
  -6   6   8   95.82    5.05
  -6   6   8   91.39    5.29
   6   6  -8   93.48    4.91
   6  -6  -8   88.71    5.39
  -6  -6   8   84.57    4.92
   6  -6  -8   93.91    5.33
  -6  -6   8   89.12    5.27
  -6  -6   8   91.84    5.31
   6  -6  -8   79.86    5.22
  -6  -6   8   83.69    5.16
  -6  -6   8   86.51    5.19
   6  -6  -8   87.08    4.86
   6  -6  -8   90.39    4.48
  -8   6  10   20.77    2.63
  -8   6  10   24.92    3.31
   8   6 -10   23.02    1.87
   8   6 -10   24.51    2.72
   8   6 -10   24.08    3.35
   8   6 -10   24.40    2.27
   8   6 -10   24.19    3.17
  -8   6  10   20.21    2.64
  -8   6  10   21.09    2.01
   8   6 -10   19.78    2.54
  -8  -6  10   23.26    2.89
   8  -6 -10   20.39    2.90
  -8  -6  10   19.19    2.54
  -8  -6  10   20.33    2.31
   8  -6 -10   23.59    2.73
  -8  -6  10   26.77    2.79
   8  -6 -10   25.32    1.91
   8  -6 -10   21.58    3.37
   8  -6 -10   19.53    2.09
  -8  -6  10   18.60    2.70
 -10   6  12   35.88    4.29
 -10   6  12   44.72    4.47
  10   6 -12   39.25    2.69
 -10   6  12   44.65    3.91
  10   6 -12   43.52    3.84
  10   6 -12   41.48    3.81
 -10   6  12   35.08    3.96
  10   6 -12   44.58    4.69
  10   6 -12   34.71    4.09
  10   6 -12   40.24    2.88
 -10   6  12   37.87    2.92
  10  -6 -12   42.01    4.53
 -10  -6  12   29.03    4.40
 -10  -6  12   38.79    3.19
  10  -6 -12   43.63    4.26
 -10  -6  12   43.17    4.31
  10  -6 -12   39.49    2.75
 -10  -6  12   37.27    3.75
  10  -6 -12   36.10    3.62
 -10  -6  12   44.07    4.07
  10  -6 -12   36.29    2.76
 -12   6  14   37.20    4.67
 -12   6  14   43.91    4.80
  12   6 -14   41.90    4.45
  12   6 -14   42.36    3.02
  12   6 -14   52.67    4.64
  12   6 -14   38.94    3.09
 -12  -6  14   53.09    4.79
  12  -6 -14   42.13    4.06
 -12  -6  14   46.02    3.42
  12  -6 -14   47.52    3.43
  12  -6 -14   46.20    5.15
 -12  -6  14   43.23    4.18
  12  -6 -14   45.55    3.12
 -14   6  16    3.66    1.53
  14   6 -16   -0.10    1.13
  14   6 -16    2.17    2.22
 -14   6  16   -3.38    2.41
  14   6 -16   -2.40    2.08
  14   6 -16   -1.40    0.94
  14  -6 -16    2.42    1.15
 -14  -6  16    1.59    2.45
  14  -6 -16    0.80    1.82
 -14  -6  16    2.29    2.32
  14  -6 -16    4.76    3.06
  14  -6 -16   -1.23    1.68
  14  -6 -16    0.67    0.90
 -16   6  18   37.88    6.06
  16   6 -18   38.38    5.93
  16   6 -18   37.73    3.58
  16   6 -18   37.03    5.30
  16  -6 -18   46.86    5.08
 -16  -6  18   47.46    6.13
 -16  -6  18   36.23    4.73
  16  -6 -18   47.40    6.71
  19   7 -17   -0.85    3.10
 -19   7  17    6.50    3.51
  19   7 -17   -0.11    3.06
 -19  -7  17    0.74    3.36
  19  -7 -17   -2.30    4.05
  19  -7 -17    3.44    2.68
 -19  -7  17   -0.43    3.03
 -17   7  15   -0.31    2.70
  17   7 -15    0.80    2.51
  17  -7 -15    2.76    2.05
 -17  -7  15    1.08    2.89
 -17  -7  15   -0.25    2.17
  17  -7 -15   -6.45    3.02
 -15   7  13    2.42    2.44
  15   7 -13    0.17    1.98
  15   7 -13    4.52    1.96
  15  -7 -13    1.08    1.66
 -15  -7  13    1.04    1.04
 -15  -7  13    3.47    1.87
 -15  -7  13    1.04    1.99
  15  -7 -13    3.87    1.08
  15  -7 -13    4.03    2.53
  13   7 -11    6.92    1.99
 -13   7  11    9.96    2.56
 -13   7  11    5.81    2.06
 -13   7  11    5.98    1.49
  13   7 -11    9.61    1.44
  13   7 -11    7.66    2.26
 -13   7  11    6.14    2.70
  13   7 -11    5.48    2.51
 -13  -7  11    5.03    1.75
 -13  -7  11    6.35    1.85
  13  -7 -11    7.28    1.35
  13  -7 -11    9.01    2.35
  13  -7 -11    5.03    2.38
 -13  -7  11   10.61    2.97
  13  -7 -11    6.93    1.84
 -13  -7  11    7.65    1.37
  11   7  -9   21.77    2.77
 -11   7   9   18.68    2.83
  11   7  -9   24.33    3.54
 -11   7   9   25.73    2.43
 -11   7   9   21.92    2.98
  11   7  -9   23.91    2.22
 -11   7   9   24.39    3.22
 -11   7   9   25.35    3.48
  11   7  -9   25.23    3.08
 -11  -7   9   19.25    2.84
  11  -7  -9   24.10    3.40
 -11  -7   9   27.14    3.26
  11  -7  -9   23.74    2.80
  11  -7  -9   23.29    3.22
 -11  -7   9   22.51    2.31
 -11  -7   9   23.32    3.00
 -11  -7   9   25.74    3.64
  11  -7  -9   24.63    2.26
   9   7  -7   28.96    2.63
   9   7  -7   30.96    2.88
  -9   7   7   33.97    3.00
  -9   7   7   31.84    3.18
   9   7  -7   30.69    2.49
   9   7  -7   25.52    2.96
  -9   7   7   27.99    2.79
  -9   7   7   28.41    2.70
  -9   7   7   26.18    3.16
   9  -7  -7   31.24    2.79
   9  -7  -7   26.42    3.14
   9  -7  -7   27.87    2.41
   9  -7  -7   28.92    2.76
  -9  -7   7   27.55    2.94
  -9  -7   7   36.28    2.96
  -9  -7   7   27.41    3.03
  -9  -7   7   30.44    2.94
  -9  -7   7   28.32    2.53
   7   7  -5   52.00    3.62
  -7   7   5   60.21    3.81
   7   7  -5   57.16    3.80
   7   7  -5   53.46    3.34
  -7   7   5   57.28    3.79
  -7   7   5   49.17    3.37
  -7   7   5   50.74    3.73
   7  -7  -5   55.70    3.93
   7  -7  -5   59.51    3.49
  -7  -7   5   54.74    3.64
  -7  -7   5   52.36    3.74
  -7  -7   5   53.78    3.74
   7  -7  -5   56.19    3.56
  -7  -7   5   55.22    3.43
  -7  -7   5   56.46    3.53
   7  -7  -5   53.73    3.72
  -5   7   3   44.46    3.17
  -5   7   3   51.90    3.30
   5   7  -3   53.25    3.30
   5   7  -3   49.97    2.76
  -5   7   3   47.91    3.18
  -5   7   3   47.27    2.75
   5   7  -3   45.33    2.31
  -5  -7   3   48.75    3.21
  -5  -7   3   46.68    2.33
   5  -7  -3   45.15    3.40
  -5  -7   3   43.81    3.08
   5  -7  -3   52.03    3.27
  -5  -7   3   47.23    2.73
   5  -7  -3   48.97    2.77
  -5  -7   3   48.17    3.12
  -5  -7   3   47.05    3.17
   5  -7  -3   47.68    2.33
   5  -7  -3   44.93    3.17
   3   7  -1   20.70    1.29
  -3   7   1   17.79    1.88
   3   7  -1   17.59    1.30
  -3   7   1   17.55    1.24
   3   7  -1   18.07    1.63
  -3   7   1   18.88    1.88
  -3   7   1   19.27    1.37
   3  -7  -1   17.05    1.75
  -3  -7   1   21.82    1.86
   3  -7  -1   19.38    1.92
  -3  -7   1   18.64    1.76
   3  -7  -1   19.07    1.40
  -3  -7   1   17.93    1.28
  -3  -7   1   19.84    1.96
  -3  -7   1   18.44    1.70
   3  -7  -1   19.38    1.27
   3  -7  -1   19.24    1.99
  -3  -7   1   17.74    1.36
   1   7   1   30.79    2.20
   1   7   1   33.45    2.14
   1   7   1   32.47    1.85
   1   7   1   32.85    2.18
  -1   7  -1   30.27    2.24
  -1   7  -1   34.96    2.17
  -1  -7  -1   34.07    2.22
  -1  -7  -1   36.44    2.26
   1  -7   1   32.24    2.14
  -1  -7  -1   30.83    2.19
  -1  -7  -1   30.25    2.22
   1  -7   1   31.95    2.27
   1  -7   1   35.58    1.82
  -1  -7  -1   32.92    2.52
   1  -7   1   31.02    2.51
   1   7  -3   -0.10    0.62
  -1   7   3    0.35    0.76
  -1   7   3    0.65    0.62
   1   7  -3   -0.40    0.76
   1   7  -3    0.01    0.77
  -1   7   3    0.73    0.61
  -1   7   3    0.24    0.65
  -1   7   3    0.10    0.54
   1   7  -3    0.37    0.89
   1   7  -3    0.02    0.55
  -1  -7   3    0.05    0.71
  -1  -7   3   -0.94    0.59
  -1  -7   3   -0.04    0.71
   1  -7  -3   -0.48    0.58
   1  -7  -3   -0.06    0.75
   1  -7  -3    0.09    0.67
  -1  -7   3    1.22    0.85
   1  -7  -3   -0.28    0.46
  -1  -7   3   -0.04    0.51
  -1  -7   3   -0.18    0.48
   1  -7  -3    0.04    0.58
   1  -7  -3   -0.83    0.61
   3   7  -5    4.26    1.19
  -3   7   5    4.31    0.97
  -3   7   5    5.36    1.12
  -3   7   5    3.24    1.04
   3   7  -5    5.05    0.86
   3   7  -5    5.56    1.20
  -3   7   5    5.05    0.99
   3   7  -5    4.35    1.04
  -3   7   5    5.44    1.28
   3   7  -5    5.32    1.13
   3  -7  -5    6.41    0.91
  -3  -7   5    6.71    1.25
  -3  -7   5    5.46    1.17
   3  -7  -5    5.09    1.21
   3  -7  -5    4.41    1.07
   3  -7  -5    5.64    1.47
   3  -7  -5    4.14    1.10
  -3  -7   5    4.41    1.14
  -3  -7   5    5.80    1.31
  -3  -7   5    5.38    1.01
   5   7  -7   49.35    3.53
   5   7  -7   44.35    2.75
   5   7  -7   46.03    2.74
   5   7  -7   55.35    3.41
  -5   7   7   48.06    3.33
   5   7  -7   45.12    3.26
   5   7  -7   46.32    3.36
  -5   7   7   51.26    3.51
  -5   7   7   48.36    3.26
  -5   7   7   45.65    3.34
   5  -7  -7   46.73    2.73
  -5  -7   7   46.53    3.27
   5  -7  -7   48.36    3.48
   5  -7  -7   49.40    3.54
   5  -7  -7   46.49    3.48
  -5  -7   7   53.18    3.51
  -5  -7   7   44.47    3.37
  -5  -7   7   48.73    3.58
   7   7  -9   15.84    1.49
   7   7  -9   19.28    2.18
  -7   7   9   17.81    2.49
   7   7  -9   15.35    2.31
  -7   7   9   12.61    1.95
   7   7  -9   16.18    2.37
   7   7  -9   15.61    1.68
  -7   7   9   14.72    1.57
  -7   7   9   12.16    1.97
  -7   7   9   15.45    2.29
   7   7  -9   15.85    2.19
  -7   7   9   15.18    2.22
  -7  -7   9   16.23    2.28
  -7  -7   9   13.04    2.04
   7  -7  -9   16.69    2.55
   7  -7  -9    9.43    1.85
   7  -7  -9   15.13    2.28
  -7  -7   9   17.64    2.40
  -7  -7   9   19.39    2.91
   7  -7  -9   16.05    1.51
   9   7 -11   21.18    2.88
   9   7 -11   22.11    2.34
   9   7 -11   24.32    2.90
  -9   7  11   26.17    3.24
  -9   7  11   23.68    3.15
  -9   7  11   19.96    2.99
   9   7 -11   22.92    1.91
   9   7 -11   26.53    3.30
  -9   7  11   22.22    2.09
  -9   7  11   20.31    2.95
  -9  -7  11   26.39    3.61
  -9  -7  11   20.21    2.90
  -9  -7  11   18.65    2.90
   9  -7 -11   32.06    3.79
   9  -7 -11   24.43    3.49
  -9  -7  11   21.88    3.01
   9  -7 -11   19.41    2.85
   9  -7 -11   19.10    1.85
  11   7 -13   16.46    1.98
  11   7 -13   20.34    3.06
  11   7 -13   18.54    2.81
  11   7 -13   22.78    1.99
 -11   7  13   16.16    2.70
 -11   7  13   20.50    3.11
 -11   7  13   16.96    2.24
 -11  -7  13   14.88    2.60
  11  -7 -13   13.38    2.65
  11  -7 -13   16.68    2.62
  11  -7 -13   17.52    2.18
 -11  -7  13   16.55    2.57
  11  -7 -13   16.64    2.92
 -11  -7  13   19.13    3.50
  13   7 -15    8.45    1.69
  13   7 -15   11.77    1.92
 -13   7  15   11.84    3.10
  13   7 -15    4.10    2.34
  13   7 -15    9.09    2.61
  13  -7 -15   14.35    3.15
  13  -7 -15   11.02    1.50
  13  -7 -15   10.77    2.57
  13  -7 -15    9.52    1.80
 -13  -7  15   10.25    2.71
 -13  -7  15    4.82    2.50
 -13  -7  15    9.60    2.01
  15   7 -17    0.91    1.44
  15   7 -17    4.72    2.59
 -15   7  17    4.11    2.80
 -15   7  17    4.66    1.65
  15   7 -17    1.77    2.64
  15  -7 -17    1.75    1.82
 -15  -7  17    4.57    2.75
  15  -7 -17    8.63    3.73
  15  -7 -17    6.21    2.49
 -15  -7  17    6.49    2.81
 -17   7  19    3.42    3.59
  17   7 -19    8.19    3.44
 -17   7  19    0.95    2.11
  17   7 -19    1.11    3.57
  17   7 -19    0.35    1.70
  17  -7 -19   -0.15    2.96
 -17  -7  19    1.68    3.41
  17  -7 -19   -6.31    4.94
 -17  -7  19    5.21    3.91
 -18   8  16   -0.51    3.18
  18   8 -16   -2.12    2.52
  18   8 -16   -1.15    2.73
  18  -8 -16   -0.34    3.30
  18  -8 -16   -0.37    2.46
 -18  -8  16    2.17    3.20
 -18  -8  16    6.37    2.86
 -16   8  14   38.41    5.29
  16   8 -14   42.09    5.39
  16   8 -14   43.27    4.97
  16  -8 -14   42.99    6.27
 -16  -8  14   37.95    5.37
  16  -8 -14   42.81    2.89
 -16  -8  14   41.14    2.97
 -16  -8  14   45.27    4.95
  16  -8 -14   44.12    4.55
  14   8 -12    2.12    2.06
 -14   8  12    3.90    2.08
  14   8 -12    1.90    1.68
  14   8 -12    3.75    1.47
 -14   8  12    2.74    1.67
  14  -8 -12    3.95    4.23
  14  -8 -12    0.45    2.47
 -14  -8  12    4.55    1.93
  14  -8 -12    1.98    1.25
  14  -8 -12    5.31    2.02
 -14  -8  12    2.97    1.51
 -14  -8  12    1.54    2.19
  12   8 -10   13.48    1.85
  12   8 -10   14.60    2.45
 -12   8  10   14.39    2.52
 -12   8  10   18.04    2.65
  12   8 -10   11.03    2.42
  12   8 -10   12.60    2.61
 -12   8  10   14.21    2.74
 -12   8  10   12.25    2.75
 -12   8  10   10.83    2.49
 -12  -8  10   13.09    2.53
  12  -8 -10   16.98    2.75
 -12  -8  10   12.79    2.58
 -12  -8  10   12.52    2.14
  12  -8 -10   14.16    2.30
  12  -8 -10   12.91    2.95
  12  -8 -10    9.95    2.71
 -12  -8  10   15.25    2.46
 -10   8   8   11.11    1.72
  10   8  -8    8.41    1.47
  10   8  -8    5.29    1.43
 -10   8   8    7.44    1.73
 -10   8   8    6.74    2.19
  10   8  -8    6.49    2.27
 -10   8   8    8.75    1.82
  10   8  -8    9.87    1.83
 -10  -8   8    7.11    1.65
 -10  -8   8   11.19    2.39
 -10  -8   8    7.24    1.76
  10  -8  -8    6.65    1.41
  10  -8  -8    4.54    1.82
  10  -8  -8    8.19    1.87
 -10  -8   8    6.55    1.83
  10  -8  -8    8.93    1.68
 -10  -8   8    6.61    1.66
   8   8  -6    4.37    1.23
  -8   8   6    5.00    1.64
   8   8  -6    3.86    1.62
  -8   8   6    4.72    1.50
   8   8  -6    4.18    1.38
  -8   8   6    3.44    1.48
  -8   8   6    4.99    1.30
   8  -8  -6    4.18    1.03
   8  -8  -6    4.89    1.38
  -8  -8   6    3.56    1.54
   8  -8  -6    4.85    1.31
  -8  -8   6    3.51    1.16
   8  -8  -6    3.03    1.29
  -8  -8   6    5.59    1.42
  -8  -8   6    3.33    1.13
  -8  -8   6    3.68    1.30
  -6   8   4    1.72    1.11
   6   8  -4   -0.19    0.62
  -6   8   4    0.21    0.82
   6   8  -4   -0.10    1.01
   6   8  -4    0.51    0.92
  -6   8   4   -0.15    1.01
  -6   8   4   -0.03    0.88
   6   8  -4   -0.11    1.03
  -6   8   4    0.40    0.63
   6  -8  -4   -0.21    0.66
  -6  -8   4   -0.02    0.80
   6  -8  -4    0.02    1.03
   6  -8  -4    0.21    0.78
  -6  -8   4    0.20    0.68
  -6  -8   4   -0.55    0.64
   6  -8  -4    0.39    0.91
  -6  -8   4   -1.40    0.93
  -6  -8   4   -1.74    1.04
   4   8  -2  103.69    5.17
  -4   8   2  114.88    5.93
  -4   8   2  111.31    5.21
  -4   8   2   98.16    5.79
   4   8  -2  107.94    5.74
  -4   8   2  108.73    5.27
   4   8  -2  111.12    5.29
  -4   8   2  118.23    5.95
   4   8  -2  115.42    6.00
   4   8  -2  116.26    5.92
  -4   8   2  104.19    5.84
   4  -8  -2  108.39    5.90
   4  -8  -2  102.92    5.86
  -4  -8   2  101.99    5.77
   4  -8  -2  109.92    5.29
   4  -8  -2  108.22    5.95
  -4  -8   2  109.76    5.80
   4  -8  -2  112.28    5.22
  -4  -8   2  108.85    5.31
  -4  -8   2  110.98    5.90
  -4  -8   2  113.54    5.84
  -4  -8   2  101.94    5.19
  -2   8   0    2.62    0.74
  -2   8   0    2.46    1.10
  -2   8   0    1.45    0.50
  -2   8   0    1.77    0.78
   2   8   0    0.98    0.96
   2   8   0    2.46    0.82
   2   8   0    1.15    0.57
   2   8   0    2.05    0.51
  -2   8   0    2.48    0.84
   2   8   0    1.57    0.82
  -2   8   0    0.96    0.80
   2  -8   0    1.67    0.45
  -2  -8   0    1.06    0.85
   2  -8   0    1.33    0.87
   2  -8   0    1.40    0.66
  -2  -8   0    2.01    0.69
   2  -8   0    0.39    0.76
  -2  -8   0    0.79    0.76
  -2  -8   0    1.26    0.78
   2  -8   0    2.23    0.98
   0   8   2  315.41   14.52
   0   8   2  303.48   14.25
   0   8   2  290.31   14.18
   0   8   2  298.01   14.23
   0   8  -2  327.17   14.60
   0   8  -2  296.67   14.41
   0   8  -2  306.10   14.26
   0   8  -2  296.16   14.17
   0   8   2  337.22   13.94
   0   8  -2  310.32   14.30
   0  -8  -2  295.71   14.16
   0  -8   2  323.49   14.54
   0  -8   2  288.05   14.18
   0  -8  -2  298.35   14.54
   0  -8   2  339.36   13.90
   0  -8   2  302.86   14.55
   0  -8  -2  302.61   14.22
   0  -8  -2  325.62   14.29
   0  -8   2  294.60   14.20
   0  -8  -2  302.67   14.31
   2   8  -4    6.08    1.23
  -2   8   4    4.17    1.11
  -2   8   4    3.27    0.88
   2   8  -4    5.20    1.10
   2   8  -4    4.18    1.13
  -2   8   4    3.96    1.08
   2   8  -4    4.84    0.85
  -2   8   4    2.99    1.09
   2   8  -4    3.41    0.88
  -2   8   4    5.02    1.02
   2  -8  -4    3.44    1.00
   2  -8  -4    3.33    0.99
   2  -8  -4    5.88    1.16
  -2  -8   4    4.42    0.87
   2  -8  -4    3.67    0.97
  -2  -8   4    4.12    0.89
   2  -8  -4    4.11    0.92
  -2  -8   4    3.41    1.04
  -2  -8   4    5.04    1.28
   2  -8  -4    4.56    0.85
  -2  -8   4    3.66    1.06
  -4   8   6  233.51   10.55
   4   8  -6  216.81   10.54
  -4   8   6  202.15   10.35
  -4   8   6  221.13   10.30
  -4   8   6  193.38   10.20
   4   8  -6  208.25   10.34
  -4   8   6  214.06   10.56
   4   8  -6  210.42   10.44
   4   8  -6  222.15    9.94
   4   8  -6  210.89   10.50
  -4  -8   6  225.30   10.70
   4  -8  -6  194.08   10.33
   4  -8  -6  214.83    9.85
  -4  -8   6  200.24   10.40
   4  -8  -6  200.30   10.35
   4  -8  -6  224.70   10.73
  -4  -8   6  213.25   10.44
  -4  -8   6  221.85   10.42
   4  -8  -6  222.44   10.49
  -4  -8   6  191.52   10.45
  -6   8   8   31.50    2.63
  -6   8   8   30.38    2.97
   6   8  -8   32.39    2.85
   6   8  -8   28.94    2.07
   6   8  -8   26.11    2.06
  -6   8   8   29.01    2.78
   6   8  -8   29.71    2.74
   6   8  -8   28.29    2.81
  -6   8   8   30.84    3.07
  -6   8   8   33.91    2.96
   6   8  -8   28.87    3.18
   6  -8  -8   34.85    2.66
  -6  -8   8   26.84    2.67
  -6  -8   8   31.84    2.91
   6  -8  -8   35.48    3.10
   6  -8  -8   30.68    3.12
  -6  -8   8   28.78    2.66
  -6  -8   8   28.72    3.01
  -6  -8   8   34.32    3.22
   6  -8  -8   31.02    3.02
   6  -8  -8   29.89    2.08
   8   8 -10   41.08    3.94
   8   8 -10   42.07    2.50
  -8   8  10   38.41    3.26
   8   8 -10   38.96    2.61
   8   8 -10   41.50    3.25
  -8   8  10   38.44    3.81
  -8   8  10   39.45    3.68
  -8   8  10   37.29    4.01
   8   8 -10   38.23    3.50
   8   8 -10   41.04    3.64
  -8   8  10   39.62    3.44
  -8   8  10   40.72    3.45
  -8  -8  10   39.16    3.17
  -8  -8  10   37.04    3.89
   8  -8 -10   30.62    3.84
   8  -8 -10   32.15    3.48
   8  -8 -10   41.10    2.94
  -8  -8  10   40.36    3.56
   8  -8 -10   39.69    2.45
  -8  -8  10   36.80    3.61
  10   8 -12   22.50    3.14
  10   8 -12   21.24    2.82
  10   8 -12   16.28    1.77
  10   8 -12   20.72    2.23
 -10   8  12   17.69    2.91
  10   8 -12   16.77    2.61
 -10   8  12   24.07    3.38
 -10  -8  12   14.68    3.00
 -10  -8  12   20.70    3.17
 -10  -8  12   24.86    2.78
  10  -8 -12   20.85    2.20
  10  -8 -12   17.44    3.07
 -10  -8  12   22.25    3.16
  10  -8 -12   18.13    3.01
  10  -8 -12   19.29    3.01
  10  -8 -12   22.30    2.05
 -12   8  14   17.14    3.15
 -12   8  14   12.99    2.83
 -12   8  14   15.57    2.21
  12   8 -14   21.84    2.00
  12   8 -14   13.53    2.64
  12   8 -14   19.71    2.80
  12   8 -14   15.48    3.10
  12  -8 -14   17.69    3.01
 -12  -8  14   16.96    3.19
  12  -8 -14   13.30    1.79
 -12  -8  14   20.65    2.57
  12  -8 -14   18.80    2.22
  12  -8 -14   16.07    3.66
 -12  -8  14   16.95    3.23
 -14   8  16   67.64    6.08
 -14   8  16   54.64    4.09
  14   8 -16   63.37    6.18
  14   8 -16   69.04    4.04
  14   8 -16   65.92    6.21
 -14  -8  16   59.32    6.36
 -14  -8  16   57.81    5.70
 -14  -8  16   60.09    4.49
  14  -8 -16   68.49    5.68
  14  -8 -16   57.26    3.95
  14  -8 -16   52.23    6.82
  16   8 -18   -3.82    3.10
 -16   8  18    0.53    3.38
  16   8 -18    0.26    2.87
 -16  -8  18    4.86    3.24
  16  -8 -18    0.68    2.52
 -16  -8  18    3.97    2.98
  16  -8 -18   -5.04    3.79
 -17   9  15    3.58    2.97
  17   9 -15    9.16    3.85
  17   9 -15    7.88    2.88
 -17  -9  15   10.39    3.15
  17  -9 -15   13.92    2.85
 -17  -9  15    8.85    3.26
  17  -9 -15    9.70    3.61
  15   9 -13   19.15    2.98
 -15   9  13   21.54    2.61
 -15   9  13   22.31    3.63
  15   9 -13   18.01    3.51
  15   9 -13   16.02    2.50
 -15  -9  13   20.66    3.43
  15  -9 -13   24.06    3.64
  15  -9 -13   17.35    2.91
 -15  -9  13   12.10    2.93
  15  -9 -13   20.01    3.79
 -15  -9  13   17.82    2.51
 -13   9  11   -1.52    1.69
  13   9 -11    4.03    1.67
 -13   9  11    0.01    1.72
  13   9 -11    2.44    1.76
  13   9 -11    0.28    1.74
  13  -9 -11    1.14    1.56
 -13  -9  11    0.73    1.69
  13  -9 -11    2.11    1.18
 -13  -9  11    0.57    2.60
 -13  -9  11    2.61    1.24
  13  -9 -11   -1.06    2.31
  13  -9 -11    3.03    2.38
 -13  -9  11   -3.25    1.55
 -11   9   9   16.05    2.32
 -11   9   9   16.18    2.86
  11   9  -9   15.08    2.05
  11   9  -9   12.43    2.07
 -11   9   9   13.98    2.18
 -11   9   9   16.05    2.74
 -11   9   9   13.98    2.76
 -11   9   9   14.63    2.48
  11   9  -9   12.76    2.23
  11   9  -9   11.40    2.53
 -11  -9   9   15.01    2.51
 -11  -9   9   14.38    2.38
 -11  -9   9    8.66    2.87
  11  -9  -9    9.17    2.33
  11  -9  -9    8.87    2.16
 -11  -9   9   13.99    2.00
  11  -9  -9   14.91    2.06
 -11  -9   9   15.68    2.52
  11  -9  -9   13.91    2.49
  -9   9   7   61.68    4.43
  -9   9   7   58.93    4.54
   9   9  -7   61.26    3.97
  -9   9   7   59.29    4.01
   9   9  -7   62.49    4.08
   9   9  -7   64.05    4.77
   9   9  -7   57.84    4.40
  -9   9   7   58.16    4.15
   9  -9  -7   58.03    3.91
  -9  -9   7   53.50    4.33
  -9  -9   7   57.76    4.34
   9  -9  -7   64.65    4.17
  -9  -9   7   61.74    4.03
  -9  -9   7   59.80    4.66
   9  -9  -7   60.13    4.67
   9  -9  -7   63.11    4.56
  -9  -9   7   57.48    4.21
   7   9  -5    8.75    1.82
   7   9  -5   10.86    1.87
  -7   9   5   10.02    1.53
  -7   9   5    9.55    1.93
  -7   9   5   11.76    1.94
   7   9  -5    9.61    1.92
  -7   9   5   13.72    2.04
  -7   9   5   11.59    1.88
   7   9  -5   11.67    1.63
  -7  -9   5   12.79    1.96
  -7  -9   5   10.15    1.66
   7  -9  -5    9.18    1.37
   7  -9  -5    9.03    1.72
  -7  -9   5    8.84    1.63
   7  -9  -5    6.98    1.59
  -7  -9   5   11.81    2.05
  -5   9   3  108.39    5.61
   5   9  -3  109.30    6.07
   5   9  -3  104.10    6.17
  -5   9   3  115.55    6.27
  -5   9   3  110.72    6.24
   5   9  -3  112.30    5.61
  -5   9   3  113.46    6.19
  -5   9   3  115.08    6.26
   5   9  -3  112.99    5.33
   5   9  -3  120.15    6.36
  -5  -9   3  115.07    5.65
  -5  -9   3  108.71    5.35
  -5  -9   3  133.06    6.35
   5  -9  -3  112.02    6.29
   5  -9  -3  116.63    5.64
   5  -9  -3  110.80    5.34
  -5  -9   3  111.34    6.19
   5  -9  -3  107.74    6.17
  -5  -9   3  105.97    6.15
  -5  -9   3  115.17    6.21
  -3   9   1   10.09    1.32
   3   9  -1   13.18    1.86
  -3   9   1   10.07    1.59
  -3   9   1   10.05    1.10
   3   9  -1   14.71    2.15
  -3   9   1    8.96    1.58
   3   9  -1   10.10    1.08
  -3   9   1   12.63    1.83
   3   9  -1   11.22    1.62
   3   9  -1   10.33    1.22
  -3   9   1   15.04    1.93
  -3  -9   1    6.99    1.21
   3  -9  -1    8.50    1.25
   3  -9  -1   10.92    1.68
  -3  -9   1   12.61    1.69
   3  -9  -1   11.80    1.11
  -3  -9   1   11.56    1.31
  -3  -9   1   12.91    1.82
  -3  -9   1    9.86    1.60
   3  -9  -1   11.57    1.84
   3  -9  -1    6.99    1.36
   1   9   1  140.38    6.98
   1   9   1  147.98    7.49
   1   9   1  124.17    7.39
  -1   9  -1  133.26    7.23
   1   9   1  146.13    7.14
   1   9   1  143.93    6.65
  -1   9  -1  137.63    7.09
  -1   9  -1  140.57    7.10
  -1   9  -1  144.40    6.99
   1   9   1  142.71    6.61
  -1   9  -1  142.34    7.38
   1  -9   1  148.40    7.39
  -1  -9  -1  144.35    7.16
   1  -9   1  142.55    7.50
  -1  -9  -1  130.92    7.34
   1  -9   1  133.34    7.21
   1  -9   1  144.42    6.59
   1  -9   1  144.99    7.02
  -1  -9  -1  140.38    7.45
  -1  -9  -1  131.12    6.99
  -1  -9  -1  139.11    7.41
   1   9  -3  110.31    6.13
  -1   9   3  121.60    6.34
   1   9  -3  113.89    6.03
  -1   9   3  103.53    5.89
   1   9  -3  114.09    5.80
  -1   9   3  106.84    5.86
  -1   9   3  126.87    5.70
  -1   9   3  115.03    6.05
   1   9  -3  119.14    5.99
   1   9  -3  120.10    6.34
   1  -9  -3  115.09    5.99
  -1  -9   3  115.74    6.25
   1  -9  -3  100.07    6.00
  -1  -9   3  103.88    5.79
  -1  -9   3  114.52    6.01
  -1  -9   3  109.16    5.59
   1  -9  -3  114.17    6.29
   1  -9  -3  106.86    6.28
  -1  -9   3  119.24    5.70
   1  -9  -3  110.79    5.81
  -1  -9   3  120.33    6.37
   3   9  -5   69.74    4.46
   3   9  -5   69.27    4.20
   3   9  -5   68.76    3.87
   3   9  -5   74.95    4.51
   3   9  -5   71.42    4.56
  -3   9   5   76.89    4.14
  -3   9   5   72.20    4.28
  -3   9   5   77.12    4.59
  -3   9   5   71.67    4.41
  -3  -9   5   68.71    4.10
  -3  -9   5   73.35    4.43
   3  -9  -5   73.92    4.49
   3  -9  -5   71.43    4.27
  -3  -9   5   73.16    4.53
   3  -9  -5   64.58    4.21
   3  -9  -5   65.48    4.47
  -3  -9   5   68.49    4.37
   3  -9  -5   72.48    3.96
   3  -9  -5   71.61    3.87
  -3  -9   5   74.03    4.59
   5   9  -7  255.02   12.34
   5   9  -7  236.86   12.35
  -5   9   7  242.20   12.15
   5   9  -7  265.73   11.69
  -5   9   7  252.74   12.32
   5   9  -7  251.81   12.30
  -5   9   7  247.12   12.46
  -5   9   7  263.19   12.44
  -5   9   7  263.18   12.25
   5   9  -7  239.59   12.40
  -5  -9   7  250.19   12.59
   5  -9  -7  265.43   12.41
   5  -9  -7  264.40   12.36
  -5  -9   7  222.63   12.35
  -5  -9   7  257.87   12.42
   5  -9  -7  249.66   11.59
  -5  -9   7  242.98   12.32
   5  -9  -7  251.21   12.41
   5  -9  -7  243.83   12.56
  -5  -9   7  268.75   12.38
   7   9  -9   30.43    3.03
  -7   9   9   28.00    2.86
   7   9  -9   29.05    2.96
  -7   9   9   32.13    3.26
   7   9  -9   28.12    2.12
   7   9  -9   31.37    3.18
  -7   9   9   32.71    3.30
   7   9  -9   24.56    3.46
  -7   9   9   30.80    3.49
  -7   9   9   34.06    2.81
   7   9  -9   29.16    2.08
  -7   9   9   31.83    3.04
  -7  -9   9   34.31    3.51
   7  -9  -9   27.17    2.10
   7  -9  -9   35.51    3.32
  -7  -9   9   27.72    3.43
   7  -9  -9   22.86    3.22
  -7  -9   9   29.21    3.07
  -7  -9   9   29.26    3.08
   7  -9  -9   27.69    3.05
  -7  -9   9   30.19    2.95
   7  -9  -9   31.10    2.73
   9   9 -11  199.68    9.23
   9   9 -11  190.52   10.42
  -9   9  11  189.51   10.67
   9   9 -11  200.67    9.33
  -9   9  11  209.74   10.70
  -9   9  11  190.28   10.24
   9   9 -11  198.37    9.99
  -9   9  11  198.21   10.37
   9   9 -11  190.48   10.57
  -9   9  11  207.03   10.26
  -9  -9  11  192.54   10.56
   9  -9 -11  200.48   10.81
   9  -9 -11  198.48    9.20
  -9  -9  11  193.97   10.58
  -9  -9  11  187.28   10.73
   9  -9 -11  199.30   10.81
  -9  -9  11  190.04   11.15
   9  -9 -11  196.38    9.89
  -9  -9  11  193.07   10.09
   9  -9 -11  195.79   10.99
  11   9 -13   19.12    2.25
 -11   9  13   25.57    3.46
 -11   9  13   25.23    3.94
  11   9 -13   20.37    2.54
  11   9 -13   16.75    2.76
  11   9 -13   16.54    2.78
 -11   9  13   17.76    2.76
  11   9 -13   18.19    1.84
  11  -9 -13   24.69    3.89
  11  -9 -13   18.44    2.06
 -11  -9  13   26.74    3.60
  11  -9 -13   20.84    3.37
  11  -9 -13   22.66    2.56
 -11  -9  13   22.21    3.24
 -11  -9  13   24.76    3.67
  13   9 -15  129.80    8.40
  13   9 -15  124.00    6.45
 -13   9  15  127.75    8.64
  13   9 -15  124.45    8.27
  13   9 -15  128.74    6.22
  13   9 -15  113.24    6.94
 -13  -9  15  122.77    7.07
 -13  -9  15  130.38    8.36
  13  -9 -15  121.17    6.22
 -13  -9  15  124.82    8.43
  13  -9 -15  119.40    6.69
  13  -9 -15  134.71    9.38
  13  -9 -15  124.34    8.25
  15   9 -17   14.41    2.09
  15   9 -17    8.27    3.14
  15   9 -17   16.05    3.41
 -15   9  17    6.77    3.48
  15  -9 -17    9.19    4.29
 -15  -9  17   10.46    3.42
 -15  -9  17   10.82    3.44
  15  -9 -17    8.84    2.93
 -15  -9  17   17.20    3.25
  18  10 -16   -3.78    3.57
 -18  10  16    1.54    3.07
 -18  10  16   -1.76    3.26
 -18 -10  16   -5.22    3.17
  18 -10 -16    6.18    4.12
 -18 -10  16    4.92    3.02
  18 -10 -16    5.96    3.05
  16  10 -14   21.01    3.65
 -16  10  14   37.31    4.72
 -16  10  14   35.58    5.22
  16  10 -14   27.89    4.35
  16  10 -14   31.32    3.70
  16 -10 -14   40.33    4.69
 -16 -10  14   31.89    5.03
 -16 -10  14   34.46    4.92
  16 -10 -14   29.44    3.25
  16 -10 -14   35.61    5.33
 -16 -10  14   29.65    4.52
  14  10 -12    0.59    1.69
 -14  10  12    5.56    2.09
  14  10 -12    1.92    1.73
 -14  10  12    1.03    2.11
  14  10 -12    0.20    1.91
 -14  10  12    3.17    2.08
  14 -10 -12    3.00    2.38
 -14 -10  12    1.65    2.05
  14 -10 -12    1.63    2.04
 -14 -10  12    1.32    1.55
  14 -10 -12    1.97    1.37
 -14 -10  12    0.85    1.96
 -12  10  10   10.60    2.19
  12  10 -10    7.50    1.89
  12  10 -10   13.49    2.64
  12  10 -10    9.60    2.06
 -12  10  10   12.84    2.45
 -12  10  10   11.98    2.28
 -12 -10  10   12.41    1.99
  12 -10 -10   11.76    2.56
  12 -10 -10   10.28    1.70
 -12 -10  10   11.03    2.60
 -12 -10  10   11.79    2.86
 -12 -10  10   10.93    2.46
  12 -10 -10    9.05    2.65
  12 -10 -10   10.72    2.51
 -10  10   8   20.04    3.04
 -10  10   8   18.65    2.90
  10  10  -8   13.18    2.39
  10  10  -8   15.60    2.30
  10  10  -8   15.74    2.33
 -10  10   8   13.16    2.39
  10  10  -8   13.50    2.49
 -10  10   8   12.23    2.07
 -10  10   8   23.31    3.15
  10 -10  -8   10.51    2.51
 -10 -10   8   14.09    2.08
  10 -10  -8   13.33    2.59
 -10 -10   8   13.36    2.32
  10 -10  -8   14.53    2.03
 -10 -10   8   16.19    2.53
 -10 -10   8   18.21    2.47
  10 -10  -8   17.68    2.41
 -10 -10   8   16.27    2.95
  -8  10   6    2.17    1.11
  -8  10   6    2.27    1.54
  -8  10   6    3.13    1.34
   8  10  -6    3.31    1.55
  -8  10   6    2.91    1.60
   8  10  -6    1.45    1.14
   8  10  -6    3.32    1.70
  -8  10   6    2.10    1.74
   8  10  -6    3.24    1.11
   8 -10  -6    1.02    1.09
  -8 -10   6    2.33    1.10
   8 -10  -6    0.91    1.32
  -8 -10   6    1.67    1.34
  -8 -10   6    4.78    1.63
   8 -10  -6    2.49    1.40
  -8 -10   6    0.90    1.24
  -8 -10   6    2.79    1.27
   8 -10  -6    3.38    1.30
  -6  10   4    9.57    1.34
  -6  10   4    9.38    1.73
   6  10  -4    9.59    0.92
  -6  10   4   15.71    2.38
  -6  10   4    6.87    1.55
   6  10  -4   11.95    1.51
   6  10  -4   10.10    1.94
  -6  10   4    9.57    1.78
   6  10  -4    6.15    1.47
   6  10  -4    8.26    1.77
  -6 -10   4   10.67    1.99
  -6 -10   4    8.54    1.68
   6 -10  -4    9.04    1.69
   6 -10  -4    8.08    1.61
  -6 -10   4   12.25    1.92
  -6 -10   4    9.59    1.05
  -6 -10   4    9.86    1.55
  -6 -10   4   11.72    1.97
   6 -10  -4    9.75    1.38
   6 -10  -4    7.72    0.94
  -4  10   2   93.78    4.87
  -4  10   2  100.44    5.75
   4  10  -2  104.21    5.84
  -4  10   2  100.88    5.62
  -4  10   2   91.99    5.57
   4  10  -2   97.82    4.88
  -4  10   2   99.36    4.92
   4  10  -2   94.92    5.46
   4  10  -2  103.61    4.92
   4  10  -2  106.36    5.70
  -4  10   2  103.39    5.68
   4 -10  -2   97.07    4.89
  -4 -10   2   94.06    5.68
  -4 -10   2   85.75    5.33
  -4 -10   2   91.28    4.91
   4 -10  -2   95.47    5.70
  -4 -10   2   91.00    5.47
   4 -10  -2  103.61    5.80
   4 -10  -2   90.58    5.60
  -4 -10   2  109.56    5.75
   4 -10  -2   94.93    4.88
   2  10   0   14.65    2.22
   2  10   0   11.89    1.23
   2  10   0   12.87    1.33
  -2  10   0    9.72    1.60
   2  10   0    8.96    1.44
   2  10   0   13.74    1.67
  -2  10   0   11.24    1.61
  -2  10   0   14.41    1.90
  -2  10   0   14.40    2.12
  -2  10   0   11.20    1.83
   2 -10   0   12.80    1.22
  -2 -10   0   12.06    1.74
   2 -10   0    9.64    1.64
   2 -10   0   10.64    1.52
  -2 -10   0   11.81    1.52
  -2 -10   0   14.06    2.14
   2 -10   0   10.37    1.81
   2 -10   0   12.51    2.06
  -2 -10   0   13.77    1.97
  -2 -10   0   10.65    1.64
   0  10   2  226.59   10.81
   0  10  -2  220.52   10.80
   0  10   2  207.51   10.33
   0  10   2  210.25    9.97
   0  10  -2  210.96   10.33
   0  10  -2  203.38   10.26
   0  10  -2  201.59   10.53
   0  10   2  198.68   10.30
   0 -10   2  220.97   10.86
   0 -10   2  215.51   10.70
   0 -10  -2  212.01   10.42
   0 -10   2  209.50   10.32
   0 -10   2  237.06    9.97
   0 -10  -2  214.39   10.43
   0 -10  -2  216.88   10.36
   0 -10  -2  209.00   10.77
  -2  10   4    1.17    0.83
   2  10  -4   -0.16    0.91
  -2  10   4    0.49    0.78
   2  10  -4    0.63    0.77
   2  10  -4    0.33    0.85
  -2  10   4    1.75    1.11
   2  10  -4    1.19    1.26
   2  10  -4    1.91    0.78
  -2  10   4    1.61    1.12
   2 -10  -4    0.83    0.80
   2 -10  -4    2.39    1.07
   2 -10  -4    1.51    1.03
  -2 -10   4    0.45    1.01
  -2 -10   4    1.85    0.81
   2 -10  -4    1.16    0.99
  -2 -10   4    1.73    0.97
  -2 -10   4    2.96    1.23
  -2 -10   4    1.20    0.76
  -2 -10   4    1.51    0.78
  -4  10   6  198.01   10.06
   4  10  -6  179.24    9.96
   4  10  -6  210.77    9.38
  -4  10   6  196.63    9.71
  -4  10   6  203.80   10.12
   4  10  -6  185.46   10.01
  -4  10   6  194.12    9.77
  -4  10   6  200.50    9.90
   4  10  -6  197.03   10.06
   4  10  -6  187.69    9.78
   4 -10  -6  190.18    9.82
  -4 -10   6  193.37   10.06
   4 -10  -6  211.66    9.96
   4 -10  -6  204.36    9.39
  -4 -10   6  195.60    9.72
  -4 -10   6  201.16   10.25
   4 -10  -6  195.77   10.24
   4 -10  -6  191.71   10.02
  -4 -10   6  201.26   10.02
  -4 -10   6  181.11    9.96
   4 -10  -6  198.76    9.29
  -6  10   8   51.86    3.91
   6  10  -8   51.13    3.88
  -6  10   8   43.89    4.25
  -6  10   8   53.60    4.20
   6  10  -8   50.77    3.07
   6  10  -8   59.18    4.14
  -6  10   8   51.01    3.70
   6  10  -8   50.40    4.05
   6  10  -8   50.82    4.46
   6  10  -8   48.96    3.11
   6 -10  -8   53.39    3.09
   6 -10  -8   53.82    4.23
   6 -10  -8   51.05    4.00
   6 -10  -8   60.86    3.96
   6 -10  -8   58.35    4.21
  -6 -10   8   51.82    4.08
  -6 -10   8   58.01    3.94
  -6 -10   8   51.52    4.58
  -6 -10   8   47.71    3.85
  -6 -10   8   49.99    4.22
  -8  10  10  113.72    8.00
  -8  10  10  119.91    7.06
   8  10 -10  117.12    7.18
   8  10 -10  121.09    5.84
   8  10 -10  127.77    8.02
  -8  10  10  117.06    6.85
  -8  10  10  120.14    7.14
   8  10 -10  114.70    6.93
  -8  10  10  120.27    7.17
  -8  10  10  118.38    7.04
   8  10 -10  122.60    6.85
   8  10 -10  114.69    5.88
   8 -10 -10  116.79    7.29
   8 -10 -10  121.65    7.39
  -8 -10  10  109.14    7.00
   8 -10 -10  126.55    7.61
  -8 -10  10  120.83    7.55
   8 -10 -10  121.40    5.84
  -8 -10  10  108.52    6.73
  -8 -10  10  116.11    7.36
   8 -10 -10  112.17    6.65
  -8 -10  10  119.37    7.26
 -10  10  12   60.63    5.42
 -10  10  12   55.21    4.70
  10  10 -12   65.80    3.49
  10  10 -12   57.90    4.67
  10  10 -12   59.78    5.02
  10  10 -12   60.09    3.63
 -10  10  12   81.07    9.17
 -10  10  12   66.26    5.36
  10  10 -12   61.53    5.12
 -10  10  12   72.68    5.54
  10 -10 -12   72.20    6.10
  10 -10 -12   61.65    5.22
  10 -10 -12   61.73    3.49
  10 -10 -12   63.55    5.84
  10 -10 -12   61.95    4.38
 -10 -10  12   69.25    4.71
 -10 -10  12   61.89    5.19
 -10 -10  12   55.67    5.10
  12  10 -14   17.26    1.99
  12  10 -14   16.34    3.30
  12  10 -14   16.87    2.70
  12  10 -14   18.90    1.80
  12  10 -14   20.46    3.25
 -12  10  14   18.21    3.45
 -12  10  14   19.63    3.13
 -12 -10  14   16.68    2.49
  12 -10 -14   15.93    2.99
 -12 -10  14   21.98    3.80
  12 -10 -14   13.59    2.05
  12 -10 -14   14.78    3.60
 -12 -10  14   14.74    3.31
  12 -10 -14   12.03    1.84
  14  10 -16   86.87    6.96
 -14  10  16   74.56    7.14
  14  10 -16   78.41    5.67
 -14  10  16   79.78    6.49
  14  10 -16   79.38    4.11
  14 -10 -16   97.20    8.29
  14 -10 -16   74.37    5.08
 -14 -10  16   97.95    7.23
 -14 -10  16   83.72    5.54
  14 -10 -16   86.02    6.97
 -14 -10  16   70.38    7.07
 -16 -10  18    7.48    3.70
  17  11 -15   -4.01    2.80
 -17  11  15    1.28    3.08
  17  11 -15    2.24    2.88
 -17  11  15   -1.08    2.82
  17 -11 -15    4.38    1.77
 -17 -11  15    1.42    2.04
  17 -11 -15    5.52    3.46
 -17 -11  15   -0.33    2.83
  17 -11 -15   -2.38    3.79
 -17 -11  15    1.50    2.78
 -15  11  13    4.62    2.72
 -15  11  13    3.14    2.39
 -15  11  13    4.16    2.74
  15  11 -13    7.92    2.95
  15  11 -13    4.65    2.45
  15  11 -13    7.00    2.47
  15 -11 -13    7.34    2.26
 -15 -11  13    7.48    2.00
 -15 -11  13   -1.30    2.34
  15 -11 -13    3.26    1.79
 -15 -11  13    3.83    2.73
  15 -11 -13   -3.00    3.08
 -13  11  11    5.10    2.31
 -13  11  11    2.26    2.08
 -13  11  11    6.36    2.27
  13  11 -11    5.86    2.22
  13  11 -11    1.91    2.00
  13  11 -11    2.11    2.14
  13 -11 -11    5.29    2.49
 -13 -11  11    3.22    3.12
 -13 -11  11    3.60    2.37
 -13 -11  11    0.57    1.97
  13 -11 -11    5.47    2.08
  13 -11 -11    2.61    1.56
  13 -11 -11    5.12    2.85
 -13 -11  11    3.63    1.55
 -11  11   9   24.66    3.84
  11  11  -9   17.60    2.47
  11  11  -9   16.53    2.68
 -11  11   9   21.12    2.90
 -11  11   9   27.96    3.24
 -11  11   9   20.85    2.94
  11  11  -9   19.50    2.65
 -11 -11   9   15.41    2.72
 -11 -11   9   16.54    2.91
 -11 -11   9   17.56    2.45
 -11 -11   9   17.19    3.11
  11 -11  -9   20.15    2.72
  11 -11  -9   21.73    2.86
  11 -11  -9   21.46    3.31
  11 -11  -9   25.24    3.53
   9  11  -7   30.94    2.92
  -9  11   7   42.19    4.24
  -9  11   7   28.42    3.80
  -9  11   7   36.81    4.01
   9  11  -7   32.06    3.53
   9  11  -7   27.71    3.57
   9  11  -7   36.41    3.64
  -9  11   7   31.71    3.00
  -9  11   7   33.22    3.56
  -9 -11   7   38.84    3.65
   9 -11  -7   30.75    3.71
  -9 -11   7   35.50    3.58
  -9 -11   7   34.52    4.22
  -9 -11   7   35.99    3.40
   9 -11  -7   41.05    3.32
   9 -11  -7   36.11    3.73
   9 -11  -7   35.10    3.12
  -9 -11   7   38.55    4.04
  -9 -11   7   32.82    3.31
   7  11  -5   31.49    1.68
  -7  11   5   36.21    3.55
  -7  11   5   29.37    3.44
   7  11  -5   26.87    2.95
  -7  11   5   27.12    2.97
   7  11  -5   27.18    3.35
   7  11  -5   36.74    3.78
  -7  11   5   34.38    3.37
   7  11  -5   30.79    2.50
  -7  11   5   29.31    2.58
   7 -11  -5   31.35    1.71
   7 -11  -5   24.59    2.88
   7 -11  -5   31.05    2.66
  -7 -11   5   29.95    3.42
   7 -11  -5   31.47    3.21
  -7 -11   5   29.91    3.36
  -7 -11   5   30.67    3.17
  -7 -11   5   31.12    2.68
  -7 -11   5   31.58    3.03
   7 -11  -5   29.88    1.70
   5  11  -3   31.78    3.54
   5  11  -3   32.89    2.92
  -5  11   3   35.23    3.13
  -5  11   3   37.12    3.39
   5  11  -3   34.78    2.17
  -5  11   3   38.97    3.39
  -5  11   3   33.40    2.40
  -5  11   3   31.90    3.18
   5  11  -3   32.91    3.25
   5  11  -3   35.60    2.39
  -5 -11   3   29.97    2.97
   5 -11  -3   33.85    2.22
   5 -11  -3   30.81    3.01
  -5 -11   3   33.59    2.23
  -5 -11   3   37.23    3.48
   5 -11  -3   30.45    3.10
   5 -11  -3   31.93    2.40
  -5 -11   3   32.28    3.04
  -5 -11   3   33.88    3.21
  -3  11   1    0.20    0.60
   3  11  -1    0.26    0.86
   3  11  -1   -0.32    0.59
  -3  11   1    0.17    1.30
  -3  11   1    0.87    0.88
  -3  11   1    0.25    1.18
  -3  11   1    0.96    1.05
   3  11  -1    0.80    1.33
  -3  11   1   -0.08    1.08
   3  11  -1    0.82    0.75
   3 -11  -1    0.09    0.71
   3 -11  -1   -0.24    0.93
   3 -11  -1    0.09    1.08
   3 -11  -1    0.42    1.31
  -3 -11   1    1.04    1.23
  -3 -11   1    1.10    0.86
  -3 -11   1    1.89    1.27
   3 -11  -1   -0.16    0.62
  -3 -11   1    0.64    0.95
  -3 -11   1   -0.16    0.75
   1  11   1   21.79    2.29
  -1  11  -1   23.17    2.38
   1  11   1   22.41    2.18
   1  11   1   22.81    3.01
  -1  11  -1   16.48    2.38
  -1  11  -1   21.43    2.11
  -1  11  -1   23.29    2.82
   1  11   1   22.48    1.72
  -1  11  -1   22.29    2.39
   1  11   1   24.37    1.83
   1  11   1   21.95    2.26
  -1 -11  -1   21.64    2.25
   1 -11   1   20.59    2.06
   1 -11   1   22.86    2.31
  -1 -11  -1   17.31    2.05
   1 -11   1   17.43    2.62
  -1 -11  -1   24.22    2.25
  -1 -11  -1   20.57    2.60
   1 -11   1   22.83    2.74
   1 -11   1   24.98    1.74
  -1 -11  -1   21.00    2.39
   1  11  -3   16.83    2.27
  -1  11   3   17.24    2.08
   1  11  -3   14.37    1.97
   1  11  -3   21.30    2.44
  -1  11   3   18.48    2.00
  -1  11   3   17.93    2.79
   1  11  -3   21.32    2.68
  -1  11   3   18.71    2.27
  -1  11   3   20.14    1.87
   1  11  -3   18.29    2.07
   1 -11  -3   16.93    2.50
   1 -11  -3   19.18    1.91
   1 -11  -3   19.65    2.50
  -1 -11   3   15.86    2.06
   1 -11  -3   20.66    2.24
  -1 -11   3   19.83    2.70
  -1 -11   3   16.25    1.73
   1 -11  -3   16.29    2.12
  -1 -11   3   18.53    2.55
  -1 -11   3   16.94    2.00
  -1 -11   3   18.30    1.74
  -3  11   5    6.66    1.81
   3  11  -5    3.91    1.32
   3  11  -5    5.59    1.74
   3  11  -5    4.42    1.08
  -3  11   5    3.68    1.15
  -3  11   5    4.27    1.28
   3  11  -5    3.81    1.49
  -3  11   5    3.77    1.44
  -3  11   5    4.36    1.30
   3 -11  -5    3.35    1.07
  -3 -11   5    4.85    1.27
  -3 -11   5    3.89    1.10
  -3 -11   5    5.03    1.14
  -3 -11   5    5.14    1.64
   3 -11  -5    5.97    1.71
  -3 -11   5    3.71    1.38
  -3 -11   5    3.10    1.32
   3 -11  -5    2.24    1.23
   3 -11  -5    5.22    1.39
   3 -11  -5    5.21    1.51
   5  11  -7   71.53    4.87
   5  11  -7   66.36    3.93
   5  11  -7   74.94    4.97
   5  11  -7   69.89    4.58
  -5  11   7   72.14    5.17
   5  11  -7   68.26    5.04
  -5  11   7   70.48    4.49
  -5  11   7   79.00    4.70
  -5  11   7   62.69    4.90
  -5  11   7   63.27    4.55
  -5 -11   7   72.25    4.60
  -5 -11   7   70.84    4.92
   5 -11  -7   74.84    4.79
   5 -11  -7   69.00    4.75
   5 -11  -7   71.30    3.96
   5 -11  -7   69.36    4.75
  -5 -11   7   75.03    5.35
  -5 -11   7   73.49    4.88
   5 -11  -7   70.05    5.08
  -5 -11   7   68.12    4.96
   5 -11  -7   72.73    4.04
  -7  11   9   -2.29    2.17
   7  11  -9    0.03    1.11
   7  11  -9    2.94    0.82
  -7  11   9    2.22    1.44
   7  11  -9    0.12    1.52
  -7  11   9   -1.34    1.91
   7  11  -9    0.44    1.28
  -7  11   9    1.88    1.74
  -7  11   9    2.05    1.41
   7  11  -9    0.82    1.87
   7  11  -9    1.32    0.96
   7 -11  -9    1.86    0.97
   7 -11  -9    0.18    1.50
  -7 -11   9    0.73    1.28
   7 -11  -9    0.79    1.26
  -7 -11   9    3.29    1.73
  -7 -11   9    3.31    1.64
   7 -11  -9    1.57    1.59
   7 -11  -9    3.32    0.94
  -7 -11   9    1.88    2.16
  -7 -11   9    2.10    1.80
   9  11 -11   50.65    4.29
   9  11 -11   56.75    5.43
   9  11 -11   57.95    3.21
  -9  11  11   47.15    5.17
   9  11 -11   58.63    3.15
  -9  11  11   51.56    4.25
   9  11 -11   52.54    4.73
  -9  11  11   51.68    4.80
  -9  11  11   59.16    4.76
  -9 -11  11   45.48    4.37
  -9 -11  11   53.44    4.77
  -9 -11  11   54.66    5.44
  -9 -11  11   58.93    4.50
   9 -11 -11   55.60    3.11
   9 -11 -11   50.46    4.79
   9 -11 -11   40.79    5.08
   9 -11 -11   55.52    4.23
   9 -11 -11   55.15    3.26
   9 -11 -11   48.51    5.27
  11  11 -13    4.49    1.05
 -11  11  13    2.17    1.96
 -11  11  13    2.92    3.00
 -11  11  13    3.30    1.92
  11  11 -13    5.23    2.05
  11  11 -13    2.41    2.09
  11  11 -13    5.09    0.92
  11 -11 -13    8.68    2.35
 -11 -11  13    5.70    1.90
  11 -11 -13    6.12    1.12
  11 -11 -13    1.79    2.73
 -11 -11  13    6.16    2.28
 -11 -11  13    4.72    2.30
  11 -11 -13    4.66    1.60
  11 -11 -13    4.55    1.01
  13  11 -15   48.17    5.32
 -13  11  15   40.55    4.68
 -13  11  15   35.69    4.93
  13  11 -15   29.72    3.58
  13  11 -15   35.45    4.92
 -13 -11  15   36.65    5.34
  13 -11 -15   36.19    3.75
  13 -11 -15   38.79    4.99
  13 -11 -15   40.86    6.38
 -13 -11  15   42.44    4.34
 -13 -11  15   35.50    5.23
  15  11 -17    0.64    2.65
 -15  11  17    0.69    3.34
 -15  11  17    1.16    2.95
  15  11 -17    1.68    2.98
 -15 -11  17   -2.95    2.32
 -15 -11  17    5.36    3.06
  15 -11 -17    2.65    2.78
  15 -11 -17   -2.12    3.82
 -15 -11  17   -2.35    3.24
  15 -11 -17    2.93    1.70
 -16  12  14    4.31    2.85
  16  12 -14    0.78    2.50
  16  12 -14   -0.84    3.09
 -16  12  14    2.82    2.73
 -16 -12  14    4.81    2.09
 -16 -12  14    2.14    2.70
 -16 -12  14   -2.30    2.47
  16 -12 -14   -4.35    3.56
  16 -12 -14    6.20    3.40
  16 -12 -14    1.15    1.75
 -14  12  12   23.22    3.56
  14  12 -12   12.95    2.90
  14  12 -12   16.54    3.52
 -14  12  12   17.38    3.23
  14 -12 -12   17.52    3.33
  14 -12 -12   16.59    3.89
 -14 -12  12   16.73    3.40
 -14 -12  12   20.82    3.70
 -14 -12  12   25.50    3.60
  14 -12 -12   18.57    2.49
 -12  12  10   11.03    2.63
  12  12 -10    9.30    2.15
 -12  12  10   10.05    2.38
  12  12 -10   15.15    2.92
 -12  12  10   18.52    3.23
  12  12 -10   14.75    2.92
  12 -12 -10   15.84    3.05
 -12 -12  10   15.58    2.93
  12 -12 -10   12.76    3.08
 -12 -12  10   15.97    3.32
  12 -12 -10   14.12    2.24
 -12 -12  10   21.09    3.06
 -12 -12  10   15.20    3.10
  12 -12 -10   24.05    3.69
 -10  12   8    1.00    1.35
 -10  12   8   -0.11    1.35
  10  12  -8    0.11    1.63
 -10  12   8    6.02    2.37
  10  12  -8    3.21    2.05
  10  12  -8    2.38    1.33
 -10  12   8   -0.38    2.45
 -10 -12   8    0.58    1.89
 -10 -12   8   -1.14    2.45
 -10 -12   8    1.88    1.81
  10 -12  -8    0.81    1.36
  10 -12  -8    4.29    1.92
  10 -12  -8    5.76    1.91
 -10 -12   8    0.45    1.73
  10 -12  -8    2.35    2.00
 -10 -12   8    0.33    1.42
  -8  12   6    3.12    2.15
  -8  12   6    3.67    2.04
  -8  12   6    1.85    1.45
  -8  12   6    0.59    1.05
   8  12  -6   -1.10    1.87
   8  12  -6    0.87    0.99
  -8  12   6    0.82    2.18
   8  12  -6    0.84    2.06
   8  12  -6    0.83    1.53
  -8 -12   6    0.50    1.46
   8 -12  -6    2.58    1.71
   8 -12  -6    1.85    1.30
  -8 -12   6   -0.35    1.30
  -8 -12   6    2.29    1.58
  -8 -12   6    1.05    1.94
  -8 -12   6   -1.43    1.96
   8 -12  -6    1.35    1.33
  -8 -12   6    1.63    1.43
  -6  12   4   34.90    3.42
  -6  12   4   33.21    3.55
   6  12  -4   28.55    2.33
   6  12  -4   26.24    1.85
  -6  12   4   28.53    3.02
   6  12  -4   27.59    2.86
   6  12  -4   25.64    3.42
  -6  12   4   25.90    2.36
  -6 -12   4   29.38    2.02
   6 -12  -4   32.60    3.39
   6 -12  -4   27.10    1.91
  -6 -12   4   27.42    3.09
   6 -12  -4   29.52    2.43
  -6 -12   4   24.68    3.12
  -6 -12   4   28.96    3.05
  -6 -12   4   27.75    3.68
   6 -12  -4   25.24    3.03
   4  12  -2   14.46    2.31
  -4  12   2   13.99    1.52
   4  12  -2   10.19    1.57
  -4  12   2   19.18    2.62
  -4  12   2   15.79    2.34
  -4  12   2    9.82    1.78
   4  12  -2   13.01    1.51
   4  12  -2   11.39    1.88
  -4 -12   2   11.75    2.31
  -4 -12   2   12.49    1.94
  -4 -12   2   12.86    2.13
  -4 -12   2    7.99    1.63
   4 -12  -2   15.74    1.58
   4 -12  -2   11.25    1.59
   4 -12  -2   12.25    2.15
  -4 -12   2    9.66    1.58
   4 -12  -2   12.98    2.09
  -2  12   0   39.41    3.11
  -2  12   0   43.21    3.48
   2  12   0   45.62    3.18
   2  12   0   40.06    2.59
  -2  12   0   41.32    3.42
   2  12   0   44.22    3.06
   2  12   0   42.85    2.71
  -2  12   0   43.21    3.43
  -2  12   0   42.50    3.16
  -2 -12   0   42.23    3.00
   2 -12   0   44.04    2.63
  -2 -12   0   40.29    3.69
   2 -12   0   44.25    2.95
  -2 -12   0   41.93    3.19
   2 -12   0   44.02    3.80
   2 -12   0   45.17    3.35
  -2 -12   0   35.94    3.07
   2 -12   0   35.38    3.62
  -2 -12   0   46.01    3.60
   0  12   2   15.76    1.70
   0  12  -2   15.00    2.27
   0  12  -2   15.65    2.00
   0  12   2   15.26    2.21
   0  12   2   17.80    1.94
   0  12  -2   16.98    2.48
   0  12   2   16.66    2.21
   0  12   2   17.09    2.08
   0  12  -2   14.31    2.13
   0 -12  -2   13.63    2.44
   0 -12  -2   18.13    1.95
   0 -12   2   15.05    2.31
   0 -12  -2   13.41    2.15
   0 -12   2   18.66    2.16
   0 -12   2   14.98    1.66
   0 -12  -2   15.88    2.14
   0 -12   2   16.05    2.11
   0 -12  -2   16.65    2.36
   2  12  -4   47.86    3.40
  -2  12   4   48.74    3.76
  -2  12   4   44.84    3.39
   2  12  -4   45.69    4.38
   2  12  -4   46.29    3.75
  -2  12   4   49.18    4.26
   2  12  -4   44.92    3.69
  -2  12   4   47.01    3.41
   2  12  -4   51.79    3.30
  -2 -12   4   42.74    3.19
  -2 -12   4   47.47    3.19
  -2 -12   4   53.27    4.25
  -2 -12   4   47.04    3.56
   2 -12  -4   42.99    3.12
   2 -12  -4   46.26    3.67
  -2 -12   4   43.12    3.88
   2 -12  -4   42.49    3.82
   2 -12  -4   50.56    3.82
   2 -12  -4   52.18    3.61
   4  12  -6    3.01    1.60
  -4  12   6    2.19    1.64
  -4  12   6    4.17    2.14
  -4  12   6    4.27    1.44
   4  12  -6    1.87    1.16
   4  12  -6   -0.73    1.65
  -4  12   6    1.48    1.25
   4  12  -6    3.96    1.27
  -4  12   6    2.32    1.21
   4  12  -6   -0.17    1.41
   4 -12  -6    2.84    1.18
  -4 -12   6    3.71    1.58
   4 -12  -6    1.49    1.41
  -4 -12   6    2.86    1.37
   4 -12  -6    4.68    1.39
  -4 -12   6    4.93    1.73
   4 -12  -6    2.81    1.49
   4 -12  -6    3.82    1.21
  -4 -12   6    2.09    1.01
   4 -12  -6    0.56    1.40
  -4 -12   6    1.57    1.83
  -4 -12   6    0.36    1.47
  -6  12   8   33.23    3.69
  -6  12   8   31.78    3.33
   6  12  -8   37.50    2.55
  -6  12   8   27.68    4.31
  -6  12   8   35.59    3.13
   6  12  -8   31.41    3.99
  -6  12   8   31.81    3.93
   6  12  -8   33.52    3.43
   6  12  -8   28.41    3.15
   6  12  -8   34.68    4.08
   6 -12  -8   34.93    3.81
   6 -12  -8   26.92    3.52
  -6 -12   8   33.34    3.64
   6 -12  -8   29.42    3.39
  -6 -12   8   24.14    3.29
   6 -12  -8   33.94    2.57
   6 -12  -8   34.03    2.54
  -6 -12   8   34.93    3.29
   6 -12  -8   30.37    3.41
  -6 -12   8   35.83    5.02
  -6 -12   8   34.97    4.64
  -8  12  10    1.90    2.52
  -8  12  10    5.52    1.71
  -8  12  10    5.46    1.78
   8  12 -10    4.08    2.09
   8  12 -10    4.83    0.99
   8  12 -10    5.40    1.14
   8  12 -10    5.46    1.66
   8  12 -10    3.03    1.81
  -8  12  10    4.19    2.28
   8 -12 -10    2.54    1.58
  -8 -12  10    4.00    1.74
  -8 -12  10    3.98    1.79
   8 -12 -10    5.53    1.11
  -8 -12  10    5.24    1.94
   8 -12 -10    5.56    1.18
   8 -12 -10    1.31    2.07
   8 -12 -10    6.43    2.19
  -8 -12  10    7.16    2.75
   8 -12 -10    5.65    1.95
  10  12 -12    9.72    1.18
 -10  12  12   11.13    2.94
 -10  12  12    7.21    2.33
  10  12 -12   11.55    2.90
 -10  12  12    8.90    2.27
 -10  12  12    2.46    2.88
  10  12 -12    9.29    2.29
  10  12 -12    8.46    1.33
  10  12 -12    9.11    2.66
  10 -12 -12   10.22    1.16
 -10 -12  12    9.71    2.48
  10 -12 -12   10.50    1.26
  10 -12 -12    8.00    1.84
  10 -12 -12    9.87    2.61
 -10 -12  12   12.00    2.88
 -10 -12  12    9.58    2.41
 -12  12  14   22.14    3.29
  12  12 -14   18.88    3.33
  12  12 -14   16.03    3.38
 -12  12  14   16.45    3.34
  12  12 -14   21.38    3.27
  12 -12 -14   20.81    3.16
 -12 -12  14   16.63    2.87
 -12 -12  14   16.99    3.59
  12 -12 -14   18.37    3.55
 -12 -12  14   16.68    3.18
  12 -12 -14   21.23    3.93
  14  12 -16    1.01    2.57
 -14  12  16   -0.47    2.68
  14  12 -16    1.89    3.03
 -14  12  16    2.72    2.62
  14 -12 -16    0.24    2.78
 -14 -12  16    3.64    2.42
  14 -12 -16    3.15    1.91
 -14 -12  16    4.75    3.06
 -14 -12  16    4.41    2.84
  14 -12 -16   -0.76    3.31
  15  13 -13   -0.65    2.51
 -15  13  13    2.52    2.57
 -15  13  13    1.03    2.41
  15  13 -13   -0.01    2.86
 -15  13  13   -3.98    4.79
  15 -13 -13    3.75    3.80
 -15 -13  13   -2.13    2.39
  15 -13 -13    2.72    1.96
 -15 -13  13   -0.73    2.53
 -15 -13  13    1.02    2.27
  15 -13 -13    6.08    2.98
 -13  13  11   30.24    4.08
 -13  13  11   24.27    3.82
  13  13 -11   20.45    3.43
 -13  13  11   22.69    3.39
  13  13 -11   26.62    3.67
  13  13 -11   18.03    3.25
  13 -13 -11   25.74    4.52
 -13 -13  11   21.56    3.47
  13 -13 -11   17.79    2.69
 -13 -13  11   18.91    3.71
 -13 -13  11   21.42    2.96
 -13 -13  11   24.30    4.50
  13 -13 -11   17.19    3.68
  13 -13 -11   26.33    4.17
 -11  13   9   11.48    2.53
  11  13  -9   13.57    2.75
 -11  13   9   10.78    2.13
 -11  13   9    9.41    3.03
  11  13  -9   11.54    2.06
  11  13  -9   11.81    2.66
 -11 -13   9    8.43    2.31
  11 -13  -9   13.73    2.65
  11 -13  -9   12.13    2.20
 -11 -13   9    3.92    2.59
 -11 -13   9    9.69    2.30
  11 -13  -9   14.02    3.21
 -11 -13   9   12.56    2.73
  -9  13   7   17.63    3.16
   9  13  -7   15.41    2.45
  -9  13   7   16.08    2.55
   9  13  -7   15.27    2.17
   9  13  -7   19.50    2.89
  -9  13   7   21.36    3.36
  -9  13   7   18.46    2.91
  -9 -13   7   23.52    3.35
  -9 -13   7   17.41    2.84
  -9 -13   7   15.65    3.26
  -9 -13   7   21.60    3.28
   9 -13  -7   17.75    2.39
   9 -13  -7   14.28    2.35
  -9 -13   7   17.68    2.65
   9 -13  -7   28.10    3.74
  -7  13   5   48.89    4.96
   7  13  -5   51.82    4.98
   7  13  -5   55.26    3.03
   7  13  -5   65.71    5.17
  -7  13   5   61.31    4.62
   7  13  -5   56.02    4.40
  -7  13   5   52.99    4.63
  -7  13   5   66.22    5.42
   7  13  -5   56.41    3.63
  -7  13   5   51.58    4.67
   7 -13  -5   57.52    4.52
   7 -13  -5   53.25    3.81
  -7 -13   5   56.57    4.54
  -7 -13   5   58.70    4.71
   7 -13  -5   61.98    4.88
   7 -13  -5   56.43    3.02
  -7 -13   5   58.72    4.11
  -7 -13   5   58.42    4.62
   7 -13  -5   53.73    3.05
  -7 -13   5   54.14    5.46
   5  13  -3    0.58    1.20
   5  13  -3    1.44    1.74
  -5  13   3    3.27    1.70
  -5  13   3    0.32    0.79
  -5  13   3    0.97    1.09
   5  13  -3   -0.90    0.78
   5  13  -3   -0.13    2.03
  -5  13   3    1.01    1.74
  -5  13   3   -0.18    1.88
   5  13  -3    0.22    0.79
   5 -13  -3   -2.33    1.10
  -5 -13   3    1.77    1.18
   5 -13  -3    0.82    1.37
  -5 -13   3    1.28    1.20
   5 -13  -3   -1.21    0.90
  -5 -13   3   -2.58    1.27
   5 -13  -3    0.74    0.78
  -5 -13   3    4.79    2.10
  -5 -13   3   -0.74    0.71
   3  13  -1   51.88    4.64
  -3  13   1   55.65    4.01
   3  13  -1   53.38    3.26
  -3  13   1   45.06    4.43
   3  13  -1   48.77    3.78
  -3  13   1   53.26    4.67
   3  13  -1   49.86    3.36
  -3  13   1   48.67    3.54
   3  13  -1   50.22    3.00
  -3  13   1   45.96    3.87
  -3  13   1   49.01    3.11
  -3 -13   1   46.61    3.78
   3 -13  -1   45.15    4.13
  -3 -13   1   45.66    4.23
   3 -13  -1   48.64    4.03
   3 -13  -1   50.00    3.04
  -3 -13   1   52.23    3.39
  -3 -13   1   44.71    3.57
   3 -13  -1   51.27    3.28
   3 -13  -1   55.10    4.53
  -3 -13   1   64.60    6.38
  -1  13  -1   16.36    2.51
  -1  13  -1   20.84    2.89
  -1  13  -1   21.69    2.59
   1  13   1   16.10    2.11
  -1  13  -1   20.32    2.63
   1  13   1   16.08    2.60
  -1  13  -1   20.10    2.71
  -1  13  -1   17.60    2.23
   1  13   1   18.68    2.04
   1  13   1   15.10    2.33
   1  13   1   15.94    2.46
   1  13   1   18.68    1.73
   1 -13   1   13.10    2.35
  -1 -13  -1   15.36    2.34
  -1 -13  -1   15.25    2.46
   1 -13   1   12.50    2.38
   1 -13   1   15.15    1.84
  -1 -13  -1   17.55    2.19
   1 -13   1   17.05    2.43
  -1 -13  -1   19.16    2.34
  -1 -13  -1   19.53    2.60
   1 -13   1   17.00    2.14
   1  13  -3   50.72    4.62
  -1  13   3   46.21    3.81
   1  13  -3   52.26    4.01
   1  13  -3   53.48    4.16
  -1  13   3   40.75    4.46
  -1  13   3   48.40    3.33
  -1  13   3   47.11    3.68
   1  13  -3   50.59    3.56
   1  13  -3   51.16    3.67
  -1  13   3   47.66    3.66
   1 -13  -3   59.27    3.87
   1 -13  -3   52.45    4.26
  -1 -13   3   47.60    4.17
  -1 -13   3   49.88    3.67
  -1 -13   3   47.22    3.67
  -1 -13   3   51.03    3.28
   1 -13  -3   47.18    4.23
  -1 -13   3   52.73    3.30
   1 -13  -3   44.92    3.75
   1 -13  -3   50.97    3.45
  -1 -13   3   56.63    4.66
  -3  13   5  146.39    7.76
  -3  13   5  143.90    8.04
  -3  13   5  144.09    7.68
   3  13  -5  142.98    7.58
  -3  13   5  140.11    7.50
   3  13  -5  135.81    8.03
   3  13  -5  143.49    8.52
   3  13  -5  136.08    8.04
   3  13  -5  139.52    7.36
  -3  13   5  146.93    8.48
  -3 -13   5  136.27    8.14
   3 -13  -5  149.30    7.34
  -3 -13   5  150.05    7.52
   3 -13  -5  138.28    7.29
   3 -13  -5  145.31    8.01
   3 -13  -5  147.09    7.75
  -3 -13   5  148.57    7.48
   3 -13  -5  141.27    8.07
  -3 -13   5  134.50    7.32
  -3 -13   5  136.62    7.87
   3 -13  -5  143.55    8.23
  -3 -13   5  136.66    8.42
   5  13  -7   27.15    3.93
  -5  13   7   21.70    3.28
   5  13  -7   21.12    3.01
  -5  13   7   26.00    2.91
  -5  13   7   29.81    3.14
   5  13  -7   20.27    2.70
  -5  13   7   19.67    2.73
   5  13  -7   22.02    2.32
   5  13  -7   23.11    3.32
  -5  13   7   22.35    3.40
   5 -13  -7   18.36    2.90
  -5 -13   7   18.67    3.03
  -5 -13   7   17.73    2.91
   5 -13  -7   19.59    2.86
  -5 -13   7   25.32    2.87
  -5 -13   7   22.00    3.08
   5 -13  -7   17.15    2.15
   5 -13  -7   22.25    2.31
   5 -13  -7   21.15    3.16
  -5 -13   7   17.56    2.77
   5 -13  -7   20.16    3.01
  -7  13   9  113.81    6.70
   7  13  -9  114.26    5.71
   7  13  -9  113.83    5.67
  -7  13   9  105.58    7.52
   7  13  -9  106.67    7.19
   7  13  -9  111.69    7.06
  -7  13   9  116.77    6.82
   7  13  -9  106.55    6.62
   7 -13  -9  112.21    5.70
  -7 -13   9  108.74    7.05
  -7 -13   9  104.73    6.88
   7 -13  -9  106.06    6.83
  -7 -13   9  110.40    6.66
  -7 -13   9  103.22    7.54
   7 -13  -9  103.53    7.18
   7 -13  -9  104.29    6.91
   7 -13  -9  106.72    7.01
   7 -13  -9  110.73    5.66
  -9  13  11    4.34    1.97
   9  13 -11    3.52    1.77
  -9  13  11    6.72    2.74
   9  13 -11    2.10    1.06
   9  13 -11    3.21    0.95
  -9  13  11    1.42    1.81
  -9  13  11    0.63    3.04
  -9  13  11    4.28    3.34
   9  13 -11    4.54    2.13
   9  13 -11    2.54    2.54
   9 -13 -11    5.08    1.06
   9 -13 -11    3.95    3.49
   9 -13 -11    4.87    1.86
  -9 -13  11    4.18    2.10
   9 -13 -11    1.63    1.05
  -9 -13  11   -0.11    1.76
  -9 -13  11    3.53    2.00
   9 -13 -11   -1.21    2.05
   9 -13 -11    3.56    2.45
 -11  13  13  115.11    7.30
 -11  13  13   88.18    8.70
  11  13 -13  109.89    7.31
 -11  13  13  109.29    7.50
  11  13 -13  108.66    8.11
  11  13 -13  110.77    7.83
 -11 -13  13  112.11    7.58
  11 -13 -13  104.09    8.16
 -11 -13  13  102.62    7.02
  11 -13 -13  109.28    8.02
 -11 -13  13  100.80    7.66
  11 -13 -13  100.34    6.67
  13  13 -15    5.33    3.21
 -13  13  15    7.34    2.89
  13  13 -15    8.47    3.04
 -13  13  15    8.35    3.04
  13 -13 -15    7.04    2.22
 -13 -13  15   10.28    2.79
 -13 -13  15    3.39    3.00
  13 -13 -15   11.65    3.43
  13 -13 -15    5.50    3.71
 -13 -13  15    4.94    2.81
 -16  14  14   -0.22    2.90
 -16  14  14   -1.66    2.84
  16  14 -14   -4.44    2.73
  16  14 -14   -4.36    5.08
 -16 -14  14    2.60    3.38
 -16 -14  14   -4.81    2.64
 -16 -14  14   -0.60    2.42
  16 -14 -14    0.02    2.18
  16 -14 -14    0.83    3.89
  16 -14 -14   -2.34    3.87
 -14  14  12   11.27    4.51
 -14  14  12   18.07    3.23
  14  14 -12   18.43    3.74
 -14  14  12   18.59    3.66
  14  14 -12   23.43    3.41
  14  14 -12   22.68    4.15
  14 -14 -12   25.26    3.59
  14 -14 -12   20.49    4.34
 -14 -14  12   27.23    3.94
 -14 -14  12   19.50    3.59
  14 -14 -12   25.84    4.49
 -14 -14  12   25.25    4.19
  12  14 -10    0.65    1.80
 -12  14  10   -2.89    3.32
 -12  14  10    2.64    1.88
  12  14 -10    2.55    2.44
  12  14 -10    1.48    2.99
 -12  14  10   -0.72    1.98
  12 -14 -10    5.72    1.81
  12 -14 -10    2.81    2.62
  12 -14 -10    4.17    2.56
 -12 -14  10    5.55    3.07
  12 -14 -10    4.63    2.80
 -12 -14  10    4.43    2.49
 -12 -14  10    3.29    2.07
 -12 -14  10    5.79    2.10
 -10  14   8    1.02    3.05
 -10  14   8    2.69    1.55
  10  14  -8    3.11    1.99
  10  14  -8    5.54    2.79
 -10  14   8    4.21    2.15
  10  14  -8    3.75    1.61
 -10 -14   8    4.88    2.33
 -10 -14   8    4.57    2.35
 -10 -14   8    2.33    1.72
 -10 -14   8    2.43    1.91
  10 -14  -8    3.83    2.00
  10 -14  -8    4.26    1.77
  10 -14  -8    6.39    2.36
   8  14  -6   -1.75    1.40
   8  14  -6    0.38    2.49
  -8  14   6   -0.64    2.28
   8  14  -6    0.80    1.18
  -8  14   6    0.94    1.16
  -8  14   6   -1.52    1.50
  -8 -14   6    3.35    2.14
   8 -14  -6    2.08    1.52
   8 -14  -6    1.21    1.92
  -8 -14   6    0.08    1.55
  -8 -14   6   -0.35    1.68
  -8 -14   6    0.75    1.67
   8 -14  -6    2.17    1.58
   6  14  -4   33.56    2.44
  -6  14   4   38.01    4.51
   6  14  -4   34.42    3.40
  -6  14   4   36.62    4.88
  -6  14   4   39.65    4.42
  -6  14   4   33.89    2.78
  -6  14   4   29.87    3.68
   6  14  -4   31.79    4.49
   6  14  -4   42.08    5.22
  -6 -14   4   30.53    3.74
  -6 -14   4   36.67    3.64
  -6 -14   4   29.58    3.78
   6 -14  -4   40.13    2.97
   6 -14  -4   34.55    2.43
   6 -14  -4   27.94    3.63
   6 -14  -4   36.97    3.89
  -6 -14   4   31.44    4.40
  -6 -14   4   33.65    2.52
   4  14  -2   10.30    1.57
  -4  14   2   11.38    2.07
   4  14  -2   10.36    1.96
  -4  14   2   11.66    2.59
   4  14  -2   13.52    1.67
  -4  14   2   12.15    2.40
   4  14  -2    7.91    2.64
  -4  14   2   10.59    2.21
  -4  14   2   14.14    1.89
  -4 -14   2   10.99    2.18
   4 -14  -2   10.58    2.25
   4 -14  -2   12.34    1.56
   4 -14  -2    5.97    1.98
  -4 -14   2    9.10    1.93
  -4 -14   2   14.76    2.83
   4 -14  -2   10.75    1.58
  -4 -14   2   10.09    1.63
   4 -14  -2   12.09    2.84
  -4 -14   2   12.04    2.20
   2  14   0  132.31    7.38
  -2  14   0  148.92    7.48
  -2  14   0  118.95    7.49
   2  14   0  123.33    6.44
   2  14   0  133.09    8.17
   2  14   0  131.47    6.98
  -2  14   0  126.18    7.06
   2  14   0  136.63    6.66
  -2  14   0  131.69    7.09
  -2  14   0  131.61    7.94
  -2 -14   0  130.12    7.31
   2 -14   0  114.41    7.69
   2 -14   0  132.77    6.54
   2 -14   0  129.44    7.96
  -2 -14   0  116.31    6.95
  -2 -14   0  132.51    7.21
   2 -14   0  134.30    7.45
   2 -14   0  129.37    6.93
  -2 -14   0  131.88    7.70
  -2 -14   0  122.62    7.82
   0  14  -2    3.91    1.28
   0  14   2    1.89    1.40
   0  14   2    2.39    1.10
   0  14   2    1.93    1.38
   0  14   2   -1.16    2.05
   0  14  -2    1.44    1.47
   0  14  -2    3.16    2.17
   0  14   2    2.91    0.97
   0  14  -2    1.23    1.66
   0  14   2   -0.43    1.21
   0  14  -2    0.55    1.41
   0 -14   2    3.64    1.48
   0 -14  -2    2.45    1.48
   0 -14  -2    2.78    1.80
   0 -14   2    1.36    1.82
   0 -14   2   -0.27    1.26
   0 -14   2    1.69    1.04
   0 -14  -2    2.19    1.23
   0 -14  -2    0.69    1.52
   0 -14  -2    2.01    1.39
   0 -14   2    1.26    1.27
  -2  14   4  204.08   10.49
  -2  14   4  232.30   10.40
   2  14  -4  188.49   11.22
   2  14  -4  202.29   10.45
  -2  14   4  209.65   10.87
   2  14  -4  213.17   10.96
   2  14  -4  211.02   10.38
   2  14  -4  211.19   11.03
  -2  14   4  201.49   11.36
  -2  14   4  203.51   10.65
  -2 -14   4  198.13   10.12
   2 -14  -4  206.10   10.90
  -2 -14   4  189.62   11.09
  -2 -14   4  193.97   11.19
  -2 -14   4  212.32   10.83
   2 -14  -4  193.99   11.16
   2 -14  -4  224.57   11.69
  -2 -14   4  208.71   10.39
  -2 -14   4  211.96   10.25
   2 -14  -4  220.73   10.62
   2 -14  -4  212.78   10.35
   4  14  -6   33.80    3.23
  -4  14   6   26.36    4.09
  -4  14   6   33.47    3.25
  -4  14   6   33.73    5.08
   4  14  -6   39.60    3.12
  -4  14   6   34.34    3.46
   4  14  -6   29.35    3.68
  -4  14   6   30.88    3.18
   4  14  -6   32.07    4.64
   4  14  -6   36.55    4.81
   4 -14  -6   33.72    3.68
  -4 -14   6   30.54    3.76
   4 -14  -6   32.35    3.65
   4 -14  -6   31.57    2.60
  -4 -14   6   34.13    3.10
   4 -14  -6   31.12    2.84
  -4 -14   6   32.02    3.36
  -4 -14   6   30.48    3.56
   4 -14  -6   26.11    3.66
   6  14  -8  139.27    7.01
   6  14  -8  122.47    8.30
   6  14  -8  131.58    7.90
  -6  14   8  130.76    7.60
  -6  14   8  137.06    7.67
   6  14  -8  129.54    7.49
  -6  14   8  133.42    9.66
  -6  14   8  121.84    8.62
   6 -14  -8  133.35    7.89
  -6 -14   8  124.38    8.17
   6 -14  -8  134.42    6.79
   6 -14  -8  131.85    8.19
   6 -14  -8  125.78    6.70
  -6 -14   8  118.43    7.87
  -6 -14   8  132.09    7.56
   6 -14  -8  131.84    8.07
   6 -14  -8  131.03    7.78
  -6 -14   8  121.62    7.95
   8  14 -10   63.09    3.58
   8  14 -10   58.86    4.82
  -8  14  10   59.67    5.87
  -8  14  10   59.55    5.02
   8  14 -10   66.22    5.44
  -8  14  10   66.84    5.00
   8  14 -10   63.53    3.74
   8 -14 -10   59.85    5.49
   8 -14 -10   56.33    5.83
  -8 -14  10   60.64    5.17
   8 -14 -10   66.49    5.11
  -8 -14  10   57.16    5.34
   8 -14 -10   62.36    5.64
  -8 -14  10   56.23    5.02
  -8 -14  10   59.05    6.65
   8 -14 -10   64.25    3.65
   8 -14 -10   63.69    3.67
 -10  14  12   54.62    5.14
 -10  14  12   55.96    5.34
  10  14 -12   49.15    5.04
  10  14 -12   58.42    5.43
  10 -14 -12   51.34    5.89
  10 -14 -12   47.86    4.76
  10 -14 -12   58.11    5.71
 -10 -14  12   48.48    5.14
 -10 -14  12   54.97    5.18
 -10 -14  12   62.56    5.56
 -12  14  14   65.04    5.93
  12  14 -14   51.00    5.73
 -12  14  14   67.38    6.23
  12  14 -14   64.68    6.19
 -12 -14  14   55.40    6.20
  12 -14 -14   45.49    6.99
 -12 -14  14   64.79    5.98
  12 -14 -14   60.58    5.21
  12 -14 -14   57.06    6.63
 -12 -14  14   70.88    6.58
 -15  15  13    3.60    2.92
  15  15 -13    0.35    2.77
  15  15 -13    1.11    3.55
 -15  15  13   -0.65    2.77
  15 -15 -13    1.90    2.39
 -15 -15  13   -2.78    2.39
  15 -15 -13    6.05    4.21
 -15 -15  13    0.51    2.95
  15 -15 -13   -0.02    3.65
 -15 -15  13    0.19    2.98
  13  15 -11    6.49    2.91
  13  15 -11   12.67    2.53
 -13  15  11    8.99    2.48
 -13  15  11    4.64    2.83
  13 -15 -11    6.11    3.50
 -13 -15  11    6.63    2.47
 -13 -15  11    9.94    3.25
 -13 -15  11    6.32    2.75
  13 -15 -11    6.36    2.44
  13 -15 -11    7.86    3.10
 -11  15   9    3.94    1.93
 -11  15   9    5.13    2.47
  11  15  -9    5.92    1.89
  11  15  -9    8.28    2.52
 -11 -15   9    2.14    2.95
  11 -15  -9    9.08    3.14
  11 -15  -9   10.37    2.70
 -11 -15   9    6.26    2.33
  11 -15  -9    6.47    2.06
 -11 -15   9    6.55    2.91
 -11 -15   9    0.91    2.14
  -9  15   7    8.60    1.75
   9  15  -7    9.30    1.80
   9  15  -7    6.36    2.31
  -9  15   7    7.68    2.48
  -9 -15   7    6.78    2.41
  -9 -15   7    8.69    2.58
  -9 -15   7    7.60    2.36
   9 -15  -7    7.60    2.12
   9 -15  -7    7.82    2.65
   9 -15  -7    6.76    2.15
  -9 -15   7    7.36    2.43
  -7  15   5   50.70    3.53
   7  15  -5   51.13    3.62
  -7  15   5   49.44    5.19
   7  15  -5   52.62    3.10
   7  15  -5   49.45    4.43
  -7  15   5   52.79    4.68
  -7 -15   5   53.38    4.99
  -7 -15   5   52.54    4.66
   7 -15  -5   47.37    3.05
   7 -15  -5   54.77    4.02
   7 -15  -5   52.73    4.81
   7 -15  -5   50.25    4.56
   7 -15  -5   51.87    3.15
  -7 -15   5   45.39    4.86
  -7 -15   5   50.99    4.44
   5  15  -3    0.68    1.17
   5  15  -3   -0.31    0.92
  -5  15   3    0.15    1.64
   5  15  -3    0.90    1.38
  -5  15   3   -2.83    2.07
  -5  15   3    1.20    1.19
  -5 -15   3    3.60    1.53
  -5 -15   3   -0.47    1.42
   5 -15  -3   -0.34    1.60
   5 -15  -3    2.40    1.01
  -5 -15   3    2.79    1.99
   5 -15  -3   -0.24    1.53
  -5 -15   3    0.26    0.98
  -3  15   1   46.85    4.18
   3  15  -1   46.67    4.07
   3  15  -1   52.07    3.51
  -3  15   1   57.31    4.55
  -3  15   1   49.96    4.49
   3  15  -1   54.37    3.25
  -3  15   1   52.37    3.92
   3  15  -1   47.57    3.69
   3 -15  -1   49.33    4.68
  -3 -15   1   50.07    4.78
  -3 -15   1   45.17    4.73
  -3 -15   1   51.19    3.79
   3 -15  -1   53.32    3.66
   3 -15  -1   56.06    3.37
  -3 -15   1   51.03    4.16
   3 -15  -1   53.07    4.37
  -3 -15   1   46.27    4.03
   1  15   1    4.20    1.14
  -1  15  -1    7.14    2.05
   1  15   1    4.94    1.59
  -1  15  -1    7.25    1.37
   1  15   1    3.45    1.55
  -1  15  -1    7.05    2.02
  -1  15  -1    5.28    1.89
  -1  15  -1    3.55    1.93
   1  15   1    5.85    1.41
   1 -15   1    4.41    1.56
   1 -15   1    5.73    1.91
   1 -15   1    7.71    2.90
  -1 -15  -1    2.25    1.51
  -1 -15  -1    3.50    1.58
   1 -15   1    5.81    1.62
   1 -15   1    3.41    1.20
  -1 -15  -1    5.18    1.61
  -1 -15  -1    4.19    2.41
  -1 -15  -1    4.46    1.71
   1  15  -3   39.93    3.84
   1  15  -3   41.61    3.41
   1  15  -3   42.59    3.70
  -1  15   3   36.81    3.81
  -1  15   3   31.84    3.15
   1  15  -3   39.78    4.27
  -1  15   3   47.10    3.61
  -1  15   3   41.89    3.59
  -1 -15   3   42.68    3.13
   1 -15  -3   36.55    3.75
  -1 -15   3   37.16    4.19
   1 -15  -3   42.05    4.43
   1 -15  -3   46.21    4.67
   1 -15  -3   39.76    3.79
   1 -15  -3   42.46    3.37
  -1 -15   3   34.95    3.43
  -1 -15   3   37.22    3.60
   3  15  -5   76.01    6.05
  -3  15   5   67.02    5.68
  -3  15   5   84.28    5.35
   3  15  -5   81.51    5.78
   3  15  -5   76.13    4.95
  -3  15   5   78.34    5.18
  -3  15   5   79.57    5.24
   3  15  -5   84.85    5.13
   3 -15  -5   74.14    5.81
   3 -15  -5   83.16    4.85
  -3 -15   5   73.86    5.80
   3 -15  -5   83.36    6.13
  -3 -15   5   74.41    4.97
  -3 -15   5   79.35    5.53
   3 -15  -5   78.30    4.86
   3 -15  -5   80.92    5.46
  -3 -15   5   76.41    4.94
  -3 -15   5   89.02    5.01
   3 -15  -5   86.84    5.74
   5  15  -7    2.08    1.52
   5  15  -7    4.96    2.05
   5  15  -7    3.32    1.59
  -5  15   7    4.76    1.85
  -5  15   7    4.89    1.76
  -5  15   7    8.64    2.11
   5 -15  -7    5.83    1.99
   5 -15  -7    4.25    1.88
  -5 -15   7    2.94    1.79
   5 -15  -7    5.97    1.75
  -5 -15   7    5.66    1.94
   5 -15  -7    5.81    1.33
  -5 -15   7    4.32    1.95
   5 -15  -7    2.76    2.07
  -5 -15   7    6.25    1.87
   7  15  -9  115.13    5.85
   7  15  -9  108.92    6.90
  -7  15   9  112.47    7.85
  -7  15   9  111.42    7.11
   7  15  -9  116.87    7.55
  -7  15   9  110.24    7.00
  -7 -15   9  109.32    6.86
   7 -15  -9  110.46    5.81
  -7 -15   9  111.13    7.39
  -7 -15   9  112.76    8.25
   7 -15  -9  105.10    7.69
   7 -15  -9  114.44    7.39
   7 -15  -9  103.91    7.16
  -7 -15   9  118.13    7.50
   7 -15  -9  105.96    7.63
  -7 -15   9  101.24    7.59
   9  15 -11    3.08    2.01
   9  15 -11    4.36    2.37
   9  15 -11    5.79    1.16
  -9  15  11    4.73    2.41
  -9  15  11    2.81    2.27
   9 -15 -11    3.63    2.65
  -9 -15  11    4.85    2.45
  -9 -15  11    3.32    2.27
  -9 -15  11    5.73    2.52
   9 -15 -11    4.02    2.05
   9 -15 -11    2.55    1.05
   9 -15 -11    2.07    2.47
  11  15 -13   71.65    6.59
 -11  15  13   70.46    6.45
  11  15 -13   67.15    6.06
 -11  15  13   72.09    6.04
  11 -15 -13   83.27    7.04
 -11 -15  13   73.98    6.14
 -11 -15  13   70.17    6.24
  11 -15 -13   64.92    5.76
  11 -15 -13   71.47    7.39
 -11 -15  13   73.72    6.80
 -13  15  15    2.12    3.00
  13  15 -15    1.75    2.95
 -13  15  15   -1.65    2.88
  13 -15 -15    8.66    4.47
 -13 -15  15   -3.18    4.94
 -13 -15  15    8.30    3.25
  13 -15 -15   -2.93    2.48
  13 -15 -15    1.26    5.37
 -13 -15  15    1.84    3.23
  14  16 -12    6.34    2.99
 -14  16  12    8.31    3.29
 -14  16  12    3.60    2.65
  14  16 -12    5.16    2.74
 -14 -16  12   -2.55    3.32
 -14 -16  12    3.97    2.61
  14 -16 -12    8.00    2.66
  14 -16 -12    9.39    3.84
 -14 -16  12   -0.22    2.79
 -12  16  10    7.01    2.44
  12  16 -10    3.91    2.33
 -12  16  10    9.22    2.76
  12  16 -10    7.80    2.79
 -12 -16  10    6.83    2.63
  12 -16 -10    5.35    3.27
 -12 -16  10    7.80    3.01
  12 -16 -10   11.09    2.43
  12 -16 -10    7.06    3.12
 -12 -16  10   11.63    3.99
 -12 -16  10   10.19    2.76
 -10  16   8    0.83    2.25
 -10  16   8    1.72    1.64
  10  16  -8   -3.79    1.94
  10  16  -8    1.81    1.56
  10 -16  -8    1.22    1.78
 -10 -16   8    1.11    2.22
  10 -16  -8    1.81    2.44
 -10 -16   8    1.68    2.67
  10 -16  -8   -1.63    2.37
 -10 -16   8    4.12    2.06
  -8  16   6    1.14    2.21
  -8  16   6    2.52    1.51
   8  16  -6    0.65    1.67
   8  16  -6    1.76    0.82
   8  16  -6    2.44    1.34
   8 -16  -6    0.57    0.80
   8 -16  -6    3.17    0.96
   8 -16  -6   -0.27    2.17
   8 -16  -6    1.34    1.78
  -8 -16   6    1.90    2.17
  -8 -16   6    2.79    1.74
   8 -16  -6    2.01    2.13
  -8 -16   6    1.45    2.06
  -6  16   4    5.31    1.93
  -6  16   4    8.51    1.58
   6  16  -4    9.64    1.55
  -6  16   4   10.80    2.56
   6  16  -4   11.72    2.38
   6  16  -4    7.21    1.40
   6 -16  -4    7.96    1.76
  -6 -16   4    7.25    2.18
   6 -16  -4    8.14    2.04
  -6 -16   4    7.27    2.39
   6 -16  -4    8.77    2.38
  -6 -16   4    5.34    2.25
   4  16  -2    0.77    1.33
  -4  16   2    2.76    1.54
  -4  16   2    0.28    2.26
  -4  16   2    4.44    1.80
   4  16  -2    3.14    1.14
   4  16  -2    1.30    1.42
  -4 -16   2    1.07    1.89
  -4 -16   2   -2.14    1.72
  -4 -16   2    1.72    1.37
   4 -16  -2    2.28    1.87
   4 -16  -2    3.94    1.30
   4 -16  -2    2.29    1.89
  -4 -16   2    3.29    1.56
   2  16   0   21.99    2.17
  -2  16   0   25.18    3.57
   2  16   0   20.30    2.87
  -2  16   0   20.79    3.04
  -2  16   0   14.75    2.53
  -2  16   0   18.15    2.73
  -2  16   0   18.63    2.93
   2  16   0   20.69    3.13
  -2 -16   0   14.66    2.89
  -2 -16   0   18.19    2.73
  -2 -16   0   20.02    3.87
  -2 -16   0   18.69    2.69
   2 -16   0   20.27    2.65
   2 -16   0   14.82    2.82
  -2 -16   0   23.90    3.05
   2 -16   0   21.37    3.07
   2 -16   0   16.26    2.38
   0  16  -2   32.51    4.00
   0  16  -2   27.03    3.14
   0  16  -2   32.95    3.67
   0  16   2   23.20    3.00
   0  16   2   24.38    3.29
   0  16   2   24.83    2.87
   0  16  -2   31.32    3.58
   0  16   2   23.88    3.18
   0  16  -2   28.69    4.16
   0 -16  -2   40.22    4.93
   0 -16  -2   29.20    3.46
   0 -16   2   30.91    3.31
   0 -16  -2   27.42    3.15
   0 -16  -2   25.14    3.97
   0 -16   2   26.66    3.18
   0 -16  -2   33.23    3.68
   0 -16   2   27.87    4.10
   0 -16   2   29.76    2.74
   2  16  -4   35.98    6.50
  -2  16   4   42.09    4.55
  -2  16   4   44.96    3.81
   2  16  -4   41.90    3.94
  -2  16   4   41.74    3.93
   2  16  -4   43.79    3.72
   2  16  -4   43.82    4.15
  -2  16   4   48.07    3.90
   2 -16  -4   48.08    4.29
  -2 -16   4   43.52    4.59
  -2 -16   4   44.81    4.23
   2 -16  -4   41.82    5.26
  -2 -16   4   42.34    3.75
  -2 -16   4   38.32    3.29
  -2 -16   4   42.46    3.54
   2 -16  -4   40.77    4.28
   2 -16  -4   41.08    4.71
   2 -16  -4   45.84    3.56
   4  16  -6    4.80    1.77
  -4  16   6   10.79    2.10
  -4  16   6    8.68    2.23
  -4  16   6    9.37    2.02
   4  16  -6    7.72    2.31
   4  16  -6    7.70    1.92
  -4 -16   6    8.36    2.07
   4 -16  -6   11.66    2.59
  -4 -16   6    8.26    2.20
   4 -16  -6    7.68    2.28
  -4 -16   6    9.59    1.99
   4 -16  -6    7.22    1.65
  -4 -16   6    3.96    2.13
   4 -16  -6    6.30    2.41
   4 -16  -6   10.08    1.98
  -6  16   8    4.76    1.87
  -6  16   8    6.82    2.15
   6  16  -8    6.60    1.88
  -6  16   8    3.18    2.74
   6  16  -8    5.59    2.26
   6  16  -8    6.27    1.66
   6 -16  -8    4.16    2.07
   6 -16  -8    5.77    1.38
   6 -16  -8    1.41    2.49
  -6 -16   8    6.76    2.60
   6 -16  -8    3.16    1.63
   6 -16  -8    3.73    2.09
  -6 -16   8    3.68    1.93
  -6 -16   8    3.05    2.33
  -6 -16   8    4.15    1.93
   8  16 -10   -4.61    1.91
  -8  16  10    2.22    2.13
   8  16 -10    0.12    1.05
   8  16 -10   -0.49    1.29
   8  16 -10   -1.17    1.70
  -8  16  10   -4.12    1.74
   8 -16 -10    1.41    1.47
   8 -16 -10   -0.60    1.20
  -8 -16  10    6.54    2.44
  -8 -16  10   -1.31    1.86
   8 -16 -10    0.44    2.29
  -8 -16  10    1.36    2.18
   8 -16 -10    3.54    2.70
  10  16 -12    2.45    2.62
 -10  16  12    1.32    2.41
  10  16 -12   -0.01    2.33
 -10  16  12    1.28    2.46
  10 -16 -12    3.52    2.59
  10 -16 -12    4.53    2.89
 -10 -16  12    1.67    2.61
 -10 -16  12    2.63    2.89
  10 -16 -12   -0.34    2.27
 -10 -16  12    3.61    2.44
  12  16 -14    5.24    2.84
 -12  16  14    3.66    3.12
 -12  16  14    2.45    2.83
  12 -16 -14   -0.21    3.70
 -12 -16  14    3.83    2.81
 -12 -16  14    2.75    3.25
  12 -16 -14    1.54    2.62
 -13  17  11    6.68    2.63
  13  17 -11   -1.19    2.42
  13  17 -11    8.02    3.38
 -13  17  11   10.36    3.33
  13 -17 -11    4.34    3.61
 -13 -17  11   -1.47    2.69
 -13 -17  11   -2.70    2.71
 -13 -17  11    0.50    3.00
  13 -17 -11    1.38    2.51
 -11  17   9    7.09    2.31
  11  17  -9    8.76    2.72
  11  17  -9    8.94    2.28
 -11  17   9   14.55    3.38
  11 -17  -9    9.09    2.53
 -11 -17   9   13.22    3.80
  11 -17  -9    4.37    2.94
 -11 -17   9    7.08    2.71
 -11 -17   9    5.01    2.74
 -11 -17   9    9.61    3.19
   9  17  -7   15.49    2.27
  -9  17   7   14.73    2.28
  -9  17   7   19.45    3.38
   9  17  -7   18.42    3.18
   9 -17  -7   19.08    3.04
  -9 -17   7   14.26    3.30
  -9 -17   7   17.75    3.45
  -9 -17   7   18.52    3.04
   9 -17  -7   12.33    3.30
   9 -17  -7   19.54    2.78
  -7  17   5   15.59    2.54
  -7  17   5   19.57    3.31
   7  17  -5   15.39    2.27
   7  17  -5   17.41    3.25
   7  17  -5   15.51    2.07
  -7 -17   5   19.71    3.18
   7 -17  -5   19.38    2.41
   7 -17  -5   16.08    2.22
  -7 -17   5   19.66    3.47
   7 -17  -5   17.40    3.26
   7 -17  -5   14.22    2.90
  -7 -17   5   22.08    3.10
  -5  17   3   19.73    3.62
   5  17  -3   16.44    2.78
   5  17  -3   22.19    2.39
  -5  17   3   23.10    3.46
   5  17  -3   23.63    3.25
   5  17  -3   19.11    2.39
  -5 -17   3   25.89    3.89
   5 -17  -3   24.13    2.54
   5 -17  -3   22.70    3.80
   5 -17  -3   16.33    2.91
  -5 -17   3   22.14    2.75
  -5 -17   3   22.58    3.34
   5 -17  -3   27.69    2.92
  -5 -17   3   17.76    2.98
  -3  17   1    0.69    2.37
   3  17  -1    1.54    1.76
  -3  17   1    0.22    1.63
   3  17  -1   -1.65    1.52
  -3  17   1   -0.21    1.32
   3  17  -1    1.39    1.49
  -3 -17   1   -0.64    1.47
   3 -17  -1    1.22    1.82
  -3 -17   1    0.23    2.06
   3 -17  -1    0.29    1.65
  -3 -17   1    0.44    1.62
   3 -17  -1   -0.08    1.85
   3 -17  -1    2.32    1.38
  -3 -17   1    1.82    2.09
  -1  17  -1   25.08    3.01
   1  17   1   22.37    3.11
  -1  17  -1   26.50    3.54
   1  17   1   29.30    3.39
   1  17   1   21.62    3.11
  -1  17  -1   26.16    3.51
  -1  17  -1   31.17    3.76
   1 -17   1   16.64    3.39
   1 -17   1   28.15    3.31
  -1 -17  -1   22.97    3.40
   1 -17   1   29.34    2.90
  -1 -17  -1   30.57    3.30
  -1 -17  -1   21.81    3.58
   1 -17   1   30.42    3.61
  -1  17   3   12.28    1.79
   1  17  -3   12.95    2.00
  -1  17   3   12.20    2.19
  -1  17   3    9.63    2.13
   1  17  -3   11.14    2.32
   1  17  -3   12.46    2.43
  -1  17   3   11.92    2.02
  -1 -17   3    9.31    1.68
   1 -17  -3   10.49    2.87
  -1 -17   3   12.73    1.95
   1 -17  -3   12.31    2.24
  -1 -17   3   10.77    2.35
  -1 -17   3   13.23    2.42
  -1 -17   3   12.83    2.76
   1 -17  -3   13.75    2.42
  -3  17   5    6.87    2.12
   3  17  -5    7.99    2.04
  -3  17   5    9.04    1.98
   3  17  -5    3.37    2.11
  -3  17   5    6.46    2.28
   3  17  -5    6.65    2.01
   3 -17  -5    6.69    2.40
   3 -17  -5    4.01    2.46
  -3 -17   5    6.34    1.93
  -3 -17   5    6.31    1.82
  -3 -17   5    4.62    2.14
   3 -17  -5    7.01    2.46
  -3 -17   5    4.31    2.37
   3 -17  -5    2.41    2.03
   3 -17  -5    8.36    1.81
  -3 -17   5    6.81    2.04
   5  17  -7   67.80    4.90
   5  17  -7   66.24    5.21
[truncated: 1,515,590 more chars]
