# Supplementary material for: Crystal structure of [Th3(Cp*)3(O)(OH)3]2Cl2(N3)6: a discrete mol­ecular capsule built from multinuclear organothorium cluster cations
Source: Acta Crystallogr E Crystallogr Commun. 2021 Sep 3;77(Pt 10):971–4. doi: 10.1107/S2056989021008914 (PMC8491527; doi:10.1107/S2056989021008914)
Supplement: Supplementary file 2 [file e-77-00971-Isup2.hkl]

data_I                                                                          
_shelx_title ' s1 in C2/m'                                                      
_shelx_refln_list_code          4                                               
_shelx_F_calc_maximum     1045.65                                               
_exptl_crystal_F_000      2598.24                                               
_reflns_d_resolution_high  0.7688                                               
                                                                                
loop_                                                                           
 _space_group_symop_operation_xyz                                               
 'x, y, z'                                                                      
 '-x, y, -z'                                                                    
 'x+1/2, y+1/2, z'                                                              
 '-x+1/2, y+1/2, -z'                                                            
 '-x, -y, -z'                                                                   
 'x, -y, z'                                                                     
 '-x+1/2, -y+1/2, -z'                                                           
 'x+1/2, -y+1/2, z'                                                             
                                                                                
_cell_length_a    17.6783                                                       
_cell_length_b    17.2647                                                       
_cell_length_c    16.3829                                                       
_cell_angle_alpha  90.000                                                       
_cell_angle_beta  121.867                                                       
_cell_angle_gamma  90.000                                                       
                                                                                
_shelx_F_squared_multiplier     1.000                                           
                                                                                
loop_                                                                           
 _refln_index_h                                                                 
 _refln_index_k                                                                 
 _refln_index_l                                                                 
 _refln_F_squared_calc                                                          
 _refln_F_squared_meas                                                          
 _refln_F_squared_sigma                                                         
 _refln_observed_status                                                         
   4   0   0        223.50        370.77       201.82 o                         
   6   0   0     244701.20     248199.34      4769.17 o                         
   8   0   0     250322.98     249482.55      5597.93 o                         
  10   0   0        284.97        236.84       558.11 o                         
  12   0   0      11419.11      11280.33      1030.50 o                         
  14   0   0     234194.03     223381.09      5074.16 o                         
   3   1   0      45047.04      44798.66       680.02 o                         
   5   1   0     146025.06     146274.14      1837.99 o                         
   7   1   0       1411.16       1254.28       284.84 o                         
   9   1   0      95346.56      92023.30      1584.77 o                         
  11   1   0      20481.49      20388.90       855.58 o                         
  13   1   0      84153.88      81881.88      2058.11 o                         
  15   1   0      57062.60      55887.40      3533.61 o                         
  19   1   0      43062.79      48237.90      2872.28 o                         
   0   2   0     216354.19     219406.98      4451.63 o                         
   2   2   0     142422.33     151389.86      1629.53 o                         
   4   2   0      15614.71      15588.02       372.23 o                         
   6   2   0        458.88        565.20       200.52 o                         
   8   2   0       9794.38       9269.11       457.68 o                         
  10   2   0       6803.06       7321.34       526.19 o                         
  12   2   0       6510.88       7223.76       665.50 o                         
  14   2   0      41193.62      38993.13      1468.46 o                         
  16   2   0       8711.62       9075.90      2498.16 o                         
  18   2   0       5572.66       4776.88      1485.92 o                         
   1   3   0      24281.45      26916.64       341.92 o                         
   3   3   0      48937.86      50631.16       642.86 o                         
   5   3   0        364.62       1003.66       160.17 o                         
   7   3   0       1281.99       1546.16       242.21 o                         
   9   3   0        353.76        166.74       271.35 o                         
  11   3   0      86293.43      84818.41      1592.87 o                         
  13   3   0       2278.26       2051.42       585.29 o                         
  15   3   0       8993.15       9335.44      1109.29 o                         
  17   3   0      38764.48      44903.55      2666.82 o                         
  19   3   0         63.26       2571.51      1267.82 o                         
   0   4   0      15922.68      16201.71       416.00 o                         
   2   4   0     186329.78     184683.02      1857.51 o                         
   4   4   0     220455.88     235401.98      2434.35 o                         
   6   4   0     171735.69     171364.98      2248.52 o                         
   8   4   0     129102.59     126847.12      1713.42 o                         
  10   4   0      69284.30      64883.85      1193.19 o                         
  12   4   0      80133.00      76231.09      1432.64 o                         
  14   4   0       9996.74       9533.73       883.76 o                         
  16   4   0      77049.62      74808.59      2298.99 o                         
  18   4   0       7188.47       7694.38      1235.38 o                         
   1   5   0      17739.58      17836.09       311.89 o                         
   3   5   0    1093391.00    1085407.12     11604.87 o                         
   5   5   0     111214.38     108406.62      1283.05 o                         
   7   5   0       1928.28       2703.53       261.54 o                         
   9   5   0      37056.24      36862.96       797.04 o                         
  11   5   0     285613.66     272890.25      3421.55 o                         
  13   5   0       1848.78       2218.59       575.42 o                         
  15   5   0       5611.20       6435.61       893.33 o                         
  17   5   0      78743.45      75626.98      2383.14 o                         
  19   5   0      15653.87      16348.17      1592.67 o                         
   0   6   0      13962.92      15195.71       459.14 o                         
   2   6   0     204168.97     207811.12      2238.32 o                         
   4   6   0      62755.40      60965.96       958.27 o                         
   6   6   0      29559.36      29080.01       533.23 o                         
   8   6   0      21347.64      20021.66       573.27 o                         
  10   6   0      47491.50      45371.23       961.63 o                         
  12   6   0      56394.35      52691.40      1164.23 o                         
  14   6   0        103.96        225.39       617.35 o                         
  16   6   0      56018.10      55483.86      1815.83 o                         
  18   6   0       3306.86       2102.84      1225.08 o                         
   1   7   0      63800.41      67166.84       829.78 o                         
   3   7   0       2225.30       2572.48       163.50 o                         
   5   7   0      26146.95      27180.87       583.56 o                         
   7   7   0       3361.58       3364.25       245.76 o                         
   9   7   0      14147.84      13650.39       500.50 o                         
  11   7   0      13022.88      13355.86       579.76 o                         
  13   7   0      25329.20      23488.12       960.28 o                         
  15   7   0      30111.93      27868.97      1179.47 o                         
  17   7   0       4435.14       6833.53      1050.77 o                         
   0   8   0     417459.06     429277.75      5923.76 o                         
   2   8   0       1591.86       1862.85       181.43 o                         
   4   8   0       8783.97       8125.30       337.29 o                         
   6   8   0      15598.13      15801.89       521.62 o                         
   8   8   0      48445.02      44986.00      1078.74 o                         
  10   8   0       5346.88       4457.30       404.99 o                         
  12   8   0        551.68        277.53       387.18 o                         
  14   8   0     120057.93     116881.12      2141.93 o                         
  16   8   0          2.42       1571.64       758.53 o                         
  18   8   0       3296.69       5069.98      1659.86 o                         
   1   9   0     173456.05     178750.05      1844.32 o                         
   3   9   0     117748.43     120359.85      1389.11 o                         
   5   9   0     156368.86     155830.50      1984.66 o                         
   7   9   0         89.27        127.30       293.22 o                         
   9   9   0     109326.89     108192.60      1881.08 o                         
  11   9   0      35232.46      33812.23       802.61 o                         
  13   9   0      81941.77      80979.15      1480.12 o                         
  15   9   0      50374.76      47510.51      1389.75 o                         
  17   9   0      12147.65      16519.97      1650.53 o                         
   0  10   0     719250.94     741915.69     10545.03 o                         
   2  10   0      12405.76      13930.71       422.09 o                         
   4  10   0        263.63        228.49       224.56 o                         
   6  10   0     150883.42     154984.47      2095.87 o                         
   8  10   0     127971.23     124405.20      1910.29 o                         
  10  10   0        142.27        101.60       530.82 o                         
  12  10   0         72.83        902.28       635.03 o                         
  14  10   0     134693.08     138823.42      2725.13 o                         
  16  10   0       2823.60       3276.71       709.26 o                         
   1  11   0      79257.01      83687.58      1051.54 o                         
   3  11   0       1047.25       1423.37       242.17 o                         
   5  11   0      42192.57      43715.29       911.69 o                         
   7  11   0        585.94        -27.60       364.46 o                         
   9  11   0      14046.71      13541.51       763.73 o                         
  11  11   0       1239.33        745.08       569.79 o                         
  13  11   0      32192.94      32539.36      1284.19 o                         
  15  11   0      20441.52      20736.77      1623.49 o                         
  17  11   0         39.33       1932.78      2761.82 o                         
   0  12   0      17129.50      17447.76       808.79 o                         
   2  12   0      49767.47      48898.18       835.39 o                         
   4  12   0      35983.50      36160.52       730.13 o                         
   6  12   0      13063.98      13504.73       581.17 o                         
   8  12   0      20219.72      19292.63       845.10 o                         
  10  12   0      27533.36      26155.65      1372.31 o                         
  12  12   0      24103.38      23541.14      1145.22 o                         
  14  12   0       4104.55       4272.46      1017.95 o                         
  16  12   0      21918.59      25509.20      1805.35 o                         
   1  13   0       3478.38       3664.17       330.64 o                         
   3  13   0     165925.62     165630.77      1948.42 o                         
   5  13   0      17252.84      17601.54       675.77 o                         
   7  13   0         15.05         94.29       421.60 o                         
   9  13   0      11728.08      10161.90       731.74 o                         
  11  13   0     107270.59     103909.78      2250.63 o                         
  13  13   0        179.12        909.37       812.63 o                         
  15  13   0       3209.46       5223.68      1513.63 o                         
   0  14   0      23309.07      21724.08       922.81 o                         
   2  14   0     152248.09     149776.45      1874.69 o                         
   4  14   0      43118.71      43714.44       842.74 o                         
   6  14   0      73505.26      71969.49      1439.22 o                         
   8  14   0      64451.31      60914.96      1498.62 o                         
  10  14   0      26592.06      26796.62      1137.10 o                         
  12  14   0      58595.52      54490.69      2190.47 o                         
  14  14   0       8631.77       9268.93      1161.79 o                         
   1  15   0       4062.46       3833.41       407.26 o                         
   3  15   0     182849.95     184949.11      2416.19 o                         
   5  15   0      15735.74      16598.44       735.27 o                         
   7  15   0        279.06        628.76       506.11 o                         
   9  15   0      11979.37      12019.60       878.52 o                         
  11  15   0      89401.85      86648.12      2134.93 o                         
  13  15   0        335.43       -889.35       889.35 o                         
   0  16   0      52709.36      55454.05      1647.11 o                         
   2  16   0      20599.29      22521.77       787.55 o                         
   4  16   0      20907.05      22201.59       654.33 o                         
   6  16   0        322.07        303.83       562.20 o                         
   8  16   0        331.84        421.29       603.05 o                         
  10  16   0      11624.55      10366.41       893.65 o                         
  12  16   0       3790.51       5159.06       927.48 o                         
   1  17   0      47869.40      45878.86      1505.93 o                         
   3  17   0       2552.68       2945.55       489.65 o                         
   5  17   0      46093.66      48140.36      1449.86 o                         
   7  17   0        175.78       -659.28       659.28 o                         
   9  17   0      21678.37      22845.13      1164.42 o                         
  11  17   0       3434.79       5205.38       937.91 o                         
   0  18   0     168646.98     177229.16      3617.83 o                         
   2  18   0       2461.80       2478.84       533.78 o                         
   4  18   0       1533.18       1547.12       674.06 o                         
   6  18   0      49891.42      49191.95      1727.30 o                         
   8  18   0      51858.50      51487.61      1993.65 o                         
  10  18   0        168.68       1274.56       987.51 o                         
   1  19   0      60461.57      59987.85      1474.77 o                         
   3  19   0      22712.00      23985.43       918.88 o                         
   5  19   0      67375.95      70006.16      1990.64 o                         
   7  19   0        802.86       -392.40       902.28 o                         
   9  19   0      39553.20      43708.43      1821.22 o                         
   0  20   0     113287.27     127593.81      3359.65 o                         
   2  20   0        114.49        789.72       743.31 o                         
   4  20   0       7508.10       8762.65       999.65 o                         
   6  20   0      13145.20      13271.01      1173.25 o                         
   8  20   0      16836.63      19809.60      1620.97 o                         
   1  21   0      15467.70      16685.31      1076.52 o                         
   3  21   0      18837.31      19161.61      1160.77 o                         
   5  21   0        189.54       1102.31      1014.58 o                         
   0  22   0        976.12       1467.59      1324.71 o                         
   2  22   0      40866.93      42943.93      1815.12 o                         
 -20   0   1      79748.23      77214.52      4471.45 o                         
 -16   0   1      40974.91      38071.12      3451.42 o                         
 -14   0   1      19017.05      20699.68      1722.64 o                         
 -12   0   1     182769.84     179267.39      3973.76 o                         
 -10   0   1      10579.82      11528.33       819.27 o                         
  -8   0   1      45922.93      51106.98      1700.23 o                         
  -6   0   1     477185.47     484065.31      7717.71 o                         
  -4   0   1     182123.06     187437.86      3290.37 o                         
   2   0   1     328715.19     336897.62      6729.68 o                         
   4   0   1      32239.04      28235.96       805.07 o                         
   6   0   1      96087.80      90667.43      1753.38 o                         
   8   0   1     167287.89     165074.89      3497.67 o                         
  10   0   1      64006.17      62999.80      2027.09 o                         
  12   0   1      89975.82      92742.67      2736.04 o                         
  14   0   1       9150.79      10261.67      1530.44 o                         
  18   0   1      11941.64       9620.27      1929.25 o                         
 -19   1   1       7796.24       6919.29      3287.16 o                         
 -15   1   1      64439.57      57228.14      1854.73 o                         
 -13   1   1      32752.63      32558.61      1647.77 o                         
 -11   1   1      45972.55      47921.32      1163.20 o                         
  -9   1   1      12547.51      11618.80       580.35 o                         
  -7   1   1     305648.38     307546.62      3584.92 o                         
  -5   1   1      16862.42      16549.15       400.43 o                         
  -3   1   1      19819.12      20755.22       331.55 o                         
   1   1   1     355453.25     345752.72      3820.91 o                         
   3   1   1      67538.79      73877.18      1052.94 o                         
   5   1   1        154.13        124.76       177.16 o                         
   7   1   1     251794.62     246524.78      3443.32 o                         
   9   1   1       3616.38       4699.60       437.36 o                         
  11   1   1       3741.98       3239.46       578.37 o                         
  13   1   1      99897.96      94045.93      2154.03 o                         
  15   1   1      47187.06      37496.62      3606.23 o                         
  17   1   1       3182.19       4468.31      1420.11 o                         
 -20   2   1      22550.36      27521.23      3230.78 o                         
 -18   2   1       3236.97       3519.04      1332.05 o                         
 -16   2   1       4557.03       3735.89      1128.97 o                         
 -14   2   1       2701.56       2162.95       769.27 o                         
 -12   2   1      23800.32      23652.52      1014.93 o                         
 -10   2   1      18017.08      20004.84       720.57 o                         
  -8   2   1      47359.28      52074.02      1002.53 o                         
  -6   2   1     111746.84     111917.06      1587.86 o                         
  -4   2   1        259.37        405.77       106.17 o                         
  -2   2   1      27346.68      29052.67       416.68 o                         
   0   2   1        142.00        165.43        49.51 o                         
   2   2   1      71031.71      73457.24       838.28 o                         
   4   2   1      33663.16      33359.20       566.64 o                         
   6   2   1      53122.93      51297.36       995.33 o                         
   8   2   1      77276.44      78984.00      1270.63 o                         
  10   2   1        783.19        786.56       454.37 o                         
  12   2   1      15011.19      15203.39       874.22 o                         
  14   2   1          1.55       -160.23       838.64 o                         
  16   2   1       6811.88       6795.10      1329.10 o                         
  18   2   1       3222.90       4654.44      1416.24 o                         
 -19   3   1       8749.72       6916.37      1546.76 o                         
 -17   3   1      35156.84      35656.16      1846.90 o                         
 -15   3   1       9295.23      10617.83       939.46 o                         
 -13   3   1       3909.06       3096.54       662.63 o                         
 -11   3   1       7148.22       8964.36       513.95 o                         
  -9   3   1     184413.05     181880.02      2400.32 o                         
  -7   3   1         66.88        126.05       177.58 o                         
  -5   3   1     120820.12     123927.11      1520.39 o                         
  -3   3   1      55785.17      56025.32       622.09 o                         
  -1   3   1     141097.11     147946.97      1485.22 o                         
   1   3   1       1937.94       1474.91       112.97 o                         
   3   3   1       4126.04       3558.59       150.37 o                         
   5   3   1     317900.25     320252.22      3712.52 o                         
   7   3   1       2391.75       2410.88       279.24 o                         
   9   3   1      81087.72      80398.41      1439.22 o                         
  11   3   1      29826.41      29982.18      1048.80 o                         
  13   3   1       4169.57       4277.99       662.54 o                         
  15   3   1       2145.79       1310.67       842.39 o                         
  17   3   1       3984.34       5104.92      1280.26 o                         
 -18   4   1      77878.61      79714.84      3070.43 o                         
 -16   4   1        209.39       -768.09       799.32 o                         
 -14   4   1      30003.72      30591.84      1137.24 o                         
 -12   4   1      80222.20      78026.02      1335.93 o                         
 -10   4   1     238211.72     235332.06      2852.12 o                         
  -8   4   1      37272.62      37576.55       686.53 o                         
  -6   4   1       4747.37       3707.69       220.16 o                         
  -4   4   1     585536.81     583577.81      5795.14 o                         
  -2   4   1       5510.47       6265.37       170.96 o                         
   0   4   1      24918.21      27132.20       398.31 o                         
   2   4   1     190022.78     198155.05      2319.38 o                         
   4   4   1     461624.22     455283.16      5137.04 o                         
   6   4   1      32004.04      34793.37       742.30 o                         
   8   4   1       1119.86       1314.00       279.77 o                         
  10   4   1     267878.84     271453.16      3560.07 o                         
  12   4   1      29339.99      32056.60      1036.51 o                         
  14   4   1       2028.26       1170.63       746.39 o                         
  16   4   1      19946.85      19733.77      1362.85 o                         
  18   4   1      63695.68      69509.27      2883.75 o                         
 -19   5   1      11741.41      10790.99      1572.30 o                         
 -17   5   1      65734.20      65305.42      2205.03 o                         
 -15   5   1      66683.14      64318.31      1698.69 o                         
 -13   5   1      25661.09      23092.48       807.28 o                         
 -11   5   1       3578.28       3912.74       401.77 o                         
  -9   5   1     352257.25     345807.69      3852.73 o                         
  -7   5   1      28162.69      27425.57       574.77 o                         
  -5   5   1     195790.20     204430.70      2356.48 o                         
  -3   5   1     262857.66     264760.12      2585.23 o                         
  -1   5   1     199279.55     199286.44      2018.35 o                         
   1   5   1      27763.78      27865.00       424.78 o                         
   3   5   1        803.07        571.86       164.55 o                         
   5   5   1     340784.09     324087.47      3807.28 o                         
   7   5   1      58486.51      54815.22       903.73 o                         
   9   5   1     159420.03     155428.41      2161.65 o                         
  11   5   1      61896.84      58611.51      1184.30 o                         
  13   5   1      55301.64      52499.71      1554.41 o                         
  15   5   1      30115.49      28073.40      1288.95 o                         
  17   5   1       5139.33       4313.86      1283.12 o                         
 -18   6   1      44838.97      45518.07      2462.95 o                         
 -16   6   1        117.38        524.30       829.99 o                         
 -14   6   1      17856.48      18601.63       991.96 o                         
 -12   6   1       8542.79       8768.69       498.49 o                         
 -10   6   1     119319.01     118507.59      1621.76 o                         
  -8   6   1      31325.38      32017.38       620.82 o                         
  -6   6   1       1750.76       1948.96       192.98 o                         
  -4   6   1     306855.28     322304.59      3381.29 o                         
  -2   6   1         42.59        -90.58       110.97 o                         
   0   6   1      16325.32      18154.81       356.31 o                         
   2   6   1      52444.96      54392.70       820.11 o                         
   4   6   1     237775.00     240761.23      3321.47 o                         
   6   6   1      19142.43      20244.45       447.24 o                         
   8   6   1        351.14        320.71       231.62 o                         
  10   6   1     118966.92     114618.56      1634.39 o                         
  12   6   1       1114.69        773.58       503.28 o                         
  14   6   1       1664.39       1541.80       714.29 o                         
  16   6   1       6544.06       7037.33       985.83 o                         
  18   6   1      43108.29      46353.59      2301.53 o                         
 -19   7   1       5627.17       5713.88      1291.77 o                         
 -17   7   1       9222.08       6403.89      1050.53 o                         
 -15   7   1         50.89        263.82       666.09 o                         
 -13   7   1      14389.17      14784.59       691.09 o                         
 -11   7   1      17139.69      16840.60       637.63 o                         
  -9   7   1      29730.67      30346.14       683.11 o                         
  -7   7   1      29222.66      28981.69       572.34 o                         
  -5   7   1      64537.08      66987.54       889.45 o                         
  -3   7   1      19855.87      21680.22       416.69 o                         
  -1   7   1       8317.36       9943.54       294.17 o                         
   1   7   1      39516.29      37944.68       647.06 o                         
   3   7   1      32522.04      30567.71       626.03 o                         
   5   7   1      53285.49      52180.77       896.62 o                         
   7   7   1       9414.68       9200.85       323.05 o                         
   9   7   1      44647.58      43580.75       839.43 o                         
  11   7   1       3514.03       4369.94       445.38 o                         
  13   7   1       7115.10       7182.59       764.15 o                         
  15   7   1       1108.85       2981.46       842.08 o                         
  17   7   1       4305.15       2295.08      1142.71 o                         
 -18   8   1       2316.85       3949.81      1293.47 o                         
 -16   8   1      15826.60      17688.36      1053.50 o                         
 -14   8   1       1924.05       2885.42       565.87 o                         
 -12   8   1     101489.17      95834.95      1690.13 o                         
 -10   8   1        104.16        -14.50       291.03 o                         
  -8   8   1      26216.77      27025.27       594.45 o                         
  -6   8   1     206616.91     209978.25      2420.02 o                         
  -4   8   1      41022.05      41245.00       640.51 o                         
  -2   8   1      77292.08      79518.84      1001.93 o                         
   0   8   1      13351.52      13855.06       389.64 o                         
   2   8   1     224190.66     234832.73      2506.55 o                         
   4   8   1       3904.68       4148.07       296.38 o                         
   6   8   1      37802.84      37418.55       779.74 o                         
   8   8   1     108929.22     108197.14      1779.24 o                         
  10   8   1       6297.30       6994.10       384.03 o                         
  12   8   1      33227.11      33109.40       982.78 o                         
  14   8   1       6142.54       7534.63       799.88 o                         
  16   8   1      37248.65      40946.30      2194.76 o                         
 -17   9   1       6749.35       5419.50      1016.11 o                         
 -15   9   1      69981.97      73668.12      2339.20 o                         
 -13   9   1      51532.12      49300.72      1209.07 o                         
 -11   9   1      55242.77      52362.20      1070.58 o                         
  -9   9   1      33763.74      31961.87       736.37 o                         
  -7   9   1     300758.47     303461.97      3539.41 o                         
  -5   9   1      13786.09      12826.00       360.87 o                         
  -3   9   1      13671.59      12498.95       434.65 o                         
  -1   9   1     368378.97     380400.41      3943.17 o                         
   1   9   1     169444.59     162117.83      1795.73 o                         
   3   9   1      34555.81      34160.34       701.04 o                         
   5   9   1       6446.10       6858.49       386.93 o                         
   7   9   1     294584.72     284291.94      3537.22 o                         
   9   9   1        175.04        189.17       414.87 o                         
  11   9   1       1481.57       1360.90       641.76 o                         
  13   9   1     114219.09     110605.84      1857.27 o                         
  15   9   1      61914.16      68780.99      2583.44 o                         
  17   9   1       1988.46       1367.42      1513.26 o                         
 -18  10   1       6128.06       6490.81      1249.50 o                         
 -16  10   1      16330.34      16984.49       959.90 o                         
 -14  10   1      10787.88      11717.19       594.60 o                         
 -12  10   1     107518.25     104296.80      1754.85 o                         
 -10  10   1       3621.46       2711.91       467.70 o                         
  -8  10   1      40413.50      42008.47      1253.77 o                         
  -6  10   1     241772.77     240590.06      2993.13 o                         
  -4  10   1      43737.59      44129.28       709.16 o                         
  -2  10   1     109960.21     112071.91      1407.19 o                         
   0  10   1      44167.45      46392.16       767.76 o                         
   2  10   1     127516.62     131045.47      1518.92 o                         
   4  10   1       7666.41       6073.48       404.24 o                         
   6  10   1      65021.93      64991.30      1235.44 o                         
   8  10   1     156422.03     150823.34      2311.57 o                         
  10  10   1      23223.71      23612.59       995.53 o                         
  12  10   1      59062.06      58987.41      1771.25 o                         
  14  10   1        981.95       1132.87      1240.20 o                         
  16  10   1      53337.62      61853.15      3081.64 o                         
 -17  11   1         17.40       2490.82      1707.16 o                         
 -15  11   1      11616.43      12088.49      1136.83 o                         
 -13  11   1       4341.38       4545.90       817.36 o                         
 -11  11   1      23193.47      22548.49       985.14 o                         
  -9  11   1       9763.83      10562.61       632.64 o                         
  -7  11   1      85137.91      85350.38      1378.37 o                         
  -5  11   1      25749.22      25933.10       569.18 o                         
  -3  11   1         81.94        418.71       224.52 o                         
  -1  11   1      74267.29      77879.46      1141.66 o                         
   1  11   1      25007.15      25494.45       562.31 o                         
   3  11   1       4292.48       4447.28       236.57 o                         
   5  11   1      16880.89      15161.27       631.57 o                         
   7  11   1      89345.80      87899.00      1447.21 o                         
   9  11   1      23928.71      23179.25       988.25 o                         
  11  11   1        260.00       1475.12       641.24 o                         
  13  11   1      19569.13      20108.61      1348.27 o                         
  15  11   1      15088.69      15960.30      1444.81 o                         
 -16  12   1          7.14      -1198.82      1198.82 o                         
 -14  12   1        805.62       1062.69       915.64 o                         
 -12  12   1        995.99       1094.81       651.58 o                         
 -10  12   1      68162.43      66722.55      1607.40 o                         
  -8  12   1      16116.38      15209.77       660.82 o                         
  -6  12   1       8614.75       9773.98       497.55 o                         
  -4  12   1      36492.39      36609.87       764.10 o                         
  -2  12   1         10.97        139.80       248.78 o                         
   0  12   1       2217.79       2297.42       277.93 o                         
   2  12   1       6265.34       6591.27       330.19 o                         
   4  12   1      57383.32      57183.78      1049.87 o                         
   6  12   1      58639.93      57990.20      1092.01 o                         
   8  12   1       8688.61       9594.93       627.93 o                         
  10  12   1      34669.05      33052.17      1356.73 o                         
  12  12   1          6.30       -681.53       681.53 o                         
  14  12   1       1687.25       1855.01      1473.49 o                         
 -15  13   1      34625.78      37288.40      2611.91 o                         
 -13  13   1       9773.35       9461.86      1125.20 o                         
 -11  13   1       3721.47       3752.51       672.22 o                         
  -9  13   1     167156.41     161401.70      2897.11 o                         
  -7  13   1      15204.68      15285.10       690.57 o                         
  -5  13   1      35208.88      35911.99       798.56 o                         
  -3  13   1      57708.42      57799.55       940.49 o                         
  -1  13   1     111281.16     111107.81      1479.24 o                         
   1  13   1      19788.11      20080.64       567.54 o                         
   3  13   1       1302.16       1230.82       271.67 o                         
   5  13   1     198404.80     193399.64      2423.79 o                         
   7  13   1      11685.43      11925.23       674.51 o                         
   9  13   1      56695.35      54853.04      1520.05 o                         
  11  13   1      29505.55      29278.84      1219.37 o                         
  13  13   1      27239.74      28697.44      1644.01 o                         
  15  13   1       8996.94       8970.57      1592.47 o                         
 -14  14   1      20110.45      20257.26      1388.87 o                         
 -12  14   1      38691.50      39238.03      1725.92 o                         
 -10  14   1     124921.14     125177.71      2671.99 o                         
  -8  14   1      16898.20      16236.39       884.35 o                         
  -6  14   1      19109.92      18524.43       825.50 o                         
  -4  14   1     200440.00     203404.88      2395.01 o                         
  -2  14   1      12396.93      13207.79       539.78 o                         
   0  14   1      25888.42      25776.26       674.08 o                         
   2  14   1      75458.83      77279.65      1157.25 o                         
   4  14   1     218449.69     212678.16      2934.05 o                         
   6  14   1       6791.22       6956.96       572.92 o                         
   8  14   1        786.09        -22.48       532.49 o                         
  10  14   1     142615.61     144073.22      2748.32 o                         
  12  14   1      17480.53      18176.24      1128.23 o                         
  14  14   1       1738.80       1275.83      1318.70 o                         
 -15  15   1      15662.58      16802.51      2199.83 o                         
 -13  15   1       2262.45       2396.62       854.76 o                         
 -11  15   1       2500.78       2182.63       870.36 o                         
  -9  15   1      94066.45      91198.70      2336.77 o                         
  -7  15   1      10049.75      11446.50       699.59 o                         
  -5  15   1      55984.20      55805.05      1015.20 o                         
  -3  15   1      58648.00      59180.65      1116.49 o                         
  -1  15   1      25503.02      26362.93       756.73 o                         
   1  15   1       5355.24       5816.57       428.03 o                         
   3  15   1       2808.48       2718.60       328.67 o                         
   5  15   1     133300.91     130719.28      2162.68 o                         
   7  15   1       8162.56       7726.52       866.30 o                         
   9  15   1      59292.73      56793.48      1655.66 o                         
  11  15   1      15853.67      17746.59      1128.88 o                         
  13  15   1      12443.79      10717.62      1330.15 o                         
 -14  16   1       2610.98        698.40      1252.16 o                         
 -12  16   1        772.07        853.23       880.44 o                         
 -10  16   1      15318.73      15205.78      1230.53 o                         
  -8  16   1      12524.99      13465.37       809.29 o                         
  -6  16   1      18326.46      18434.76       970.47 o                         
  -4  16   1      22698.12      22906.49       791.77 o                         
  -2  16   1       9007.27       8741.05       543.80 o                         
   0  16   1        296.31        119.38       407.63 o                         
   2  16   1       2591.95       3784.07       474.59 o                         
   4  16   1      27339.30      27359.38      1005.87 o                         
   6  16   1      15228.57      16227.10       849.18 o                         
   8  16   1      11446.73      12515.06       832.34 o                         
  10  16   1      21585.02      19093.11      1131.41 o                         
  12  16   1        850.55        619.13       962.66 o                         
 -13  17   1      15620.61      15747.22      1217.36 o                         
 -11  17   1       8606.61       8821.21      1073.93 o                         
  -9  17   1        710.13       1055.95       648.33 o                         
  -7  17   1      68724.30      66565.84      1668.58 o                         
  -5  17   1       7322.60       7848.65       682.88 o                         
  -3  17   1        360.57        591.52       509.47 o                         
  -1  17   1      44909.57      43964.91      1133.16 o                         
   1  17   1      28120.13      30498.29      1115.50 o                         
   3  17   1      22821.39      24388.60       924.37 o                         
   5  17   1        413.74       1558.11       656.88 o                         
   7  17   1      51696.19      55591.38      1646.81 o                         
   9  17   1      11197.91       8981.57       884.05 o                         
  11  17   1        123.69        -67.52      1017.99 o                         
 -12  18   1      66752.56      69215.16      2507.84 o                         
 -10  18   1       5040.93       5369.04       889.00 o                         
  -8  18   1       9637.79      10917.68       896.59 o                         
  -6  18   1     112526.90     112837.88      2446.48 o                         
  -4  18   1      31445.09      32801.73      1243.80 o                         
  -2  18   1      31509.05      31250.37      1081.87 o                         
   0  18   1       5600.97       6453.43       598.62 o                         
   2  18   1     107485.23     105721.51      1697.70 o                         
   4  18   1       6065.17       6728.56       780.80 o                         
   6  18   1      20516.38      20544.03      1103.17 o                         
   8  18   1      74361.81      71281.25      2108.36 o                         
  10  18   1      16349.72      15915.85      1205.88 o                         
  -9  19   1       6492.85       8437.74      1093.87 o                         
  -7  19   1     105553.31     108270.77      2488.20 o                         
  -5  19   1       4600.25       3238.17       851.76 o                         
  -3  19   1      14136.06      14373.54       778.59 o                         
  -1  19   1      94053.71      93590.66      1803.03 o                         
   1  19   1      68366.47      69742.85      1600.74 o                         
   3  19   1       5465.35       6756.70       833.89 o                         
   5  19   1       2125.25       2882.53       823.34 o                         
   7  19   1      97233.01      99674.91      2670.91 o                         
   9  19   1         96.54       2538.48       998.07 o                         
  -8  20   1      13131.67      13165.06      1150.39 o                         
  -6  20   1      52932.03      55956.98      2023.10 o                         
  -4  20   1       2507.24       3810.97       678.80 o                         
  -2  20   1      14673.77      16045.09       912.16 o                         
   0  20   1       1899.16       2961.07       690.99 o                         
   2  20   1      25186.05      27433.96      1086.47 o                         
   4  20   1          4.38       1935.51       862.61 o                         
   6  20   1      19854.99      20730.62      1335.20 o                         
   8  20   1      26309.20      27221.00      2005.90 o                         
  -7  21   1       7565.47       7504.68      1152.47 o                         
  -5  21   1      17514.45      18358.27      1299.22 o                         
  -3  21   1       9163.20      10758.40      1209.87 o                         
  -1  21   1        431.97       -404.40       827.74 o                         
   1  21   1        132.75       1067.38      1003.08 o                         
   3  21   1       2137.44       1921.30      1024.06 o                         
   5  21   1      21318.09      23378.14      1535.21 o                         
  -4  22   1      57751.41      60991.58      3017.51 o                         
  -2  22   1        329.03       1583.89      1012.28 o                         
   0  22   1       4955.97       4510.09       955.94 o                         
   2  22   1      12118.70      12910.96       998.74 o                         
 -20   0   2       7878.51       5972.88      2065.98 o                         
 -18   0   2      53736.76      55554.29      3864.16 o                         
 -16   0   2      10004.85      10446.72      1663.06 o                         
 -14   0   2     148756.33     145650.50      3582.20 o                         
 -12   0   2      49809.21      46186.46      1673.25 o                         
 -10   0   2     105417.91     103534.44      2433.80 o                         
  -8   0   2     319676.72     326756.56      5759.94 o                         
  -6   0   2       2385.31       2989.44       302.63 o                         
  -4   0   2     295360.97     304435.91      4567.58 o                         
  -2   0   2     200407.56     199748.03      3393.90 o                         
   0   0   2     810767.44     782830.38     10337.53 o                         
   2   0   2      33435.21      38129.71       846.61 o                         
   4   0   2      35060.45      34188.61       966.91 o                         
   6   0   2     281989.84     277777.81      5009.62 o                         
   8   0   2      40057.97      39382.32      1276.75 o                         
  10   0   2      77672.51      73865.47      2201.13 o                         
  12   0   2      48860.04      50338.38      2214.80 o                         
  14   0   2     220283.62     217304.77      6230.41 o                         
  16   0   2       2292.31       2994.74      1427.52 o                         
  18   0   2       2222.94       4320.84      2114.45 o                         
 -19   1   2      56809.82      51972.33      2596.33 o                         
 -17   1   2        461.14        936.67      1136.21 o                         
 -15   1   2       5814.48       4648.63       832.92 o                         
 -13   1   2     222233.58     220882.47      3711.51 o                         
 -11   1   2      17915.86      18365.11       748.00 o                         
  -9   1   2      13391.96      14863.48       514.82 o                         
  -7   1   2     173782.14     173015.33      2177.29 o                         
  -5   1   2     324570.19     332149.59      3887.05 o                         
  -3   1   2        515.54        694.26        67.44 o                         
  -1   1   2      30941.16      31177.44       356.80 o                         
   1   1   2     369459.41     390115.06      3981.78 o                         
   3   1   2      12365.43      10004.36       303.75 o                         
   5   1   2      20257.46      19285.76       606.59 o                         
   7   1   2      39790.23      40753.73       923.04 o                         
   9   1   2     147547.83     144265.05      2146.31 o                         
  11   1   2      10358.22      10843.56       848.33 o                         
  13   1   2      20998.21      21589.29      1166.34 o                         
  15   1   2      97291.84      93114.54      3207.23 o                         
  17   1   2       5200.01       6669.65      1302.89 o                         
 -20   2   2       3981.10       3494.83      1254.84 o                         
 -18   2   2      12434.94      12854.66      2181.34 o                         
 -16   2   2      11725.36      11950.32      1138.49 o                         
 -14   2   2      49992.13      48458.26      1250.12 o                         
 -12   2   2      46020.36      44870.00      1109.13 o                         
 -10   2   2       1512.88       2283.78       332.21 o                         
  -8   2   2      32014.48      31632.86       641.34 o                         
  -6   2   2      43959.65      44595.99       689.85 o                         
  -4   2   2      99366.30     100834.82      1118.41 o                         
  -2   2   2     128434.38     134231.97      1383.50 o                         
   0   2   2      96989.04      99067.08      1003.95 o                         
   2   2   2      74575.88      79268.31       894.63 o                         
   4   2   2      15708.65      16695.08       407.21 o                         
   6   2   2       4621.76       5157.46       331.13 o                         
   8   2   2       5456.13       5054.26       374.79 o                         
  10   2   2      24813.83      24475.06       866.67 o                         
  12   2   2       6018.84       6528.26       652.57 o                         
  14   2   2      40751.13      39006.46      1722.31 o                         
  16   2   2       6002.81       4527.97      1250.54 o                         
  18   2   2        844.81        546.11      1313.11 o                         
 -19   3   2       2238.19       -410.31      1095.09 o                         
 -17   3   2      35319.34      34395.82      1603.88 o                         
 -15   3   2      56309.29      55679.25      1717.02 o                         
 -13   3   2         27.35        298.23       436.66 o                         
 -11   3   2     111634.73     111320.33      1642.33 o                         
  -9   3   2        887.68        554.73       236.15 o                         
  -7   3   2      78265.76      81843.88      1138.86 o                         
  -5   3   2        235.49        515.17       111.96 o                         
  -3   3   2      65479.30      66703.48       891.94 o                         
  -1   3   2     147778.17     156211.28      2132.51 o                         
   1   3   2      25789.08      27393.45       378.01 o                         
   3   3   2     127231.45     125283.66      1457.10 o                         
   5   3   2       1289.87       2153.68       216.63 o                         
   7   3   2       9719.44       8774.28       420.29 o                         
   9   3   2       1214.40       1047.47       344.84 o                         
  11   3   2      55926.49      51312.15      1172.81 o                         
  13   3   2      22196.62      23300.86      1588.47 o                         
  15   3   2         32.68        956.88       905.92 o                         
  17   3   2      26714.09      28207.25      1983.66 o                         
 -20   4   2        445.47      -1238.06      1238.06 o                         
 -18   4   2       7187.58       7665.86      1112.67 o                         
 -16   4   2     165207.78     159836.19      3090.75 o                         
 -14   4   2       1828.54       2517.29       520.82 o                         
 -12   4   2      19184.31      19248.87       666.88 o                         
 -10   4   2     240833.38     235961.33      2744.18 o                         
  -8   4   2     197761.73     202930.92      2551.39 o                         
  -6   4   2       1520.87       1284.70       158.59 o                         
  -4   4   2        471.37        223.46       107.19 o                         
  -2   4   2     480842.38     497361.66      4824.27 o                         
   0   4   2       1575.64       1886.78       126.47 o                         
   2   4   2       3991.49       3086.25       140.78 o                         
   4   4   2     310178.09     323830.19      3525.44 o                         
   6   4   2     159989.45     153920.98      2036.86 o                         
   8   4   2      19457.35      19960.13       603.04 o                         
  10   4   2       4887.90       4467.50       472.81 o                         
  12   4   2     136810.94     135431.55      2306.40 o                         
  14   4   2       2023.40       1833.38       820.02 o                         
  16   4   2      11887.12      11279.72      1255.27 o                         
 -19   5   2      19786.50      21988.94      1734.56 o                         
 -17   5   2      41366.16      39011.30      1674.53 o                         
 -15   5   2      72335.62      71370.68      1627.25 o                         
 -13   5   2      25040.59      22277.22       744.31 o                         
 -11   5   2     203706.81     202130.98      2786.92 o                         
  -9   5   2       3064.75       2439.65       292.92 o                         
  -7   5   2     183726.50     187829.03      2092.51 o                         
  -5   5   2     154175.17     157654.83      1703.95 o                         
  -3   5   2      46188.88      46282.22       602.21 o                         
  -1   5   2     148419.30     159768.02      1725.79 o                         
   1   5   2      54813.63      59109.04       753.45 o                         
   3   5   2     601702.94     589571.62      6840.66 o                         
   5   5   2       2439.94       1840.73       205.92 o                         
   7   5   2      65574.41      64463.64      1087.28 o                         
   9   5   2      53731.30      53220.30      1043.94 o                         
  11   5   2     159847.77     153208.77      2174.66 o                         
  13   5   2      29864.56      28558.72      1264.31 o                         
  15   5   2       9348.58       9684.53      1167.66 o                         
  17   5   2      94458.62      96250.19      3218.45 o                         
 -18   6   2       2808.09       2176.50       979.31 o                         
 -16   6   2     104299.49     100280.24      2332.79 o                         
 -14   6   2         78.88       -256.03       476.54 o                         
 -12   6   2      18595.50      18893.54       640.61 o                         
 -10   6   2      89592.17      87929.09      1252.45 o                         
  -8   6   2      47169.92      45501.50       766.07 o                         
  -6   6   2       2049.24       2145.34       168.35 o                         
  -4   6   2      18102.49      19909.81       355.25 o                         
  -2   6   2     233931.52     243952.17      2536.96 o                         
   0   6   2      11783.05      13872.99       305.86 o                         
   2   6   2      84242.43      85145.59      1251.34 o                         
   4   6   2      93168.23      97796.59      1365.56 o                         
   6   6   2      36301.69      34424.14       658.37 o                         
   8   6   2       4893.81       5131.60       390.88 o                         
  10   6   2      12149.19      11553.26       547.26 o                         
  12   6   2      87056.01      83086.70      1873.26 o                         
  14   6   2        201.76       1305.96       713.99 o                         
  16   6   2      18427.24      20131.36      1496.58 o                         
 -19   7   2       2739.30       3547.79      1320.02 o                         
 -17   7   2       6833.90       6982.35       900.50 o                         
 -15   7   2      23767.45      22917.39       943.11 o                         
 -13   7   2      23591.24      24641.35       916.15 o                         
 -11   7   2      14170.23      14003.66       557.05 o                         
  -9   7   2        406.77        483.34       232.19 o                         
  -7   7   2        640.26       1092.36       187.01 o                         
  -5   7   2      19922.13      19991.95       388.62 o                         
  -3   7   2       5943.87       5787.97       243.58 o                         
  -1   7   2      97178.47     101479.02      1286.12 o                         
   1   7   2     136839.97     146155.47      2023.19 o                         
   3   7   2      27994.68      28257.06       603.61 o                         
   5   7   2       5043.14       5228.73       370.48 o                         
   7   7   2        199.08        454.43       231.96 o                         
   9   7   2      32349.47      30787.39       739.74 o                         
  11   7   2       9117.12       8308.90       553.43 o                         
  13   7   2      19852.31      20359.47      1045.00 o                         
  15   7   2      21088.22      22452.38      1313.80 o                         
  17   7   2       5641.09       8978.58      1364.14 o                         
 -18   8   2      27589.60      29936.29      2544.78 o                         
 -16   8   2       1453.04       3578.06       719.87 o                         
 -14   8   2      87156.19      85085.73      1784.42 o                         
 -12   8   2      21507.40      21341.52       742.78 o                         
 -10   8   2      43136.62      39729.57       752.49 o                         
  -8   8   2      73975.09      72304.84      1084.97 o                         
  -6   8   2      17142.73      16394.33       383.69 o                         
  -4   8   2     127279.89     125933.45      1381.66 o                         
  -2   8   2       3899.50       4169.40       229.52 o                         
   0   8   2     347295.12     355955.78      3685.34 o                         
   2   8   2      46731.79      50286.72       973.57 o                         
   4   8   2        472.47        919.73       275.73 o                         
   6   8   2      23841.39      23767.99       784.18 o                         
   8   8   2      22338.90      21323.86       843.51 o                         
  10   8   2      58948.52      56333.73      1137.33 o                         
  12   8   2       3438.65       3025.48       523.52 o                         
  14   8   2      90618.40      95440.87      2205.38 o                         
  16   8   2       2880.06       2572.22      1034.92 o                         
 -17   9   2         56.95        926.07       825.18 o                         
 -15   9   2       1319.51       1167.44       617.63 o                         
 -13   9   2     189592.05     184375.09      2671.71 o                         
 -11   9   2      37767.74      36951.23       867.17 o                         
  -9   9   2       4004.66       4217.75       293.17 o                         
  -7   9   2      96185.49      91069.93      1188.22 o                         
  -5   9   2     326738.56     333034.56      3401.24 o                         
  -3   9   2       4590.63       5095.83       273.78 o                         
  -1   9   2      12426.84      12539.42       411.05 o                         
   1   9   2     407803.44     421089.16      4711.83 o                         
   3   9   2      30124.17      28389.21       677.87 o                         
   5   9   2       5883.67       4741.40       386.05 o                         
   7   9   2      43168.06      42203.29       947.96 o                         
   9   9   2     210228.56     200670.30      3139.03 o                         
  11   9   2       7379.05       7472.51       751.95 o                         
  13   9   2      10015.09      10255.54       628.12 o                         
  15   9   2      91506.53      93688.57      2200.46 o                         
 -18  10   2      32825.70      37806.79      1932.79 o                         
 -16  10   2       3918.23       3758.27       712.76 o                         
 -14  10   2      68678.62      65000.58      1517.24 o                         
 -12  10   2      39350.30      37368.49       936.24 o                         
 -10  10   2      62454.25      58171.30      1018.57 o                         
  -8  10   2     135961.81     138536.19      1765.33 o                         
  -6  10   2      18457.90      18581.53       504.73 o                         
  -4  10   2     113093.13     112758.54      1347.62 o                         
  -2  10   2      24392.39      24819.71       561.10 o                         
   0  10   2     241671.06     246708.25      3010.68 o                         
   2  10   2      32983.84      35748.68       588.11 o                         
   4  10   2      24670.51      24346.36       667.51 o                         
   6  10   2     139150.83     137047.36      1865.77 o                         
   8  10   2      66968.35      63484.79      1250.64 o                         
  10  10   2      50840.28      48711.89      1463.98 o                         
  12  10   2      17170.83      17210.17      1015.72 o                         
  14  10   2     119892.10     121677.19      2838.09 o                         
  16  10   2       1510.26       3089.37      1882.60 o                         
 -17  11   2       4264.14       5202.51      1577.95 o                         
 -15  11   2       7055.44       6713.49       702.14 o                         
 -13  11   2      55994.20      52166.53      1323.42 o                         
 -11  11   2         30.86       -168.61       430.72 o                         
  -9  11   2       2954.58       3356.15       355.73 o                         
  -7  11   2      21488.79      20644.47       525.84 o                         
  -5  11   2      62745.38      63232.98       934.46 o                         
  -3  11   2       2979.78       2834.09       275.33 o                         
  -1  11   2      25027.58      24740.12       619.32 o                         
   1  11   2      74336.95      76731.27      1008.29 o                         
   3  11   2       5115.34       5387.50       399.89 o                         
   5  11   2      17933.17      16800.87       612.98 o                         
   7  11   2        182.51       -384.14       396.26 o                         
   9  11   2      48067.16      47426.82      1381.43 o                         
  11  11   2       1102.43       1606.10       672.29 o                         
  13  11   2      19255.22      20860.42      1150.61 o                         
  15  11   2      24230.13      25433.21      2342.56 o                         
 -16  12   2      36835.04      38091.94      2225.27 o                         
 -14  12   2       3724.54       2156.68       707.54 o                         
 -12  12   2      13481.99      13616.38       791.77 o                         
 -10  12   2      28726.71      27561.72      1204.50 o                         
  -8  12   2       2794.43       2589.86       367.34 o                         
  -6  12   2         80.33        240.90       241.71 o                         
  -4  12   2      14703.15      14689.75       576.09 o                         
  -2  12   2      89463.18      90066.24      1288.93 o                         
   0  12   2      17664.87      18564.92       568.88 o                         
   2  12   2      22676.42      23444.57       530.16 o                         
   4  12   2      67048.59      68316.84      1207.24 o                         
   6  12   2      16886.51      15251.29       625.79 o                         
   8  12   2       2113.06       2138.07       530.55 o                         
  10  12   2      14517.26      14170.12       880.78 o                         
  12  12   2      30058.63      30253.79      1476.91 o                         
  14  12   2       4011.10       5655.52      1160.09 o                         
 -15  13   2      39840.80      43184.67      2371.24 o                         
 -13  13   2      10530.35      11224.50       855.95 o                         
 -11  13   2     105860.48     103032.18      2110.01 o                         
  -9  13   2        209.28        178.62       455.65 o                         
  -7  13   2      46483.70      46315.15       952.09 o                         
  -5  13   2      43850.43      42934.70       845.39 o                         
  -3  13   2      84210.73      84654.69      1287.26 o                         
  -1  13   2      93892.12      96164.40      1342.31 o                         
   1  13   2       4626.17       4628.31       324.06 o                         
   3  13   2     194897.53     193941.48      2536.77 o                         
   5  13   2         37.78       -389.39       392.65 o                         
   7  13   2      17741.23      17681.91       808.37 o                         
   9  13   2       7985.59       7079.03       755.67 o                         
  11  13   2      55336.08      55650.30      1930.28 o                         
  13  13   2      20625.58      20342.14      1511.17 o                         
 -16  14   2     110522.73     118682.50      4585.64 o                         
 -14  14   2       2255.70       1619.10       960.40 o                         
 -12  14   2       6979.99       8442.35       822.06 o                         
 -10  14   2     101981.90     100652.80      2150.24 o                         
  -8  14   2      62715.05      61548.89      1414.63 o                         
  -6  14   2       2142.95       2449.71       378.51 o                         
  -4  14   2      12959.08      13137.35       527.56 o                         
  -2  14   2     291523.28     289281.84      3229.46 o                         
   0  14   2       1926.20       1995.48       343.15 o                         
   2  14   2      23471.48      22582.89       595.96 o                         
   4  14   2     144790.91     144081.73      2134.91 o                         
   6  14   2      77750.65      72598.36      1618.28 o                         
   8  14   2       6524.85       7400.06       696.00 o                         
  10  14   2         84.65       -737.59       737.59 o                         
  12  14   2     105658.42     102362.23      2866.55 o                         
  14  14   2       3338.80       2280.27      2141.08 o                         
 -15  15   2      41079.68      42182.98      2527.61 o                         
 -13  15   2       3886.77       2235.79      1279.86 o                         
 -11  15   2      63004.03      61097.90      1653.99 o                         
  -9  15   2       2562.74       1401.04       583.30 o                         
  -7  15   2      28084.05      28548.02      1433.08 o                         
  -5  15   2      27345.88      28479.53       931.38 o                         
  -3  15   2      34962.04      34461.23       924.29 o                         
  -1  15   2      63285.39      66357.15      1152.59 o                         
   1  15   2       1261.46       1296.57       345.35 o                         
   3  15   2     136376.12     129007.73      2005.53 o                         
   5  15   2       2584.24        903.11       530.40 o                         
   7  15   2      13828.65      14075.50       817.53 o                         
   9  15   2      20977.34      19567.80      1090.80 o                         
  11  15   2      62380.80      61670.23      2364.24 o                         
  13  15   2       9539.18       8160.66      1425.22 o                         
 -14  16   2       9443.51       8279.22      1584.82 o                         
 -12  16   2       8511.65       9350.23       979.88 o                         
 -10  16   2       8628.27       8331.20       808.05 o                         
  -8  16   2        689.81       1014.39       650.72 o                         
  -6  16   2         84.25        976.98       437.28 o                         
  -4  16   2       2165.61       2336.12       493.07 o                         
  -2  16   2      21132.39      22833.96       758.86 o                         
   0  16   2      33833.30      33085.13       928.78 o                         
   2  16   2      22659.12      21780.56       646.25 o                         
   4  16   2      11220.33      10526.96       770.49 o                         
   6  16   2       1978.65       2050.35       660.95 o                         
   8  16   2        444.85       -353.76       726.95 o                         
  10  16   2      18260.84      15391.71      1101.30 o                         
  12  16   2       6406.87       6418.15      1311.90 o                         
 -13  17   2      52802.58      51583.33      2779.69 o                         
 -11  17   2        270.77        169.72       761.56 o                         
  -9  17   2       2194.10       1159.94       688.93 o                         
  -7  17   2       6758.22       7208.90       742.89 o                         
  -5  17   2      55164.82      55910.66      1244.14 o                         
  -3  17   2        148.68        314.49       493.43 o                         
  -1  17   2      19208.90      21520.42       801.31 o                         
   1  17   2      89052.09      86655.38      1441.79 o                         
   3  17   2        638.41       1128.65       642.10 o                         
   5  17   2       4155.03       3224.07       718.05 o                         
   7  17   2       6088.84       6788.58       829.08 o                         
   9  17   2      50123.09      51359.78      1872.70 o                         
  11  17   2        941.55       -142.91      1449.77 o                         
 -12  18   2      18934.04      18852.05      1709.96 o                         
 -10  18   2      25045.23      26904.98      1708.06 o                         
  -8  18   2      66684.20      69065.71      2094.24 o                         
  -6  18   2      27485.99      29499.08      1283.12 o                         
  -4  18   2      49808.19      47475.00      1243.68 o                         
  -2  18   2      15250.11      15617.28       754.19 o                         
   0  18   2     128272.70     126656.77      1992.76 o                         
   2  18   2      23210.62      22891.61       793.29 o                         
   4  18   2      10329.66      11829.43       914.51 o                         
   6  18   2      50304.17      47521.88      1920.77 o                         
   8  18   2      18877.96      19219.51      1279.77 o                         
  10  18   2      27095.79      27750.94      1742.81 o                         
 -11  19   2       5372.31       6847.45      1502.24 o                         
  -9  19   2       1094.14       3007.95       980.75 o                         
  -7  19   2      28106.54      29647.53      1327.01 o                         
  -5  19   2     108252.45     108282.65      1993.55 o                         
  -3  19   2       1192.35        754.22       593.03 o                         
  -1  19   2       3348.65       3393.15       702.24 o                         
   1  19   2     125461.48     127992.52      2325.28 o                         
   3  19   2       7172.12       8831.02       928.83 o                         
   5  19   2       9918.15       8520.10      1283.12 o                         
   7  19   2      16531.59      16386.78      1231.76 o                         
   9  19   2      78323.56      80026.95      3544.77 o                         
  -8  20   2      15378.25      20024.17      1250.77 o                         
  -6  20   2       3029.50       3149.82      1221.58 o                         
  -4  20   2      28018.53      31712.54      1264.58 o                         
  -2  20   2        522.32       1348.16       672.00 o                         
   0  20   2      51011.43      54055.61      1440.08 o                         
   2  20   2       5656.79       5344.60       898.66 o                         
   4  20   2        404.37        675.74       940.51 o                         
   6  20   2      19855.25      21415.32      1384.86 o                         
  -7  21   2        174.20        916.86      1317.61 o                         
  -5  21   2       1579.37       1663.79       900.00 o                         
  -3  21   2       7661.57       8101.62      1123.85 o                         
  -1  21   2      16013.96      16365.80      1052.96 o                         
   1  21   2       2634.60       2527.45       857.15 o                         
   3  21   2      18847.25      19553.07      1336.81 o                         
   5  21   2       2270.66       1703.09      1226.20 o                         
  -4  22   2         31.88          3.86      1280.77 o                         
  -2  22   2      78204.88      77384.68      3291.23 o                         
   0  22   2        718.86       1220.73       887.93 o                         
   2  22   2       8150.07       8496.12      1271.26 o                         
 -20   0   3      92055.90      91663.80      4367.30 o                         
 -18   0   3        196.28      -1370.62      1370.62 o                         
 -16   0   3       4113.61       2974.25       991.79 o                         
 -14   0   3      95885.37      93975.34      2245.79 o                         
 -12   0   3     234927.12     238328.11      4231.83 o                         
 -10   0   3      30205.04      31527.16      1068.29 o                         
  -8   0   3      10106.02       8929.55       462.04 o                         
  -6   0   3     458708.41     459993.09      6901.75 o                         
  -4   0   3      26368.34      27553.05       568.10 o                         
  -2   0   3        471.80        259.21       113.25 o                         
   0   0   3     156064.12     162435.52      2377.94 o                         
   2   0   3     634037.00     637324.25      9613.78 o                         
   4   0   3      24755.38      26687.13       866.14 o                         
   6   0   3       1295.74        838.05       368.18 o                         
   8   0   3     315795.94     305064.47      5256.73 o                         
  10   0   3      25067.54      24490.05      1464.63 o                         
  12   0   3       6232.52       6257.43      1147.48 o                         
  14   0   3      49385.20      46371.15      4436.73 o                         
  16   0   3      81318.77      94284.95      6628.71 o                         
 -21   1   3      20473.46      22126.26      1740.23 o                         
 -19   1   3      41192.39      37496.86      2201.22 o                         
 -17   1   3       8983.79       8048.06       883.37 o                         
 -15   1   3      23736.98      21450.21       877.01 o                         
 -13   1   3       2171.58       2806.42       501.66 o                         
 -11   1   3     285848.59     284210.88      3577.16 o                         
  -9   1   3      27479.48      25729.90       568.21 o                         
  -7   1   3     105492.83     106411.54      1293.05 o                         
  -5   1   3      90581.55      91914.00      1000.82 o                         
  -3   1   3     107066.12     109589.34      1381.64 o                         
  -1   1   3     109915.64     112716.40      1176.77 o                         
   1   1   3      15456.95      13725.06       283.68 o                         
   3   1   3     306313.97     315019.66      3631.88 o                         
   5   1   3       8050.71       7186.32       332.95 o                         
   7   1   3     159562.66     151808.44      2160.55 o                         
   9   1   3      83513.43      82755.88      1325.94 o                         
  11   1   3      18900.23      18518.03       779.91 o                         
  13   1   3      54543.12      55936.93      1900.19 o                         
  15   1   3      11620.68      15371.89      1279.82 o                         
  17   1   3      20400.47      20037.35      1652.67 o                         
 -20   2   3      14672.49      14974.52      1653.22 o                         
 -18   2   3       6964.83       6805.36       982.81 o                         
 -16   2   3        455.69        481.08       633.88 o                         
 -14   2   3       4700.90       4420.04       579.89 o                         
 -12   2   3      45392.43      46181.05       907.07 o                         
 -10   2   3      54884.41      55534.88       954.31 o                         
  -8   2   3      43187.37      46412.13       758.60 o                         
  -6   2   3     127007.16     128315.25      1444.80 o                         
  -4   2   3      31030.03      31479.23       401.85 o                         
  -2   2   3      25759.63      25486.68       350.76 o                         
   0   2   3       5536.15       6447.34       186.90 o                         
   2   2   3      36627.25      36036.08       539.51 o                         
   4   2   3      59131.81      60165.68       911.36 o                         
   6   2   3      22814.89      24076.02       609.53 o                         
   8   2   3     103272.49     103921.54      1549.64 o                         
  10   2   3       1170.80       1298.70       411.36 o                         
  12   2   3       7681.83       7461.39       765.62 o                         
  14   2   3        393.96        388.88       869.42 o                         
  16   2   3       5161.30       5849.37      1163.76 o                         
 -19   3   3        432.01         42.74      1232.12 o                         
 -17   3   3      45263.00      42334.38      1556.11 o                         
 -15   3   3       9821.37       9426.73       785.86 o                         
 -13   3   3       1351.44       1295.84       392.29 o                         
 -11   3   3       2360.74       2869.09       325.84 o                         
  -9   3   3     188398.67     194847.20      2350.38 o                         
  -7   3   3      61481.68      59994.69       852.46 o                         
  -5   3   3       5567.55       5199.12       230.73 o                         
  -3   3   3     131227.41     137825.84      1497.42 o                         
  -1   3   3      42236.57      44804.36       567.86 o                         
   1   3   3        270.26        284.55        93.78 o                         
   3   3   3        154.16        497.26       138.46 o                         
   5   3   3     229994.61     230715.78      2883.17 o                         
   7   3   3      14993.43      15968.94       532.08 o                         
   9   3   3      20645.99      20662.15       733.20 o                         
  11   3   3      41433.64      39396.53      1092.64 o                         
  13   3   3       6164.73       6080.51       890.81 o                         
  15   3   3       1126.44       -883.52      1176.34 o                         
  17   3   3        115.90       -320.81      1250.49 o                         
 -20   4   3      11407.42      10633.99      1266.08 o                         
 -18   4   3      45344.58      43847.46      1910.05 o                         
 -16   4   3      15784.67      17836.31       996.00 o                         
 -14   4   3      85360.13      83889.32      1478.07 o                         
 -12   4   3      44931.94      42763.41       908.71 o                         
 -10   4   3      66308.05      67700.51      1082.57 o                         
  -8   4   3     327269.41     321420.66      3872.05 o                         
  -6   4   3      64969.67      65058.48       942.77 o                         
  -4   4   3     160696.77     164603.98      1970.24 o                         
  -2   4   3      28994.61      30939.71       524.45 o                         
   0   4   3     148515.23     150740.34      1576.61 o                         
   2   4   3     211931.34     222205.89      2328.41 o                         
   4   4   3     112626.85     105700.95      1290.86 o                         
   6   4   3     190501.55     193460.09      2358.58 o                         
   8   4   3      17274.67      15695.03       627.98 o                         
  10   4   3     134341.97     133781.59      1903.54 o                         
  12   4   3       1737.86       1384.85       580.90 o                         
  14   4   3      43993.03      48661.56      2093.55 o                         
  16   4   3      23542.00      23416.65      1814.34 o                         
 -19   5   3       3919.18       2528.01      1003.52 o                         
 -17   5   3     118029.38     117325.48      2287.95 o                         
 -15   5   3      44795.62      44473.69      1235.47 o                         
 -13   5   3       1621.46       1658.78       404.06 o                         
 -11   5   3      25940.35      24546.95       690.55 o                         
  -9   5   3     323586.09     326301.56      3843.58 o                         
  -7   5   3      15764.02      16035.09       506.72 o                         
  -5   5   3       3338.93       3540.53       220.09 o                         
  -3   5   3     289234.78     306032.38      3494.56 o                         
  -1   5   3     323443.25     333668.44      3874.76 o                         
   1   5   3        283.98        581.00       122.30 o                         
   3   5   3      46654.35      47070.11       716.59 o                         
   5   5   3     428451.88     417497.06      4829.74 o                         
   7   5   3        293.04        239.87       260.15 o                         
   9   5   3       4047.27       4643.10       434.29 o                         
  11   5   3     126843.76     123271.31      2187.69 o                         
  13   5   3      48211.67      54629.57      1746.20 o                         
  15   5   3        638.95       1755.09       996.66 o                         
  17   5   3       5727.63       5453.23      1393.25 o                         
 -20   6   3        246.57       1467.03      1129.49 o                         
 -18   6   3      26926.72      27782.19      1315.46 o                         
 -16   6   3       7707.76       6879.23       677.20 o                         
 -14   6   3      29196.98      27898.64       919.77 o                         
 -12   6   3       7966.41       7834.53       455.65 o                         
 -10   6   3      40239.99      40802.23       774.36 o                         
  -8   6   3     193405.61     192702.11      2263.22 o                         
  -6   6   3       2728.27       3687.50       255.73 o                         
  -4   6   3     126551.84     129706.98      1603.83 o                         
  -2   6   3      13058.88      15170.78       335.99 o                         
   0   6   3     130784.85     137047.36      1604.15 o                         
   2   6   3      47575.79      50389.34       691.11 o                         
   4   6   3      93212.81      86179.05      1114.86 o                         
   6   6   3      97332.91      96960.59      1354.26 o                         
   8   6   3        276.46        212.15       303.23 o                         
  10   6   3      41261.79      39781.07      1057.90 o                         
  12   6   3       6921.10       6728.05       688.31 o                         
  14   6   3      23386.50      25848.48      1443.41 o                         
  16   6   3       6480.33       7795.92      1258.07 o                         
 -19   7   3      11655.46       8600.15      1334.17 o                         
 -17   7   3       7998.44       8832.60       825.54 o                         
 -15   7   3         31.20       -517.43       517.43 o                         
 -13   7   3       2171.86       2599.83       425.63 o                         
 -11   7   3      31011.49      30974.53       734.56 o                         
  -9   7   3      29314.73      30659.64       613.15 o                         
  -7   7   3      90511.51      94669.30      1392.21 o                         
  -5   7   3      52419.16      55118.32       786.90 o                         
  -3   7   3      21910.34      23582.75       448.86 o                         
  -1   7   3         29.04         -7.71       152.59 o                         
   1   7   3       9156.12       8326.70       284.80 o                         
   3   7   3      32408.00      31247.66       643.49 o                         
   5   7   3      46408.55      46088.50       889.21 o                         
   7   7   3      24181.06      23729.92       629.19 o                         
   9   7   3      28963.37      27956.12       803.62 o                         
  11   7   3       1421.82       2396.31       535.47 o                         
  13   7   3        617.63        498.14       600.05 o                         
  15   7   3       4517.79       6450.36       984.09 o                         
 -18   8   3        446.80       2117.73      1121.66 o                         
 -16   8   3        199.51       -372.97       651.60 o                         
 -14   8   3      37791.83      37864.70      1060.12 o                         
 -12   8   3      83247.01      78520.14      1242.24 o                         
 -10   8   3      21138.46      20909.04       562.39 o                         
  -8   8   3       2217.63       2444.71       219.86 o                         
  -6   8   3     304073.06     308734.94      3238.03 o                         
  -4   8   3       7034.79       7710.37       298.23 o                         
  -2   8   3       9020.55       9065.27       309.38 o                         
   0   8   3      44575.34      47591.51       699.23 o                         
   2   8   3     166702.58     164334.23      2382.40 o                         
   4   8   3      14779.74      14294.59       498.82 o                         
   6   8   3        744.74        899.11       339.90 o                         
   8   8   3     131632.88     129316.68      1783.69 o                         
  10   8   3       5361.04       4758.39       448.04 o                         
  12   8   3       1259.96       2265.01       590.02 o                         
  14   8   3       9886.22       9968.72      1003.29 o                         
  16   8   3      37659.86      46421.48      2263.98 o                         
 -19   9   3      40306.95      44049.86      2038.81 o                         
 -17   9   3      23419.47      22834.09      1105.47 o                         
 -15   9   3      36376.08      34636.39      1142.70 o                         
 -13   9   3         81.73       -401.23       401.23 o                         
 -11   9   3     225640.52     222707.97      2753.40 o                         
  -9   9   3      51070.12      49192.73       784.51 o                         
  -7   9   3     122386.86     126762.05      1543.13 o                         
  -5   9   3     126344.21     130428.61      1532.08 o                         
  -3   9   3      52006.75      51015.49       769.32 o                         
  -1   9   3     131363.30     131178.03      1509.94 o                         
   1   9   3       8206.13       6837.53       286.05 o                         
   3   9   3     200723.67     201451.81      2497.55 o                         
   5   9   3      41396.31      40198.07       913.75 o                         
   7   9   3     142371.19     137726.64      2167.38 o                         
   9   9   3      43942.29      44633.21      1360.11 o                         
  11   9   3      38121.08      36908.91      1466.72 o                         
  13   9   3      68803.50      71606.52      1610.62 o                         
  15   9   3      15450.65      16892.58      1296.89 o                         
 -18  10   3          4.30       1133.03      1537.73 o                         
 -16  10   3       2621.73       2245.03       648.66 o                         
 -14  10   3      60076.12      58082.20      1272.50 o                         
 -12  10   3     100118.69      97191.73      1576.86 o                         
 -10  10   3       8356.25       7284.58       379.98 o                         
  -8  10   3       2286.66       2573.82       249.17 o                         
  -6  10   3     241883.38     241846.59      2642.71 o                         
  -4  10   3      10615.02      10894.99       369.83 o                         
  -2  10   3       3272.87       3264.15       275.42 o                         
   0  10   3      90695.40      92160.59      1172.04 o                         
   2  10   3     194513.53     190773.55      2329.31 o                         
   4  10   3       8988.15       9028.27       454.18 o                         
   6  10   3       1966.08       1820.70       423.30 o                         
   8  10   3     206597.22     202635.16      3459.94 o                         
  10  10   3      16391.32      17616.52      1083.91 o                         
  12  10   3       4531.11       3726.14       815.41 o                         
  14  10   3      16425.42      18999.83      1495.26 o                         
 -17  11   3         27.83        406.00       832.27 o                         
 -15  11   3       4306.14       4744.65       540.15 o                         
 -13  11   3         54.92        373.34       454.50 o                         
 -11  11   3      60994.36      58825.77      1218.71 o                         
  -9  11   3        335.01        228.02       251.36 o                         
  -7  11   3      58011.10      59277.18       961.05 o                         
  -5  11   3      36099.12      38892.19       741.57 o                         
  -3  11   3       2863.29       2898.32       278.33 o                         
  -1  11   3      19960.20      21038.62       541.59 o                         
   1  11   3       5684.98       5815.03       345.85 o                         
   3  11   3      66217.36      67342.63      1133.21 o                         
   5  11   3       4829.16       5087.35       430.70 o                         
   7  11   3      44592.64      42903.83      1166.39 o                         
   9  11   3      31035.12      30034.05      1201.23 o                         
  11  11   3       1306.22       1788.25       722.17 o                         
  13  11   3       8029.49       7623.61      1133.70 o                         
  15  11   3       2055.14       4297.02      2601.11 o                         
 -16  12   3       2872.77       4192.17      1225.96 o                         
 -14  12   3       4150.71       2844.88      1111.49 o                         
 -12  12   3        137.09       -549.22       618.75 o                         
 -10  12   3      41185.91      38231.61       933.59 o                         
  -8  12   3      59765.20      57722.91       938.31 o                         
  -6  12   3       3838.60       4521.35       328.97 o                         
  -4  12   3      42561.43      42142.48       843.19 o                         
  -2  12   3       9926.72      10887.01       448.04 o                         
   0  12   3      12287.32      11388.43       435.30 o                         
   2  12   3        214.77        408.43       331.30 o                         
   4  12   3      48457.66      45111.67       990.99 o                         
   6  12   3      65200.78      62660.86      1342.15 o                         
   8  12   3       5778.12       5380.85       657.60 o                         
  10  12   3      15123.20      14583.92       982.12 o                         
  12  12   3       2152.11       2658.58       928.60 o                         
  14  12   3       7580.04      10862.67      1404.54 o                         
 -17  13   3      63298.95      77413.64      4063.67 o                         
 -15  13   3      21215.24      23529.00      2012.17 o                         
 -13  13   3       2068.17       -284.82       967.34 o                         
 -11  13   3       4310.79       4609.85       940.89 o                         
  -9  13   3     174812.56     172263.14      2461.97 o                         
  -7  13   3      21706.53      22277.15       623.48 o                         
  -5  13   3        199.11        271.57       345.45 o                         
  -3  13   3     167646.20     170176.80      2114.02 o                         
  -1  13   3      58503.04      57901.49       959.04 o                         
   1  13   3       1575.10       1528.35       303.31 o                         
   3  13   3        758.64        303.29       471.01 o                         
   5  13   3     213609.80     210600.41      2945.41 o                         
   7  13   3        415.71       -511.77       511.77 o                         
   9  13   3       2212.46       1670.80       677.11 o                         
  11  13   3      53737.12      55935.79      1992.43 o                         
  13  13   3      24596.19      25890.72      1607.27 o                         
 -16  14   3      10658.91       9986.62      1908.40 o                         
 -14  14   3      60256.95      59171.37      2837.53 o                         
 -12  14   3      20299.63      22635.56      1576.48 o                         
 -10  14   3      28951.55      27497.23      1045.57 o                         
  -8  14   3     161649.73     154436.39      2183.29 o                         
  -6  14   3      23942.05      24200.58       773.55 o                         
  -4  14   3     105561.16     106767.02      1573.56 o                         
  -2  14   3      18940.23      19608.17       672.59 o                         
   0  14   3     114591.93     113675.35      1541.78 o                         
   2  14   3      53170.28      52309.49      1186.68 o                         
   4  14   3     103084.76      95734.09      1698.14 o                         
   6  14   3      86956.70      84892.63      1760.89 o                         
   8  14   3      15900.42      13638.78       842.62 o                         
  10  14   3      70675.52      67268.61      2008.10 o                         
  12  14   3       1457.30       2435.09      1085.23 o                         
 -15  15   3      13523.72      14662.41      1627.32 o                         
 -13  15   3       2702.68       2878.21      1153.66 o                         
 -11  15   3       1695.96       1678.25      1007.45 o                         
  -9  15   3      97779.99      97713.57      2471.68 o                         
  -7  15   3       3537.77       3248.32       427.46 o                         
  -5  15   3       1176.77        748.64       414.12 o                         
  -3  15   3      99366.64      99812.83      1563.04 o                         
  -1  15   3      48258.99      46396.32      1031.01 o                         
   1  15   3       2655.18       3410.37       436.78 o                         
   3  15   3       2330.26       2980.70       576.12 o                         
   5  15   3     155994.45     151621.22      2566.36 o                         
   7  15   3        386.83        723.97       638.17 o                         
   9  15   3       3367.36       2991.59       824.28 o                         
  11  15   3      40653.94      41629.52      2007.50 o                         
 -14  16   3       1906.20        458.89      1408.26 o                         
 -12  16   3       1207.54        552.78      1158.61 o                         
 -10  16   3       8463.84       8946.66       707.92 o                         
  -8  16   3      26881.06      27777.68      1143.10 o                         
  -6  16   3       9748.97      10841.97       587.17 o                         
  -4  16   3      15203.05      15433.27       692.99 o                         
  -2  16   3       4058.03       4280.97       455.15 o                         
   0  16   3       6964.27       7951.52       489.33 o                         
   2  16   3       3243.81       3437.49       592.82 o                         
   4  16   3      25464.71      23437.33      1014.83 o                         
   6  16   3      21254.34      20218.36       966.26 o                         
   8  16   3       8320.94       9694.74       871.21 o                         
  10  16   3       7674.51       9659.91      1116.03 o                         
 -13  17   3        637.47        233.72      1349.67 o                         
 -11  17   3      42714.74      46494.21      2457.94 o                         
  -9  17   3       1421.58        343.98       715.18 o                         
  -7  17   3      54379.91      48217.61      1286.49 o                         
  -5  17   3      25679.00      25315.99       913.85 o                         
  -3  17   3       2177.33       1232.65       499.51 o                         
  -1  17   3      13327.44      13750.03       646.73 o                         
   1  17   3       2036.16       2397.61       430.65 o                         
   3  17   3      50391.47      48532.54      1750.47 o                         
   5  17   3         25.79        775.15       664.10 o                         
   7  17   3      36447.04      36950.24      1436.08 o                         
   9  17   3      24654.00      26278.65      1540.62 o                         
 -12  18   3      60151.08      53493.82      2924.80 o                         
 -10  18   3       9095.39       8849.67      1158.35 o                         
  -8  18   3        738.80       -537.25       914.32 o                         
  -6  18   3     152744.12     148477.31      2524.65 o                         
  -4  18   3       1339.13       -158.84       534.65 o                         
  -2  18   3         14.99        327.11       514.64 o                         
   0  18   3      33750.61      35658.46      1125.14 o                         
   2  18   3      81733.94      83605.27      2123.79 o                         
   4  18   3       2748.36       2378.30       932.72 o                         
   6  18   3          5.71      -1089.58      1089.58 o                         
   8  18   3     119796.36     124571.32      3065.77 o                         
 -11  19   3      77973.70      79962.37      3789.29 o                         
  -9  19   3       6320.95       7765.83       957.82 o                         
  -7  19   3      55423.72      53752.56      1477.10 o                         
  -5  19   3      48807.83      46694.48      1725.58 o                         
  -3  19   3      28995.47      29443.94      1095.54 o                         
  -1  19   3      43174.14      43269.17      1288.88 o                         
   1  19   3       5067.07       4996.79       586.32 o                         
   3  19   3      62545.91      65301.38      2115.18 o                         
   5  19   3      11264.13      11352.32      1105.44 o                         
   7  19   3      60440.25      60063.33      2268.92 o                         
 -10  20   3       8770.12      10391.07      1538.12 o                         
  -8  20   3       2661.68       3042.37       937.02 o                         
  -6  20   3      51332.59      54425.00      1788.25 o                         
  -4  20   3        773.86        589.94       693.55 o                         
  -2  20   3        352.07       1312.30       635.81 o                         
   0  20   3       8717.32      11869.30      1086.12 o                         
   2  20   3      30020.03      29941.97      1504.34 o                         
   4  20   3       4244.23       4045.94      1040.53 o                         
   6  20   3       2067.36       2646.31      1077.59 o                         
  -7  21   3       9866.83      11023.69      1144.28 o                         
  -5  21   3       3968.54       3888.08       848.24 o                         
  -3  21   3       8969.20       8774.82       919.12 o                         
  -1  21   3       2135.91       3957.29       819.75 o                         
   1  21   3        483.32       1503.96       874.24 o                         
   3  21   3       3543.45       2970.04      1230.01 o                         
  -4  22   3      26643.70      32229.09      1623.04 o                         
  -2  22   3       5383.84       5558.36       955.38 o                         
   0  22   3      20002.66      21792.51      1429.01 o                         
 -20   0   4       1837.71      -1397.17      2298.34 o                         
 -18   0   4     113473.38     107529.05      3630.45 o                         
 -16   0   4        354.59        740.47      1082.46 o                         
 -14   0   4      19650.14      18798.62      1132.83 o                         
 -12   0   4     151603.78     148340.86      2665.87 o                         
 -10   0   4     101811.74      99543.49      1881.99 o                         
  -8   0   4      40621.48      42449.73      1057.95 o                         
  -6   0   4      14064.78      13902.36       365.10 o                         
  -4   0   4     258163.05     269287.72      4766.94 o                         
  -2   0   4      99211.74     104292.96      1537.70 o                         
   0   0   4      88848.87      88712.08      1422.56 o                         
   2   0   4     204426.61     212519.98      3691.03 o                         
   4   0   4     139240.98     129138.33      2391.46 o                         
   6   0   4     107894.98     113122.69      2225.23 o                         
   8   0   4          8.89        -35.70       444.56 o                         
  10   0   4     202998.98     199874.81      3718.09 o                         
  12   0   4      19773.75      22662.34      1529.99 o                         
  14   0   4      61677.45      67795.94      3131.84 o                         
  16   0   4      31477.25      29248.39      2469.54 o                         
 -21   1   4      18271.02      18473.90      1569.21 o                         
 -19   1   4      28774.67      28478.90      1675.99 o                         
 -17   1   4      54467.82      51720.62      1590.17 o                         
 -15   1   4      12638.25      11055.92       615.60 o                         
 -13   1   4     196184.41     195799.81      2430.63 o                         
 -11   1   4       2869.86       2296.08       277.76 o                         
  -9   1   4      19509.26      19005.13       472.18 o                         
  -7   1   4      69194.57      71045.78       835.36 o                         
  -5   1   4     182231.67     184572.42      1759.43 o                         
  -3   1   4      28436.83      28734.23       397.06 o                         
  -1   1   4      19165.81      20081.64       325.03 o                         
   1   1   4     521282.91     534635.56      6823.67 o                         
   3   1   4       1500.82        722.19       171.10 o                         
   5   1   4      10517.76       9751.00       391.49 o                         
   7   1   4      96071.93      92285.77      1367.83 o                         
   9   1   4     144332.03     141026.72      1878.32 o                         
  11   1   4      11169.12      10289.84       682.72 o                         
  13   1   4         29.42        702.49       759.09 o                         
  15   1   4      84857.36      92152.37      2798.60 o                         
 -20   2   4         64.34      -1132.98      1132.98 o                         
 -18   2   4      31121.29      29864.19      1405.54 o                         
 -16   2   4      13923.88      13415.41       775.26 o                         
 -14   2   4      16721.67      16741.68       591.92 o                         
 -12   2   4      88652.17      85680.81      1324.38 o                         
 -10   2   4       1197.94        997.01       211.64 o                         
  -8   2   4      31605.89      30660.52       585.47 o                         
  -6   2   4      18860.41      19302.99       328.99 o                         
  -4   2   4      54612.40      54250.61       651.19 o                         
  -2   2   4       1626.79       1496.46       129.28 o                         
   0   2   4      50319.90      48875.32       678.15 o                         
   2   2   4     153524.69     163118.33      1768.70 o                         
   4   2   4        681.91         63.08       205.63 o                         
   6   2   4      21973.38      22638.90       642.25 o                         
   8   2   4       9242.51       8500.80       500.93 o                         
  10   2   4      57385.07      54464.98      1208.39 o                         
  12   2   4      15532.10      14900.23       978.64 o                         
  14   2   4      23050.62      22308.12      1698.37 o                         
  16   2   4      14930.82      17628.01      1524.41 o                         
 -21   3   4      20871.00      21349.42      1582.30 o                         
 -19   3   4        268.02        225.46       888.94 o                         
 -17   3   4       6276.12       6265.85       773.64 o                         
 -15   3   4     110483.91     106995.52      1667.33 o                         
 -13   3   4       6443.50       6697.01       448.84 o                         
 -11   3   4      30336.34      29784.82       673.84 o                         
  -9   3   4      61522.88      61033.73       923.13 o                         
  -7   3   4     125604.76     130315.23      1428.83 o                         
  -5   3   4       8834.45       8605.50       211.93 o                         
  -3   3   4      36285.27      35226.03       498.91 o                         
  -1   3   4     189349.83     205271.81      2498.39 o                         
   1   3   4       1731.09       1696.10       165.27 o                         
   3   3   4     130850.88     133234.66      1669.11 o                         
   5   3   4      50025.34      47560.59       848.31 o                         
   7   3   4      44599.36      44735.03       923.48 o                         
   9   3   4        998.65        684.43       422.61 o                         
  11   3   4      26799.26      25861.75      1040.04 o                         
  13   3   4      77833.35      79264.05      2333.57 o                         
  15   3   4        207.74       1856.62      1056.67 o                         
 -20   4   4      33062.64      35642.66      2085.43 o                         
 -18   4   4      23516.06      21687.94      1068.50 o                         
 -16   4   4     120898.71     113512.82      2076.91 o                         
 -14   4   4      34119.59      35470.84       884.70 o                         
 -12   4   4       7603.02       7846.96       414.84 o                         
 -10   4   4     181263.16     179620.56      2341.09 o                         
  -8   4   4      24074.32      25958.00       485.80 o                         
  -6   4   4      82726.02      85515.76      1169.15 o                         
  -4   4   4      50238.00      52300.84       688.77 o                         
  -2   4   4     524994.12     560605.00      6913.86 o                         
   0   4   4      19808.13      21330.60       389.07 o                         
   2   4   4       2924.09       2826.19       168.60 o                         
   4   4   4     367359.28     372717.31      4347.75 o                         
   6   4   4      53227.74      51346.30       937.41 o                         
   8   4   4      34827.41      34231.98       837.86 o                         
  10   4   4      10726.14      10039.41       654.81 o                         
  12   4   4     153545.02     152497.98      2918.44 o                         
  14   4   4       1970.18       3435.70       985.69 o                         
  16   4   4       2182.64       3727.92      1700.68 o                         
 -19   5   4       4090.22       4233.11      1288.17 o                         
 -17   5   4       5729.85       4758.33       661.60 o                         
 -15   5   4     159670.69     152132.11      2226.43 o                         
 -13   5   4       1818.62       1435.89       335.10 o                         
 -11   5   4      21808.42      21737.05       608.97 o                         
  -9   5   4      39761.81      38785.39       643.53 o                         
  -7   5   4     266361.44     268786.16      3186.91 o                         
  -5   5   4      14888.83      15332.05       448.64 o                         
  -3   5   4      53830.20      53123.69       710.30 o                         
  -1   5   4     311412.19     330597.88      3666.59 o                         
   1   5   4      43070.40      40848.34       591.53 o                         
   3   5   4     160642.97     162045.19      1969.06 o                         
   5   5   4      66031.39      68788.83      1045.63 o                         
   7   5   4     137383.45     133766.73      1869.92 o                         
   9   5   4      21835.77      20420.62       779.01 o                         
  11   5   4      23211.68      24936.61      1023.58 o                         
  13   5   4     103354.76     104618.08      2954.39 o                         
  15   5   4      26437.29      30232.30      2216.74 o                         
 -20   6   4      18863.86      16792.97      1333.41 o                         
 -18   6   4       6922.43       6799.19       815.36 o                         
 -16   6   4      85263.45      78933.37      2272.57 o                         
 -14   6   4      35175.09      35292.39       893.47 o                         
 -12   6   4       3099.95       2992.18       359.34 o                         
 -10   6   4      48533.45      49186.56       829.81 o                         
  -8   6   4       6408.61       6741.58       353.98 o                         
  -6   6   4      74369.84      78007.66      1141.49 o                         
  -4   6   4      20410.02      22247.99       413.92 o                         
  -2   6   4     343362.38     363638.22      4738.63 o                         
   0   6   4      11688.96      13235.80       354.20 o                         
   2   6   4       7191.83       8231.04       359.84 o                         
   4   6   4     127705.05     127582.36      1559.63 o                         
   6   6   4      15116.39      13319.17       465.62 o                         
   8   6   4      15884.40      14330.44       606.50 o                         
  10   6   4       3772.27       2934.18       547.46 o                         
  12   6   4      87952.61      88146.41      2034.86 o                         
  14   6   4       2547.01       2224.22      1182.67 o                         
  16   6   4        278.02       -928.12      1392.50 o                         
 -19   7   4       4997.05       5071.41      1231.56 o                         
 -17   7   4      11463.65      11315.53       784.64 o                         
 -15   7   4      25158.22      24830.92      1037.55 o                         
 -13   7   4      39230.22      37249.47       808.98 o                         
 -11   7   4       4359.54       4335.26       280.32 o                         
  -9   7   4       2642.19       2442.66       313.91 o                         
  -7   7   4       3303.40       3235.60       283.40 o                         
  -5   7   4       1510.09       1312.70       164.47 o                         
  -3   7   4      52409.05      53596.56       781.35 o                         
  -1   7   4      75965.23      81695.65      1317.64 o                         
   1   7   4      65397.67      68680.97       962.63 o                         
   3   7   4      28450.20      29182.12       587.46 o                         
   5   7   4       4346.56       5026.63       273.17 o                         
   7   7   4         50.24       -284.47       284.47 o                         
   9   7   4      13480.09      12667.48       705.20 o                         
  11   7   4       7548.48       7350.16       693.53 o                         
  13   7   4      18403.08      19384.70      1087.89 o                         
  15   7   4      15161.94      16903.42      1415.50 o                         
 -20   8   4       1571.31       2283.68      1082.27 o                         
 -18   8   4      70507.48      71308.34      2011.48 o                         
 -16   8   4        352.89        517.01       500.42 o                         
 -14   8   4      18634.82      19146.94       711.14 o                         
 -12   8   4     127463.73     122523.97      1999.40 o                         
 -10   8   4      46367.50      45507.44      1005.57 o                         
  -8   8   4      33866.89      34412.55       726.96 o                         
  -6   8   4          8.55        -56.92       221.52 o                         
  -4   8   4     191186.09     197285.50      2162.39 o                         
  -2   8   4       4543.15       4965.66       251.14 o                         
   0   8   4      99388.52     102570.96      1235.57 o                         
   2   8   4     164980.81     166926.17      1895.95 o                         
   4   8   4      37208.40      36086.81       816.37 o                         
   6   8   4      43317.78      42201.85       991.34 o                         
   8   8   4         73.69         55.21       337.29 o                         
  10   8   4      95886.94      97653.16      1844.26 o                         
  12   8   4       1111.10       1782.33       637.79 o                         
  14   8   4      38537.34      40224.10      1539.18 o                         
 -19   9   4      25179.93      26841.14      1483.74 o                         
 -17   9   4      43607.75      43216.64      1422.43 o                         
 -15   9   4      14572.70      14564.49       645.43 o                         
 -13   9   4     197532.53     191937.61      3194.67 o                         
 -11   9   4        854.30       1438.32       422.59 o                         
  -9   9   4      16371.33      16542.82       664.96 o                         
  -7   9   4     101615.02     105482.84      1444.02 o                         
  -5   9   4     189013.59     194457.73      2114.67 o                         
  -3   9   4      58197.93      59393.23       851.34 o                         
  -1   9   4      11351.14      12123.73       411.91 o                         
   1   9   4     462290.62     467384.94      4709.80 o                         
   3   9   4        438.87        655.94       282.83 o                         
   5   9   4      22495.69      21576.64       733.34 o                         
   7   9   4     115991.55     112902.95      1909.70 o                         
   9   9   4     130190.34     130385.11      2733.51 o                         
  11   9   4       7267.30       6410.83       580.09 o                         
  13   9   4       1625.33       1587.31       753.21 o                         
  15   9   4      95644.48      94919.67      3017.19 o                         
 -18  10   4      66050.73      64996.75      2138.47 o                         
 -16  10   4        177.24       -771.75       771.75 o                         
 -14  10   4      13810.66      12082.11       831.98 o                         
 -12  10   4     130526.46     124526.27      2277.93 o                         
 -10  10   4      34882.60      34730.94       944.36 o                         
  -8  10   4      20401.13      20028.58       637.04 o                         
  -6  10   4      10939.69      11104.70       377.98 o                         
  -4  10   4     219741.45     221469.14      2545.62 o                         
  -2  10   4       1058.59       1434.86       239.26 o                         
   0  10   4      56083.62      54272.58       832.26 o                         
   2  10   4     172784.61     174720.83      2196.99 o                         
   4  10   4      67862.77      67193.79      1171.06 o                         
   6  10   4      64080.57      61731.68      1300.68 o                         
   8  10   4       2120.04       1365.59       696.69 o                         
  10  10   4     101984.99     100072.20      2253.26 o                         
  12  10   4       9278.62       9388.68      1157.87 o                         
  14  10   4      38035.10      40438.45      3198.04 o                         
 -17  11   4      25417.26      25756.24      1373.10 o                         
 -15  11   4        118.17       -666.53       762.90 o                         
 -13  11   4      74365.06      72340.67      1628.98 o                         
 -11  11   4      15201.88      15706.88       761.94 o                         
  -9  11   4        662.70        678.69       365.87 o                         
  -7  11   4        573.38        736.42       275.91 o                         
  -5  11   4      74916.83      74691.16      1100.81 o                         
  -3  11   4      40500.42      41862.36       754.08 o                         
  -1  11   4       1532.99       1023.24       254.61 o                         
   1  11   4     111961.73     110048.04      1397.33 o                         
   3  11   4       2652.64       2551.67       411.83 o                         
   5  11   4        180.94       -109.82       432.40 o                         
   7  11   4      11601.86      10452.78       726.55 o                         
   9  11   4      42305.46      42863.46      1533.71 o                         
  11  11   4       8313.19       7638.36      1002.70 o                         
  13  11   4       4994.23       6125.14      1273.10 o                         
 -18  12   4         79.10       5146.65      1265.77 o                         
 -16  12   4      29424.37      30863.92      1353.19 o                         
 -14  12   4       7942.84       8346.33       736.26 o                         
 -12  12   4      11203.56      11950.00       740.80 o                         
 -10  12   4      36127.87      35002.29      1098.37 o                         
  -8  12   4        168.84        -95.54       271.16 o                         
  -6  12   4      33335.54      32610.55       743.04 o                         
  -4  12   4       4666.73       5053.94       372.03 o                         
  -2  12   4      55034.67      54383.33       954.32 o                         
   0  12   4      17152.30      18344.61       547.68 o                         
   2  12   4      10145.19       9846.07       497.04 o                         
   4  12   4      30876.49      30646.77       858.11 o                         
   6  12   4       1554.61       1311.47       568.27 o                         
   8  12   4       4487.89       3558.91       677.48 o                         
  10  12   4       3616.82       4126.57       793.81 o                         
  12  12   4      37235.07      37296.30      1777.57 o                         
 -17  13   4       1301.63       -541.00      1358.17 o                         
 -15  13   4      95869.99      96260.80      3248.86 o                         
 -13  13   4       2252.80       3104.05       784.80 o                         
 -11  13   4      32010.58      31652.52      1078.83 o                         
  -9  13   4      59875.37      59093.26      1233.79 o                         
  -7  13   4     125413.29     124599.17      1672.34 o                         
  -5  13   4      17518.92      17519.54       616.07 o                         
  -3  13   4      12254.48      12868.62       501.06 o                         
  -1  13   4     152923.75     154615.83      1962.48 o                         
   1  13   4      33462.45      32733.28       693.06 o                         
   3  13   4      64943.79      63094.82      1258.67 o                         
   5  13   4      34371.06      32586.52      1158.22 o                         
   7  13   4      59609.65      59957.23      1561.01 o                         
   9  13   4       4429.46       4038.78       808.83 o                         
  11  13   4      11491.28      13225.23      1539.57 o                         
  13  13   4      76387.27      81261.41      6216.21 o                         
 -16  14   4      69740.05      70904.32      3107.64 o                         
 -14  14   4      16228.07      15441.64      1529.43 o                         
 -12  14   4       5337.47       5545.32      1020.74 o                         
 -10  14   4     110311.62     106372.42      2395.07 o                         
  -8  14   4      10484.74      11216.19       694.53 o                         
  -6  14   4      41634.67      39917.18       930.67 o                         
  -4  14   4      49430.96      50825.77       991.12 o                         
  -2  14   4     239561.67     239847.44      2708.82 o                         
   0  14   4       2730.25       3164.28       363.67 o                         
   2  14   4       6265.41       6223.62       546.74 o                         
   4  14   4     140140.66     133025.48      2273.18 o                         
   6  14   4      21238.68      22448.96       991.07 o                         
   8  14   4      17917.91      16154.92      1260.55 o                         
  10  14   4      16737.13      14722.23      1123.54 o                         
  12  14   4     103438.52     108905.71      3794.23 o                         
 -15  15   4      63702.77      66866.73      3001.97 o                         
 -13  15   4         77.89       1609.95      1268.88 o                         
 -11  15   4       7662.29      11070.50      1220.29 o                         
  -9  15   4      25952.21      23821.65      1171.96 o                         
  -7  15   4      51078.76      52687.31      1145.68 o                         
  -5  15   4       2772.22       3200.83       623.23 o                         
  -3  15   4      18601.68      18387.72       665.52 o                         
  -1  15   4     112179.66     112947.51      1670.07 o                         
   1  15   4       4167.71       4069.67       369.08 o                         
   3  15   4      32562.96      29870.32      1116.90 o                         
   5  15   4       9810.94       8846.08       742.58 o                         
   7  15   4      43030.99      41878.49      1565.23 o                         
   9  15   4       6497.05       4232.72      1031.73 o                         
  11  15   4      16034.40      18780.05      1725.27 o                         
 -14  16   4      21489.12      23074.38      2179.31 o                         
 -12  16   4       4474.85       6020.45      1250.43 o                         
 -10  16   4       2959.99       2534.17      1069.50 o                         
  -8  16   4         22.00       -196.66       533.76 o                         
  -6  16   4       9481.83       9633.96       640.31 o                         
  -4  16   4       4326.90       3778.81       518.20 o                         
  -2  16   4      52071.85      49886.55      1109.37 o                         
   0  16   4      16712.65      18037.03       672.66 o                         
   2  16   4       7661.59       8504.40       692.78 o                         
   4  16   4       9720.10       9007.34       755.30 o                         
   6  16   4        615.43       1751.76       762.08 o                         
   8  16   4       2216.90       2388.07       854.89 o                         
  10  16   4       5744.19       3986.53      1268.39 o                         
 -13  17   4      59775.83      67508.39      3056.16 o                         
 -11  17   4        759.06       1372.56      1160.18 o                         
  -9  17   4        999.00       1443.68       478.59 o                         
  -7  17   4      14122.06      13918.72       887.56 o                         
  -5  17   4      22518.27      22856.82       903.74 o                         
  -3  17   4      24667.45      26487.92       963.36 o                         
  -1  17   4       2354.64       2977.12       477.76 o                         
   1  17   4      72760.30      70725.28      1305.39 o                         
   3  17   4       1560.60       1583.74       684.05 o                         
   5  17   4       1719.77        963.41       862.21 o                         
   7  17   4      10099.26       8956.38      1025.02 o                         
   9  17   4      40204.15      41424.21      2079.17 o                         
 -12  18   4      80829.15      86487.31      4330.24 o                         
 -10  18   4      36290.72      39376.56      2472.80 o                         
  -8  18   4      27006.14      28035.65      1016.97 o                         
  -6  18   4        269.86        841.40       595.00 o                         
  -4  18   4     109225.95      99313.25      1741.47 o                         
  -2  18   4      10738.40      10916.05       712.26 o                         
   0  18   4      25915.98      25383.77      1016.81 o                         
   2  18   4     102091.20      97614.14      2360.53 o                         
   4  18   4      42663.70      44004.28      1709.46 o                         
   6  18   4      26923.22      29535.88      2106.47 o                         
   8  18   4        135.50        -86.61      1215.10 o                         
 -11  19   4        814.35       2680.61      1396.72 o                         
  -9  19   4       7990.44       7882.94      1126.37 o                         
  -7  19   4      33583.44      32588.42      1347.35 o                         
  -5  19   4      52153.88      53339.43      1318.02 o                         
  -3  19   4      14147.83      15736.13       800.85 o                         
  -1  19   4       8416.63       8260.44       693.64 o                         
   1  19   4     126708.98     124004.16      2754.60 o                         
   3  19   4         17.97       -263.77       847.04 o                         
   5  19   4       3041.09        758.36      1042.20 o                         
   7  19   4      33844.97      36534.20      2088.13 o                         
 -10  20   4       3012.03       4032.32      1864.08 o                         
  -8  20   4       1224.79       1686.85       949.87 o                         
  -6  20   4       1709.34       2265.81       975.10 o                         
  -4  20   4      35191.32      33382.21      1317.11 o                         
  -2  20   4        305.78       -364.14       632.77 o                         
   0  20   4      15667.49      14261.47       769.90 o                         
   2  20   4      34712.87      38348.36      2386.73 o                         
   4  20   4       2129.70        445.99      1440.35 o                         
  -7  21   4       7673.23       7435.23      1320.91 o                         
  -5  21   4       5047.01       6882.31       940.90 o                         
  -3  21   4       7643.75       7508.57       933.66 o                         
  -1  21   4      13158.83      15278.93      1231.47 o                         
   1  21   4       8969.62      10455.14      1199.29 o                         
   3  21   4      10740.69      11853.40      1393.22 o                         
  -2  22   4      60712.46      60165.80      2874.70 o                         
 -20   0   5      60561.81      59211.61      4889.73 o                         
 -18   0   5      34811.88      32209.82      1801.22 o                         
 -16   0   5     100115.28      99482.45      2441.26 o                         
 -14   0   5      73332.43      69506.68      1659.26 o                         
 -12   0   5      82378.75      85181.91      1917.97 o                         
 -10   0   5     167588.83     167656.50      2848.86 o                         
  -8   0   5      33166.02      33678.05       728.19 o                         
  -6   0   5     403917.53     405460.12      6644.66 o                         
  -4   0   5     277565.31     295510.75      4662.54 o                         
  -2   0   5      49032.36      47818.36       851.84 o                         
   0   0   5     200808.42     206182.44      2979.65 o                         
   2   0   5     241644.88     237329.06      5134.00 o                         
   4   0   5     155258.84     158178.89      4269.18 o                         
   6   0   5      21680.76      20727.54       850.72 o                         
   8   0   5     214842.50     215318.12      3574.35 o                         
  10   0   5        953.41        774.69       640.82 o                         
  12   0   5      37383.58      40829.13      2183.16 o                         
  14   0   5      58745.78      60594.13      3053.97 o                         
  16   0   5      41468.50      48228.13      5566.47 o                         
 -21   1   5        822.88       -800.71      1149.83 o                         
 -19   1   5      84950.17      82594.67      2329.07 o                         
 -17   1   5      13266.89      13170.65       838.19 o                         
 -15   1   5        648.94        986.37       390.76 o                         
 -13   1   5      10073.42       9870.46       440.75 o                         
 -11   1   5     227634.61     231326.97      2854.54 o                         
  -9   1   5        576.54        805.53       187.21 o                         
  -7   1   5      64398.02      66683.05       797.97 o                         
  -5   1   5     474090.56     495870.50      4734.50 o                         
  -3   1   5      21174.74      19010.09       342.87 o                         
  -1   1   5       2828.07       2788.54       157.82 o                         
   1   1   5      17944.41      19319.32       387.62 o                         
   3   1   5     394943.72     387465.06      4229.05 o                         
   5   1   5       2884.84       2809.19       292.78 o                         
   7   1   5      34704.61      36018.72       849.97 o                         
   9   1   5     111832.01     106800.23      1699.84 o                         
  11   1   5      25495.36      28182.53      1027.49 o                         
  13   1   5       7404.08       9646.08       990.21 o                         
  15   1   5       1824.96       3263.14      1148.18 o                         
 -20   2   5      13132.91      12154.48      1366.24 o                         
 -18   2   5       7793.12       5396.07       915.48 o                         
 -16   2   5       1103.62       1262.09       477.93 o                         
 -14   2   5       2049.17       1361.83       382.05 o                         
 -12   2   5      35053.83      37034.56       734.33 o                         
 -10   2   5      27762.23      26212.26       576.85 o                         
  -8   2   5      19256.21      19897.84       414.72 o                         
  -6   2   5      93521.53      95100.53      1020.07 o                         
  -4   2   5      78405.39      83685.25       980.87 o                         
  -2   2   5      11831.52      11232.15       282.73 o                         
   0   2   5      21030.67      22547.63       466.95 o                         
   2   2   5      38714.96      37694.71       702.19 o                         
   4   2   5      63241.62      66369.36      1004.94 o                         
   6   2   5      18954.57      20272.92       604.08 o                         
   8   2   5      60362.13      60348.50      1178.76 o                         
  10   2   5       5228.02       4941.39       536.62 o                         
  12   2   5        954.22       1934.30       689.35 o                         
  14   2   5        184.37       3837.04      1377.03 o                         
  16   2   5       4163.67       4315.64      1524.86 o                         
 -21   3   5      15655.14      14972.21      1550.22 o                         
 -19   3   5        116.34       1075.88      1110.63 o                         
 -17   3   5      15415.09      15662.55       805.83 o                         
 -15   3   5       2059.50       2094.68       421.11 o                         
 -13   3   5      12567.78      12399.95       555.32 o                         
 -11   3   5       1285.80       1534.24       248.25 o                         
  -9   3   5     128538.52     129003.77      1544.89 o                         
  -7   3   5      76715.38      75062.86       879.83 o                         
  -5   3   5      22828.62      23715.03       398.94 o                         
  -3   3   5     209955.14     220539.95      2394.62 o                         
  -1   3   5      17805.12      17223.99       352.33 o                         
   1   3   5      37440.51      37856.38       696.34 o                         
   3   3   5       2712.37       2556.63       257.38 o                         
   5   3   5     125963.44     126595.46      1637.70 o                         
   7   3   5      61953.21      62822.85      1161.52 o                         
   9   3   5        277.71         47.37       395.04 o                         
  11   3   5      43105.45      45005.16      1412.88 o                         
  13   3   5       4650.25       8337.98       894.78 o                         
  15   3   5       4604.08       6226.96      1202.80 o                         
 -20   4   5       3697.35       2587.49      1257.31 o                         
 -18   4   5       1736.63       1799.91       724.49 o                         
 -16   4   5      61257.16      59210.23      1316.25 o                         
 -14   4   5      63930.70      62455.46      1075.54 o                         
 -12   4   5       1333.11       1340.70       289.55 o                         
 -10   4   5       1448.26       1678.62       237.05 o                         
  -8   4   5     539886.81     549378.12      5567.18 o                         
  -6   4   5      40231.55      39817.87       596.76 o                         
  -4   4   5      16979.92      16123.30       350.59 o                         
  -2   4   5      94203.91     103565.43      1179.35 o                         
   0   4   5     188411.38     179840.19      2241.68 o                         
   2   4   5       7993.81       7293.27       300.83 o                         
   4   4   5        424.37        634.67       211.49 o                         
   6   4   5     344562.12     330590.00      4286.95 o                         
   8   4   5      17455.51      17166.61       676.48 o                         
  10   4   5      27474.38      28987.50      1139.52 o                         
  12   4   5      37138.88      36827.12      1894.37 o                         
  14   4   5      78751.30      87244.41      2469.83 o                         
 -21   5   5      41302.02      42752.43      2130.03 o                         
 -19   5   5      28724.61      27358.54      1261.58 o                         
 -17   5   5      63817.55      61433.55      1438.90 o                         
 -15   5   5         88.74         -2.55       393.53 o                         
 -13   5   5      92941.02      88888.09      1254.51 o                         
 -11   5   5      38867.58      38790.60       692.49 o                         
  -9   5   5     226156.39     230788.73      2848.62 o                         
  -7   5   5     199882.77     210171.14      2562.92 o                         
  -5   5   5      75103.96      78177.27       967.81 o                         
  -3   5   5     271502.19     282211.41      3024.23 o                         
  -1   5   5      29184.93      31000.32       516.40 o                         
   1   5   5      88075.47      91217.99      1171.40 o                         
   3   5   5      41042.75      38968.69       651.24 o                         
   5   5   5     245124.22     239465.86      2984.79 o                         
   7   5   5      67141.13      63921.91      1185.42 o                         
   9   5   5      29106.68      28818.18      1000.80 o                         
  11   5   5     117371.12     121287.30      2459.83 o                         
  13   5   5      25169.58      29336.79      1427.34 o                         
  15   5   5      30195.67      35234.28      3102.98 o                         
 -20   6   5        192.47       -482.05       931.27 o                         
 -18   6   5       2701.58       1339.96       607.21 o                         
 -16   6   5      29751.35      29334.10       916.64 o                         
 -14   6   5      21058.81      20741.28       688.13 o                         
 -12   6   5       3131.21       3129.25       258.89 o                         
 -10   6   5       7321.43       8299.74       457.55 o                         
  -8   6   5     336129.84     347466.72      3975.07 o                         
  -6   6   5       5163.42       5230.54       293.64 o                         
  -4   6   5      42105.12      42872.86       662.67 o                         
  -2   6   5      68836.52      76366.07      1222.88 o                         
   0   6   5     108381.63     108331.50      1375.53 o                         
   2   6   5         46.51         61.55       167.10 o                         
   4   6   5      12353.29      12985.18       410.29 o                         
   6   6   5     180016.89     173021.03      2315.05 o                         
   8   6   5         85.74        608.54       412.37 o                         
  10   6   5      18549.87      20888.98       946.85 o                         
  12   6   5      16391.11      16291.82      1048.85 o                         
  14   6   5      47879.67      51539.68      2336.68 o                         
 -19   7   5      12988.46      13320.36      1247.96 o                         
 -17   7   5       3175.69       3296.36       570.71 o                         
 -15   7   5        156.26       -184.05       393.17 o                         
 -13   7   5        257.03        399.76       469.84 o                         
 -11   7   5      22463.57      23229.20       873.31 o                         
  -9   7   5      28029.98      28418.76       847.22 o                         
  -7   7   5      61998.79      63394.07      1046.64 o                         
  -5   7   5      15298.68      15295.26       403.81 o                         
  -3   7   5       6674.93       5953.93       282.93 o                         
  -1   7   5        937.82        971.58       197.03 o                         
   1   7   5       6145.24       6385.09       281.82 o                         
   3   7   5      51492.62      53401.71       840.57 o                         
   5   7   5      24028.24      24162.90       594.58 o                         
   7   7   5      35993.39      34290.83       916.35 o                         
   9   7   5      25912.20      24418.79       984.60 o                         
  11   7   5       6923.30       6528.60       789.45 o                         
  13   7   5        982.22        814.10       877.01 o                         
  15   7   5        521.48       -451.33      1265.95 o                         
 -20   8   5      26924.78      26010.49      1399.42 o                         
 -18   8   5      12338.07      13038.05       778.49 o                         
 -16   8   5      12965.49      13457.53       672.31 o                         
 -14   8   5      36423.54      37213.98      1709.03 o                         
 -12   8   5      44388.11      42472.94      1106.26 o                         
 -10   8   5      40091.68      38906.64       915.37 o                         
  -8   8   5       8580.57       7898.77       397.07 o                         
  -6   8   5     170671.94     173179.09      1903.26 o                         
  -4   8   5      30576.48      32483.72       601.50 o                         
  -2   8   5      62433.10      62466.59       927.67 o                         
   0   8   5      94762.53      96007.91      1199.61 o                         
   2   8   5     105312.94     102979.85      1288.88 o                         
   4   8   5      76232.21      75590.59      1102.71 o                         
   6   8   5       1736.05       1635.39       319.51 o                         
   8   8   5     114187.34     111776.68      2071.56 o                         
  10   8   5       6617.14       7103.54       704.97 o                         
  12   8   5       6541.95       8129.61       867.00 o                         
  14   8   5      16411.42      17599.56      1309.44 o                         
 -19   9   5      92230.12      96196.91      3239.74 o                         
 -17   9   5      18391.01      18786.19      1557.03 o                         
 -15   9   5        163.72        894.77       645.49 o                         
 -13   9   5      26152.63      23719.29      1012.36 o                         
 -11   9   5     221300.48     220415.45      2987.08 o                         
  -9   9   5       1088.98       1556.72       355.16 o                         
  -7   9   5      11322.61      12045.57       504.83 o                         
  -5   9   5     242546.44     248773.66      2643.62 o                         
  -3   9   5      80738.91      82519.71      1108.62 o                         
  -1   9   5        207.60        520.23       221.31 o                         
   1   9   5      27183.76      27376.29       588.20 o                         
   3   9   5     306077.03     303399.84      3853.66 o                         
   5   9   5      13894.51      14006.69       609.63 o                         
   7   9   5      22247.90      21166.23       942.93 o                         
   9   9   5     125209.51     118790.59      2423.88 o                         
  11   9   5      35691.56      34958.36      1057.23 o                         
  13   9   5       9478.71      10190.77       878.76 o                         
 -18  10   5      23307.07      27523.29      1508.07 o                         
 -16  10   5      44407.01      43262.41      1901.47 o                         
 -14  10   5      43341.01      43873.88      1436.97 o                         
 -12  10   5      46849.40      47267.37      1276.45 o                         
 -10  10   5     100522.66      99830.98      1653.19 o                         
  -8  10   5       6708.23       7073.25       434.68 o                         
  -6  10   5     173761.34     177970.62      1956.56 o                         
  -4  10   5      27835.64      28339.62       606.56 o                         
  -2  10   5      83723.55      84525.03      1106.64 o                         
   0  10   5      85967.41      86515.79      1220.38 o                         
   2  10   5      87683.68      83680.06      1246.84 o                         
   4  10   5      68481.62      67341.11      1268.60 o                         
   6  10   5      12029.33      11620.81       811.73 o                         
   8  10   5     133847.70     133061.47      2623.07 o                         
  10  10   5        405.54       -399.70       811.64 o                         
  12  10   5      13839.76      13022.29      1702.39 o                         
  14  10   5      24460.17      24916.53      3192.40 o                         
 -19  11   5      24537.29      23355.34      1663.47 o                         
 -17  11   5        116.57       1022.75       925.10 o                         
 -15  11   5        392.71       -350.48       707.69 o                         
 -13  11   5        549.90        579.57       573.45 o                         
 -11  11   5      75856.36      76806.95      1707.81 o                         
  -9  11   5       9940.29      10378.15       558.95 o                         
  -7  11   5      35311.11      35370.29       680.80 o                         
  -5  11   5      84784.41      87639.61      1204.19 o                         
  -3  11   5       4910.95       5050.85       340.59 o                         
  -1  11   5        515.62        510.22       258.44 o                         
   1  11   5       1051.30        805.49       242.46 o                         
   3  11   5      79090.68      75474.51      1396.08 o                         
   5  11   5       3234.00       3046.27       559.10 o                         
   7  11   5      32879.52      30522.76      1219.68 o                         
   9  11   5      24527.14      22369.31      1271.88 o                         
  11  11   5       1954.20       1744.17       980.26 o                         
  13  11   5       1382.41       5677.01      1282.65 o                         
 -18  12   5       5249.29       4176.81      1462.73 o                         
 -16  12   5       6859.16       6652.55       979.08 o                         
 -14  12   5       5141.65       4746.45       827.51 o                         
 -12  12   5       5710.27       5761.47       661.35 o                         
 -10  12   5      14912.89      13476.33       665.70 o                         
  -8  12   5     106248.58     103669.18      1622.68 o                         
  -6  12   5       1872.49       2024.07       286.67 o                         
  -4  12   5      28933.17      29459.60       684.40 o                         
  -2  12   5       5266.45       5150.92       376.36 o                         
   0  12   5      21634.29      21955.86       589.73 o                         
   2  12   5        730.17        995.91       384.75 o                         
   4  12   5       4954.05       5342.01       530.42 o                         
   6  12   5      81136.86      76358.77      1815.30 o                         
   8  12   5       3794.83       2743.22      1018.08 o                         
  10  12   5       6370.11       7084.99       899.52 o                         
  12  12   5      10995.62      12119.17      1434.45 o                         
 -17  13   5      35766.56      39843.09      2778.60 o                         
 -15  13   5        595.41        232.98       742.67 o                         
 -13  13   5      31283.21      30237.33      1301.30 o                         
 -11  13   5      18428.55      16343.55       844.88 o                         
  -9  13   5     109069.09     106993.73      1937.09 o                         
  -7  13   5      66496.38      65325.50      1081.44 o                         
  -5  13   5      29370.68      28393.53       748.56 o                         
  -3  13   5     163880.84     164231.89      1921.41 o                         
  -1  13   5      13401.40      13460.10       487.00 o                         
   1  13   5      47349.86      46946.21       862.97 o                         
   3  13   5      22938.64      22982.77       847.53 o                         
   5  13   5     110534.81     107014.79      2228.82 o                         
   7  13   5      41374.67      41136.30      1404.00 o                         
   9  13   5       7790.34       9242.37       940.06 o                         
  11  13   5      75121.71      74924.41      2518.46 o                         
 -16  14   5      43078.49      44547.59      2755.93 o                         
 -14  14   5      46974.43      44662.47      1680.83 o                         
 -12  14   5       1074.43        928.41       619.82 o                         
 -10  14   5        148.66        309.19       569.08 o                         
  -8  14   5     255068.66     245873.27      3187.68 o                         
  -6  14   5       8463.93       8811.23       498.82 o                         
  -4  14   5      17002.52      15669.63       570.79 o                         
  -2  14   5      82080.84      82612.17      1292.99 o                         
   0  14   5     113279.39     110418.62      1648.53 o                         
   2  14   5       2222.30       1304.32       497.00 o                         
   4  14   5        310.41       -110.64       552.32 o                         
   6  14   5     168202.88     158635.00      2796.94 o                         
   8  14   5      10503.70      10567.61       995.00 o                         
  10  14   5      16616.42      16168.05      1468.45 o                         
 -15  15   5          7.78      -1222.37      1222.37 o                         
 -13  15   5      38469.60      39445.66      2300.73 o                         
 -11  15   5       2317.22       2668.20       704.95 o                         
  -9  15   5      78319.72      78634.95      2086.09 o                         
  -7  15   5      60833.66      58959.93      1193.22 o                         
  -5  15   5       7553.67       8436.01       538.54 o                         
  -3  15   5      92203.02      92044.44      1415.58 o                         
  -1  15   5       6647.49       6166.43       473.76 o                         
   1  15   5      35775.66      33562.02       949.21 o                         
   3  15   5       6273.08       6311.23       702.21 o                         
   5  15   5      64425.17      62867.34      1681.18 o                         
   7  15   5      21281.12      20415.29      1192.70 o                         
   9  15   5       2882.14       2551.06      1014.84 o                         
 -14  16   5       2189.76       3271.07      1351.30 o                         
 -12  16   5      12987.83      13500.43      1441.50 o                         
 -10  16   5       9213.33      10189.80       779.48 o                         
  -8  16   5      56814.29      52798.13      1199.50 o                         
  -6  16   5       8211.96       7793.04       541.90 o                         
  -4  16   5      16492.58      17193.09       723.29 o                         
  -2  16   5       4580.74       4819.47       498.08 o                         
   0  16   5       3327.09       2219.16       424.46 o                         
   2  16   5       7778.42       7198.21       747.25 o                         
   4  16   5      14464.64      12279.85      1003.49 o                         
   6  16   5      19146.73      18116.64      1170.38 o                         
   8  16   5       3247.47       1777.63       963.18 o                         
  10  16   5      10888.79       9235.47      1643.54 o                         
 -13  17   5        771.41        273.65      1524.10 o                         
 -11  17   5      60845.16      58399.50      3369.12 o                         
  -9  17   5       1337.92       1344.20       707.79 o                         
  -7  17   5      20541.54      20180.78       900.33 o                         
  -5  17   5      47498.70      48966.98      1175.26 o                         
  -3  17   5       8095.21       7321.69       604.66 o                         
  -1  17   5        930.72       1366.16       472.76 o                         
   1  17   5       3057.63       2278.87       687.55 o                         
   3  17   5      77056.91      71941.82      2038.31 o                         
   5  17   5        112.58       1383.84       836.43 o                         
   7  17   5       8852.64       8557.87      1132.25 o                         
   9  17   5      39051.77      37940.62      2462.13 o                         
 -12  18   5      23999.47      27530.75      2020.49 o                         
 -10  18   5      41886.36      40315.56      1805.36 o                         
  -8  18   5       9748.27      10372.61       634.79 o                         
  -6  18   5      92375.73      91724.80      1818.92 o                         
  -4  18   5       9744.13      10740.47       681.25 o                         
  -2  18   5      40725.12      41225.48      1135.21 o                         
   0  18   5      65877.01      65415.88      1397.41 o                         
   2  18   5      41376.89      44814.26      1807.81 o                         
   4  18   5      36533.84      38587.53      1612.75 o                         
   6  18   5       8298.36       8836.91      1145.85 o                         
 -11  19   5      73823.23      83520.39      3108.78 o                         
  -9  19   5         41.23       -290.69       940.15 o                         
  -7  19   5       5317.83       5805.13       958.86 o                         
  -5  19   5      87120.73      87549.19      1756.58 o                         
  -3  19   5      22479.13      20335.41      1037.81 o                         
  -1  19   5        917.47       1058.74       705.94 o                         
   1  19   5      13157.16      14078.31      1098.93 o                         
   3  19   5     104538.01     103988.51      2740.32 o                         
   5  19   5        849.37       1752.20      1214.71 o                         
 -10  20   5      24167.62      29891.77      2257.97 o                         
  -8  20   5       1382.81       2612.55      1180.90 o                         
  -6  20   5      39921.89      42556.05      1873.88 o                         
  -4  20   5       8266.23       7812.45       886.99 o                         
  -2  20   5       8652.88      10560.27       838.60 o                         
   0  20   5      11583.42      11983.51       885.80 o                         
   2  20   5      16736.58      17276.93      1322.40 o                         
   4  20   5      18421.39      18883.01      1455.54 o                         
  -7  21   5      14596.61      15384.96      1088.85 o                         
  -5  21   5       5353.42       7732.71       951.31 o                         
  -3  21   5       8153.19       8839.20      1042.17 o                         
  -1  21   5       1004.76       2717.67      1070.74 o                         
   1  21   5       3023.31        829.32      1103.93 o                         
 -22   0   6       6805.67       5926.24      1881.31 o                         
 -20   0   6      21562.49      22520.29      1961.56 o                         
 -18   0   6      89873.39      87868.82      2484.82 o                         
 -16   0   6       4633.35       4676.81       707.99 o                         
 -14   0   6        685.82        659.39       477.10 o                         
 -12   0   6     304646.41     294394.50      4519.38 o                         
 -10   0   6      47194.51      47029.80       996.63 o                         
  -8   0   6       1326.36       1184.17       299.08 o                         
  -6   0   6      63467.61      61469.53      1160.59 o                         
  -4   0   6     667364.69     646969.75      9133.93 o                         
  -2   0   6      36211.07      39432.28       791.11 o                         
   0   0   6      12086.02      13448.54       485.79 o                         
   2   0   6     393559.28     390433.97      6057.78 o                         
   4   0   6      76631.45      73391.45      1647.75 o                         
   6   0   6       3658.19       3035.86       574.25 o                         
   8   0   6      32604.64      32333.79      1386.84 o                         
  10   0   6     176452.45     174589.72      3768.35 o                         
  12   0   6       3113.43       2692.62      1196.46 o                         
  14   0   6       1036.28       -132.30      2163.57 o                         
 -21   1   6       5975.56       6048.52      1130.28 o                         
 -19   1   6       3644.71       2704.55       839.31 o                         
 -17   1   6      99784.41     101664.08      1750.31 o                         
 -15   1   6       6630.20       6869.64       500.68 o                         
 -13   1   6     115412.17     115287.98      1580.86 o                         
 -11   1   6      44980.18      42681.34       758.00 o                         
  -9   1   6     104439.11     105319.27      1235.26 o                         
  -7   1   6      63459.46      67421.17       950.42 o                         
  -5   1   6      17131.33      14713.56       318.67 o                         
  -3   1   6     443892.88     455724.56      4441.40 o                         
  -1   1   6      42860.71      44015.18       607.57 o                         
   1   1   6     266701.59     259367.33      2988.48 o                         
   3   1   6      27824.73      27043.73       601.52 o                         
   5   1   6      67053.35      64564.22      1092.69 o                         
   7   1   6      37973.97      39603.95       881.99 o                         
   9   1   6      29197.33      29104.09      1021.85 o                         
  11   1   6      94843.60      95207.67      1922.63 o                         
  13   1   6       5439.93       8286.89       977.91 o                         
  15   1   6      46126.26      52937.81      2536.48 o                         
 -22   2   6       1921.10       3045.60      1287.16 o                         
 -20   2   6        113.02       -513.70       880.05 o                         
 -18   2   6      25858.77      26520.35      1098.13 o                         
 -16   2   6       8348.78       8314.48       570.38 o                         
 -14   2   6       7688.47       8627.75       465.20 o                         
 -12   2   6      61210.93      64187.43      1011.93 o                         
 -10   2   6        837.03        947.51       199.20 o                         
  -8   2   6      10438.97      10784.21       336.81 o                         
  -6   2   6       3135.20       2810.48       168.78 o                         
  -4   2   6     132954.41     133760.02      1423.15 o                         
  -2   2   6      58901.00      60246.18       772.72 o                         
   0   2   6      16592.54      16217.04       429.43 o                         
   2   2   6      82534.35      84371.59      1141.25 o                         
   4   2   6       2115.86       1966.65       254.99 o                         
   6   2   6       4072.13       4697.40       371.50 o                         
   8   2   6       1529.05        930.25       400.38 o                         
  10   2   6      33033.79      35259.11      1148.98 o                         
  12   2   6      12779.40      11570.82       900.16 o                         
  14   2   6       5152.69       7573.42      1185.37 o                         
 -21   3   6      11438.60       9941.33      1397.84 o                         
 -19   3   6       6343.88       4526.06       854.32 o                         
 -17   3   6        103.13       1246.53       483.57 o                         
 -15   3   6      89722.30      85949.55      1413.31 o                         
 -13   3   6      12974.39      12791.11       500.01 o                         
 -11   3   6        454.44         77.10       221.12 o                         
  -9   3   6     111327.62     117618.85      1398.49 o                         
  -7   3   6     111136.72     111985.73      1505.94 o                         
  -5   3   6      40928.97      41125.99       566.76 o                         
  -3   3   6      12073.28      11474.74       335.21 o                         
  -1   3   6     165298.91     169018.92      1822.25 o                         
   1   3   6      13075.90      13918.46       435.87 o                         
   3   3   6       2283.78       2583.57       284.79 o                         
   5   3   6      78064.05      76613.78      1253.64 o                         
   7   3   6      47130.36      45189.07       993.53 o                         
   9   3   6       1207.63       1135.62       491.67 o                         
  11   3   6       1815.13       2377.36       672.05 o                         
  13   3   6      57274.25      63263.05      2401.38 o                         
  15   3   6       1399.96        500.77      1510.48 o                         
 -20   4   6      65219.51      60137.82      2772.72 o                         
 -18   4   6       7496.35       6288.59       669.79 o                         
 -16   4   6      30314.94      29637.95      1048.00 o                         
 -14   4   6     112988.83     111417.93      1563.95 o                         
 -12   4   6      38227.90      36385.43       758.47 o                         
 -10   4   6     178452.28     179677.27      1964.92 o                         
  -8   4   6       8744.94       8802.08       277.99 o                         
  -6   4   6     374682.28     384484.94      3904.19 o                         
  -4   4   6      74967.25      76078.84       949.49 o                         
  -2   4   6     158205.92     160799.97      1743.26 o                         
   0   4   6     190183.05     196737.47      2549.75 o                         
   2   4   6      55683.36      55135.52       875.31 o                         
   4   4   6     160436.80     156972.78      2059.79 o                         
   6   4   6       2653.19       2082.91       334.68 o                         
   8   4   6     138584.73     135529.61      2114.06 o                         
  10   4   6      22091.45      24811.02       996.25 o                         
  12   4   6      65138.76      68230.98      2141.61 o                         
  14   4   6      36448.26      37087.27      2177.36 o                         
 -21   5   6      23707.63      26481.49      2172.43 o                         
 -19   5   6      12155.10      12659.30       831.53 o                         
 -17   5   6       1844.21       1209.44       533.97 o                         
 -15   5   6     188064.81     182248.94      2418.38 o                         
 -13   5   6       2198.95       2111.07       318.14 o                         
 -11   5   6       1149.52       2075.87       263.88 o                         
  -9   5   6     291425.72     301713.03      3619.83 o                         
  -7   5   6     224634.02     229636.16      2637.70 o                         
  -5   5   6      15663.77      16692.54       413.52 o                         
  -3   5   6       4771.73       5408.20       243.96 o                         
  -1   5   6     430715.34     451326.34      5575.11 o                         
   1   5   6       1205.19       1987.52       234.08 o                         
   3   5   6       6888.36       6205.22       349.19 o                         
   5   5   6     180010.56     172531.30      2411.76 o                         
   7   5   6     118730.03     115583.66      1731.95 o                         
   9   5   6       2153.60       1811.27       487.39 o                         
  11   5   6        477.20        171.40       826.67 o                         
  13   5   6     129379.62     136270.47      2869.93 o                         
 -20   6   6      31178.38      34087.96      1992.09 o                         
 -18   6   6        458.55        509.02       674.48 o                         
 -16   6   6      28034.69      28381.87       951.83 o                         
 -14   6   6      96375.80      93358.40      1397.22 o                         
 -12   6   6       8633.17       8732.03       525.54 o                         
 -10   6   6      86684.77      90336.58      1309.84 o                         
  -8   6   6       9022.95      10421.15       412.52 o                         
  -6   6   6     182813.25     187070.28      2063.89 o                         
  -4   6   6       2807.61       2844.57       222.42 o                         
  -2   6   6     105235.96     107185.22      1339.69 o                         
   0   6   6     115361.89     117900.19      1468.31 o                         
   2   6   6       9846.70       9495.67       398.42 o                         
   4   6   6      51214.30      51492.09      1030.85 o                         
   6   6   6        661.69       1195.10       448.99 o                         
   8   6   6      64472.90      61394.38      1780.76 o                         
  10   6   6       7035.88       6880.90       656.83 o                         
  12   6   6      52311.30      54684.29      1834.61 o                         
  14   6   6      24548.07      23125.77      1585.33 o                         
 -21   7   6        401.96       -279.96      1470.32 o                         
 -19   7   6      12505.07      11870.78      1029.98 o                         
 -17   7   6      26031.12      25983.67       840.59 o                         
 -15   7   6      26449.10      27322.37      1231.21 o                         
 -13   7   6      29789.50      30970.15       942.40 o                         
 -11   7   6       1162.77       1279.74       377.29 o                         
  -9   7   6       7227.86       8097.15       485.27 o                         
  -7   7   6       7146.88       7717.88       384.40 o                         
  -5   7   6      13557.79      14090.58       433.38 o                         
  -3   7   6      71596.26      77453.19      1161.40 o                         
  -1   7   6      31736.40      34886.81       627.83 o                         
   1   7   6      48897.53      50001.50       800.47 o                         
   3   7   6       4740.48       5492.41       296.07 o                         
   5   7   6       2080.21       1700.49       318.00 o                         
   7   7   6       1372.37       1338.37       403.61 o                         
   9   7   6       1626.77       2268.69       577.12 o                         
  11   7   6      18174.54      17546.59       969.19 o                         
  13   7   6      10135.53      11457.36      1161.04 o                         
 -20   8   6       6339.92       6907.98      1305.38 o                         
 -18   8   6      69988.23      72013.52      2583.26 o                         
 -16   8   6      11724.33      11484.71       841.13 o                         
 -14   8   6         67.40       -501.08       501.08 o                         
 -12   8   6     141308.80     137902.14      1989.89 o                         
 -10   8   6      12720.81      12933.59       510.60 o                         
  -8   8   6       5073.47       4883.66       382.11 o                         
  -6   8   6      19830.44      20775.98       461.37 o                         
  -4   8   6     240606.86     245302.95      2680.08 o                         
  -2   8   6      20536.02      21149.30       583.99 o                         
   0   8   6         81.35        -76.17       210.59 o                         
   2   8   6     166493.50     164149.45      1918.12 o                         
   4   8   6      31066.86      28426.66       655.50 o                         
   6   8   6       1935.18       1282.77       399.62 o                         
   8   8   6      21779.94      20290.81       871.50 o                         
  10   8   6      72736.01      74378.32      1930.31 o                         
  12   8   6       2672.71       1358.04       902.22 o                         
 -19   9   6       3131.09       3668.57      1085.26 o                         
 -17   9   6     114287.77     110321.45      2296.58 o                         
 -15   9   6      10487.86       9358.68       774.62 o                         
 -13   9   6     105138.76     105968.36      2018.23 o                         
 -11   9   6      38937.39      36792.59       894.78 o                         
  -9   9   6     108576.20     105897.79      1571.40 o                         
  -7   9   6      93152.09      92001.18      1341.47 o                         
  -5   9   6      18128.34      18037.90       485.27 o                         
  -3   9   6     299689.72     312600.09      3450.74 o                         
  -1   9   6      71853.52      70261.06      1037.65 o                         
   1   9   6     214784.48     215166.91      2441.32 o                         
   3   9   6      38727.63      39810.64       788.73 o                         
   5   9   6      66051.33      64820.38      1124.22 o                         
   7   9   6      71035.71      70004.35      1528.59 o                         
   9   9   6      17170.84      16491.76       835.92 o                         
  11   9   6      87269.26      85198.05      2198.96 o                         
  13   9   6      10287.99      11695.14      1102.42 o                         
 -20  10   6      13344.35      12790.90      1570.49 o                         
 -18  10   6      65803.35      67556.01      2133.92 o                         
 -16  10   6       6307.35       5321.55       761.30 o                         
 -14  10   6       2447.00       1940.23       587.44 o                         
 -12  10   6     178539.91     175350.89      2725.47 o                         
 -10  10   6       9026.17       9311.46       500.51 o                         
  -8  10   6       3233.17       2754.19       357.76 o                         
  -6  10   6      43250.93      44744.81       805.84 o                         
  -4  10   6     224491.75     226805.72      2485.03 o                         
  -2  10   6      11081.37      11403.33       438.82 o                         
   0  10   6       1498.35       2339.05       323.44 o                         
   2  10   6     231491.72     225823.67      2650.84 o                         
   4  10   6      19042.72      18357.70       707.28 o                         
   6  10   6        851.95        583.01       569.41 o                         
   8  10   6      12266.08      13108.62       948.18 o                         
  10  10   6     110355.82     108102.47      2805.04 o                         
  12  10   6       4024.93       4541.34      1762.26 o                         
 -19  11   6       1658.43       1640.59      1584.93 o                         
 -17  11   6      33408.01      32982.71      1384.42 o                         
 -15  11   6       2902.87       2726.42       684.37 o                         
 -13  11   6      57633.58      55808.69      1453.43 o                         
 -11  11   6      30701.54      30018.15       931.04 o                         
  -9  11   6       7118.58       7272.29       492.87 o                         
  -7  11   6         97.41        389.78       230.40 o                         
  -5  11   6       8776.32       8627.24       391.32 o                         
  -3  11   6     105681.34     110025.47      1644.68 o                         
  -1  11   6        381.88         30.68       290.80 o                         
   1  11   6      67822.53      64881.39      1124.14 o                         
   3  11   6      17377.58      18547.67       790.41 o                         
   5  11   6        519.13        531.84       514.63 o                         
   7  11   6       4163.83       4240.37       649.36 o                         
   9  11   6      17010.89      17477.89      1347.59 o                         
  11  11   6      40849.07      41572.68      2172.39 o                         
 -18  12   6        643.33       3702.03      1103.97 o                         
 -16  12   6      16617.66      15150.35      1206.18 o                         
 -14  12   6      31152.94      28084.95      1186.54 o                         
 -12  12   6       3147.79       1591.51       565.67 o                         
 -10  12   6      10632.04      11123.89       616.62 o                         
  -8  12   6       1047.44       1299.14       408.09 o                         
  -6  12   6      46163.84      45737.87       837.49 o                         
  -4  12   6       3197.45       2836.46       341.57 o                         
  -2  12   6      27917.28      26779.87       714.67 o                         
   0  12   6      32680.51      31201.67       722.17 o                         
   2  12   6       2930.12       2140.79       487.60 o                         
   4  12   6      21891.70      20642.72       998.90 o                         
   6  12   6       3185.96       2842.13       639.46 o                         
   8  12   6      27391.50      27474.76      1779.62 o                         
  10  12   6       2145.85       4059.38      1179.81 o                         
  12  12   6      21379.10      23129.72      2106.43 o                         
 -17  13   6       3295.07       1967.54      1355.62 o                         
 -15  13   6     104027.24     104660.08      2635.78 o                         
 -13  13   6       1834.56       2702.16       800.93 o                         
 -11  13   6       2512.65        897.10       542.87 o                         
  -9  13   6      81355.05      81466.49      1531.62 o                         
  -7  13   6     141008.94     138629.94      1836.92 o                         
  -5  13   6      12867.29      13862.12       525.36 o                         
  -3  13   6       1880.06       2025.96       435.16 o                         
  -1  13   6     167090.73     165866.30      2019.44 o                         
   1  13   6        350.22        343.65       308.84 o                         
   3  13   6        114.96        438.66       491.22 o                         
   5  13   6     101797.48      95743.01      2132.12 o                         
   7  13   6      65243.96      64474.64      2262.65 o                         
   9  13   6       1072.48       2055.90       854.82 o                         
  11  13   6        679.43        748.79      1288.03 o                         
 -16  14   6      17690.96      19887.35      1326.84 o                         
 -14  14   6      81019.89      80667.51      2021.90 o                         
 -12  14   6      38348.96      35778.74      1505.80 o                         
 -10  14   6      67717.75      69276.67      1551.36 o                         
  -8  14   6        103.83        620.27       504.94 o                         
  -6  14   6     175771.47     173563.62      2338.02 o                         
  -4  14   6      38555.11      37573.81       919.28 o                         
  -2  14   6      76707.31      75311.29      1362.66 o                         
   0  14   6      83900.88      79278.20      1314.77 o                         
   2  14   6      37917.87      36379.96      1158.13 o                         
   4  14   6      79314.31      78440.99      1799.58 o                         
   6  14   6        926.86        707.53       916.68 o                         
   8  14   6      79085.86      74732.85      2149.01 o                         
  10  14   6      19648.77      20051.60      1586.14 o                         
 -15  15   6      66790.86      64299.84      1787.37 o                         
 -13  15   6       3605.84       2330.01       772.66 o                         
 -11  15   6       1093.21       2095.37       736.21 o                         
  -9  15   6      63133.33      64677.98      1617.10 o                         
  -7  15   6      52932.47      52169.30      1336.65 o                         
  -5  15   6       9298.57       9020.45       574.98 o                         
  -3  15   6        103.07       -103.85       444.68 o                         
  -1  15   6     112417.11     114168.95      1852.99 o                         
   1  15   6       4525.27       4986.19       659.01 o                         
   3  15   6         53.94       -623.80       623.80 o                         
   5  15   6      44237.80      43113.87      1597.47 o                         
   7  15   6      41454.01      42006.30      1656.21 o                         
   9  15   6        559.10       -224.54      1034.55 o                         
 -14  16   6      18889.71      20537.29      1608.36 o                         
 -12  16   6       4267.01       3904.14       801.29 o                         
 -10  16   6       5983.18       4906.66       729.19 o                         
  -8  16   6       1793.68       1985.91       429.41 o                         
  -6  16   6      15484.66      16321.12       762.16 o                         
  -4  16   6       9845.71       9672.62       616.78 o                         
  -2  16   6      25752.21      24521.72       951.23 o                         
   0  16   6      26608.30      25727.90      1015.27 o                         
   2  16   6       5717.72       6015.60       811.59 o                         
   4  16   6       3418.48       4185.32       811.02 o                         
   6  16   6         13.51          1.21      1168.93 o                         
   8  16   6       5975.91       4076.39      1075.05 o                         
 -13  17   6      21091.86      22947.29      1625.66 o                         
 -11  17   6       8809.84       7786.26       914.49 o                         
  -9  17   6       5448.44       4315.96       745.67 o                         
  -7  17   6       3182.23       2268.32       544.12 o                         
  -5  17   6       6016.98       5630.72       591.34 o                         
  -3  17   6      69715.54      70513.65      1554.06 o                         
  -1  17   6         99.40          0.44       499.71 o                         
   1  17   6      47785.64      50362.32      1772.14 o                         
   3  17   6      12014.00      11643.61       991.16 o                         
   5  17   6       8236.87       8423.06      1009.64 o                         
   7  17   6       5608.07       6612.75      1407.01 o                         
 -12  18   6      77980.71      79366.21      3044.01 o                         
 -10  18   6      10297.47       9535.89      1013.00 o                         
  -8  18   6       2858.43       2397.71       613.58 o                         
  -6  18   6      21891.22      20612.92       931.81 o                         
  -4  18   6     135855.55     135719.45      2255.40 o                         
  -2  18   6       2874.41       3097.74       588.61 o                         
   0  18   6        789.87        690.27       648.22 o                         
   2  18   6     126803.62     122482.52      2810.07 o                         
   4  18   6      23731.80      23917.58      1420.06 o                         
   6  18   6        137.04       1585.23      1059.78 o                         
 -11  19   6      19498.39      19241.70      1193.60 o                         
  -9  19   6      36709.78      36811.41      1671.71 o                         
  -7  19   6      18348.24      18698.72       984.01 o                         
  -5  19   6      11410.24       7217.86       796.19 o                         
  -3  19   6     102047.75      96563.25      2053.23 o                         
  -1  19   6      20280.96      20197.51      1038.35 o                         
   1  19   6      65404.29      61514.20      2182.80 o                         
   3  19   6       8853.77       8390.11      1130.57 o                         
   5  19   6      21077.45      22358.58      1950.67 o                         
 -10  20   6         14.39       -460.65      1621.25 o                         
  -8  20   6       2116.36        519.29       816.16 o                         
  -6  20   6       1541.56        601.17       811.46 o                         
  -4  20   6      38250.82      42652.59      1936.36 o                         
  -2  20   6      10598.07      12050.46       920.81 o                         
   0  20   6       1235.17       1536.91      1002.36 o                         
   2  20   6      34382.10      36475.11      2326.67 o                         
  -7  21   6       5647.89       8402.22      1356.54 o                         
  -5  21   6       2820.45        331.43       961.20 o                         
  -3  21   6      13913.84      12523.46      1034.28 o                         
  -1  21   6      15034.56      16548.40      1024.46 o                         
 -22   0   7       1924.70       4649.02      1616.39 o                         
 -20   0   7      17476.47      15945.13      1389.25 o                         
 -18   0   7      94580.02      90331.17      2426.80 o                         
 -16   0   7     107803.85     108334.39      2384.22 o                         
 -14   0   7      20340.13      20342.38       998.85 o                         
 -12   0   7      10164.57       9646.40       606.16 o                         
 -10   0   7     342651.38     348409.41      5220.69 o                         
  -8   0   7      38241.37      37769.91      1183.08 o                         
  -6   0   7      89163.63      88029.06      1739.62 o                         
  -4   0   7     362066.09     391423.59      5986.02 o                         
  -2   0   7     165748.05     155383.72      2618.64 o                         
   0   0   7      61631.74      62168.28      1610.28 o                         
   2   0   7      22450.66      22143.03       783.66 o                         
   4   0   7     205605.36     197862.33      3622.02 o                         
   6   0   7      18753.64      17958.88       869.15 o                         
   8   0   7      46504.57      49329.52      1661.71 o                         
  10   0   7      96294.16      98853.45      3337.96 o                         
  12   0   7      45354.66      59231.31      2972.74 o                         
  14   0   7      14824.92      15774.73      2109.99 o                         
 -21   1   7       1830.86       2338.81      1082.29 o                         
 -19   1   7      78007.12      79123.19      1695.59 o                         
 -17   1   7        529.09        852.80       487.66 o                         
 -15   1   7      19031.88      19213.50       955.43 o                         
 -13   1   7      54165.56      53311.81       941.96 o                         
 -11   1   7     108358.96     104501.99      1529.52 o                         
  -9   1   7      73293.92      75107.26      1100.03 o                         
  -7   1   7       5264.33       5302.04       266.03 o                         
  -5   1   7     445948.62     444017.19      4217.62 o                         
  -3   1   7       5527.98       4590.27       228.23 o                         
  -1   1   7      73142.23      77096.76      1141.07 o                         
   1   1   7      70555.20      70331.49      1021.27 o                         
   3   1   7     210270.11     210423.66      2428.64 o                         
   5   1   7      22136.82      20979.35       640.39 o                         
   7   1   7       9740.67       9340.45       510.88 o                         
   9   1   7     128266.94     130229.27      2145.22 o                         
  11   1   7        223.57       1319.65       658.89 o                         
  13   1   7       5764.65       9266.95      1165.64 o                         
 -22   2   7       5877.56       6705.55      1449.15 o                         
 -20   2   7      13359.60      13763.86       983.74 o                         
 -18   2   7       8424.96       7471.04       658.41 o                         
 -16   2   7       1055.11       1025.94       438.80 o                         
 -14   2   7       3361.38       3337.47       381.15 o                         
 -12   2   7      12576.05      13005.50       587.26 o                         
 -10   2   7      63951.14      63506.00       852.14 o                         
  -8   2   7      60685.52      63069.57       809.23 o                         
  -6   2   7      62680.14      61983.59       833.64 o                         
  -4   2   7      83765.23      88254.30      1203.34 o                         
  -2   2   7      35645.47      35528.25       633.38 o                         
   0   2   7        393.34        720.25       209.75 o                         
   2   2   7      24896.15      23393.60       633.51 o                         
   4   2   7      58127.91      56320.41       963.17 o                         
   6   2   7       8369.18       7779.34       457.81 o                         
   8   2   7      10317.10      10396.17       585.55 o                         
  10   2   7      24639.14      23995.12      1012.33 o                         
  12   2   7       4663.78       6422.70       879.94 o                         
  14   2   7          5.97       2257.20      1248.55 o                         
 -21   3   7      33113.02      33172.46      2060.59 o                         
 -19   3   7        145.94        350.83       669.16 o                         
 -17   3   7       3184.31       3783.21       609.95 o                         
 -15   3   7       3669.08       3851.34       444.63 o                         
 -13   3   7      61670.25      60128.21       970.45 o                         
 -11   3   7       4678.84       5073.35       278.56 o                         
  -9   3   7      87944.13      87742.59      1040.67 o                         
  -7   3   7     160243.22     162178.58      1760.43 o                         
  -5   3   7       9586.46       9278.73       324.34 o                         
  -3   3   7      16619.39      15820.38       434.34 o                         
  -1   3   7       5652.50       6497.88       278.65 o                         
   1   3   7     144273.16     142339.14      1744.15 o                         
   3   3   7        827.31       1003.22       313.18 o                         
   5   3   7      24365.60      24562.88       799.26 o                         
   7   3   7     107333.08     105614.18      1797.57 o                         
   9   3   7       5098.22       4025.54       564.19 o                         
  11   3   7       9049.61       9805.93       837.95 o                         
  13   3   7         28.69       2490.68       976.47 o                         
 -22   4   7      50449.25      53136.60      3485.70 o                         
 -20   4   7       8063.75      10391.82      1221.93 o                         
 -18   4   7      12739.52      13277.22       761.24 o                         
 -16   4   7      87352.15      85861.23      1592.50 o                         
 -14   4   7      39041.93      40363.71       864.82 o                         
 -12   4   7      67697.39      66747.97       994.59 o                         
 -10   4   7      20948.62      21097.76       483.22 o                         
  -8   4   7     404983.72     411240.69      4036.56 o                         
  -6   4   7      27827.25      30742.89       538.86 o                         
  -4   4   7      21109.47      22160.98       494.88 o                         
  -2   4   7     160415.59     161209.36      2160.23 o                         
   0   4   7      93904.19      92552.26      1252.48 o                         
   2   4   7      83651.43      85012.98      1220.21 o                         
   4   4   7      38575.90      36960.88      1016.58 o                         
   6   4   7     301050.91     294663.34      3872.93 o                         
   8   4   7       1341.13       1691.05       443.49 o                         
  10   4   7       3712.22       3837.04       608.00 o                         
  12   4   7      47253.30      51231.60      2296.75 o                         
  14   4   7      23542.34      30065.63      2162.11 o                         
 -21   5   7      76867.40      74973.93      3247.47 o                         
 -19   5   7      15257.83      14742.02       944.47 o                         
 -17   5   7      14004.51      14125.28       683.66 o                         
 -15   5   7      49174.62      48324.04      1080.23 o                         
 -13   5   7     223580.81     216624.88      2679.33 o                         
 -11   5   7      19492.96      20169.78       633.22 o                         
  -9   5   7      28523.65      27449.03       636.32 o                         
  -7   5   7     319688.25     329345.31      3371.21 o                         
  -5   5   7      74909.60      76396.50      1004.38 o                         
  -3   5   7      60180.79      60178.45       839.27 o                         
  -1   5   7      22157.39      22581.23       498.97 o                         
   1   5   7     203237.98     200978.28      2287.33 o                         
   3   5   7      23040.71      22726.57       643.13 o                         
   5   5   7      64040.09      64092.51      1344.65 o                         
   7   5   7     196858.08     193327.06      3206.39 o                         
   9   5   7      22656.05      22616.32      1004.79 o                         
  11   5   7      34870.54      36740.08      1383.77 o                         
  13   5   7       1964.87       2613.13      1106.34 o                         
 -20   6   7      13659.08      13150.66      1019.50 o                         
 -18   6   7       3339.08       3315.62       554.01 o                         
 -16   6   7      34486.43      33449.35       869.72 o                         
 -14   6   7      22231.28      22228.52      1010.43 o                         
 -12   6   7      40881.32      42273.48       966.01 o                         
 -10   6   7       4562.82       4639.91       350.19 o                         
  -8   6   7     196580.11     200378.66      2389.36 o                         
  -6   6   7       9547.32      10549.86       337.09 o                         
  -4   6   7        176.99         16.97       178.65 o                         
  -2   6   7     112405.45     120615.86      1607.65 o                         
   0   6   7      52091.86      54144.78       787.42 o                         
   2   6   7      59883.98      61236.50      1025.19 o                         
   4   6   7       8860.33       8341.06       474.24 o                         
   6   6   7     210918.14     208131.30      3398.06 o                         
   8   6   7       7112.66       5808.00       659.38 o                         
  10   6   7        101.25       1008.88       576.69 o                         
  12   6   7      23996.91      27233.46      1354.17 o                         
 -21   7   7       4764.41       4535.10      1075.57 o                         
 -19   7   7      12732.92      12248.21      1106.42 o                         
 -17   7   7         38.78         47.44       732.71 o                         
 -15   7   7       1015.50        947.17       539.66 o                         
 -13   7   7       3906.78       3334.56       466.32 o                         
 -11   7   7      39341.00      39097.20       881.50 o                         
  -9   7   7      35998.91      34138.70       767.47 o                         
  -7   7   7      18455.79      18304.29       468.69 o                         
  -5   7   7      53206.93      55265.84       887.75 o                         
  -3   7   7       6328.33       6966.46       347.90 o                         
  -1   7   7       2449.67       1833.02       253.08 o                         
   1   7   7      12259.66      11346.34       413.34 o                         
   3   7   7      27024.55      26298.06       733.20 o                         
   5   7   7      31967.87      33283.32      1057.08 o                         
   7   7   7      28941.42      28236.14      1092.92 o                         
   9   7   7       7309.32       6601.81       778.51 o                         
  11   7   7       4479.07       3706.26       745.42 o                         
  13   7   7        290.11       2384.22      1056.49 o                         
 -20   8   7      11846.42       9848.51      1406.72 o                         
 -18   8   7      28640.82      29127.89      1329.32 o                         
 -16   8   7      37464.87      36430.38      1371.11 o                         
 -14   8   7        155.77       -493.62       493.62 o                         
 -12   8   7       7209.77       7686.40       496.86 o                         
 -10   8   7     151981.33     155699.48      1986.50 o                         
  -8   8   7       2694.41       3624.19       329.89 o                         
  -6   8   7      40235.66      40300.10       694.17 o                         
  -4   8   7     158391.31     168940.73      2338.30 o                         
  -2   8   7      99815.71     102923.80      1717.01 o                         
   0   8   7      19132.33      18580.44       534.75 o                         
   2   8   7       9233.28       9832.30       414.81 o                         
   4   8   7     168141.91     160659.34      2275.10 o                         
   6   8   7        593.09        954.98       504.79 o                         
   8   8   7      19268.30      20781.09      1015.20 o                         
  10   8   7      51089.07      49534.25      2485.36 o                         
  12   8   7      27071.35      31227.35      2363.60 o                         
 -19   9   7      83664.34      87573.95      3015.17 o                         
 -17   9   7       3999.91       3600.77       750.33 o                         
 -15   9   7      33209.50      31494.88      1282.69 o                         
 -13   9   7      45988.52      44695.31      1278.49 o                         
 -11   9   7     122795.68     121602.70      1705.33 o                         
  -9   9   7      70890.42      69327.90      1198.95 o                         
  -7   9   7      23925.82      25243.71       544.53 o                         
  -5   9   7     282901.56     291115.75      3172.74 o                         
  -3   9   7       3481.44       3428.22       315.96 o                         
  -1   9   7      53542.54      53608.44      1030.92 o                         
   1   9   7      54979.11      53824.27       958.93 o                         
   3   9   7     204457.64     198041.86      2476.81 o                         
   5   9   7      27963.20      26770.45       901.11 o                         
   7   9   7       8225.74       7655.44       675.25 o                         
   9   9   7     131762.02     128403.08      2592.19 o                         
  11   9   7       2879.13       1522.30       938.08 o                         
 -20  10   7      10217.74       9567.25      1454.27 o                         
 -18  10   7      47449.62      51958.43      2173.97 o                         
 -16  10   7      57385.03      56420.48      1831.95 o                         
 -14  10   7       5179.47       5175.97       676.22 o                         
 -12  10   7        306.83         57.27       468.10 o                         
 -10  10   7     210611.06     206097.89      2597.52 o                         
  -8  10   7       5739.84       6102.12       435.41 o                         
  -6  10   7      39449.45      38783.21       740.05 o                         
  -4  10   7     138353.86     142867.12      1868.61 o                         
  -2  10   7     110552.41     110006.39      1546.49 o                         
   0  10   7      32320.61      29310.53       737.03 o                         
   2  10   7      16450.32      16332.07       564.47 o                         
   4  10   7     153689.08     150002.12      2326.08 o                         
   6  10   7       1628.58       1466.66       886.56 o                         
   8  10   7      34564.67      40414.19      2636.95 o                         
  10  10   7      49825.59      52117.90      2377.88 o                         
  12  10   7      26940.92      27561.86      1935.67 o                         
 -19  11   7      19265.15      19819.17      1447.98 o                         
 -17  11   7        221.95         38.27       792.29 o                         
 -15  11   7       6214.11       4471.02       726.66 o                         
 -13  11   7       1854.31       2889.23       595.94 o                         
 -11  11   7      33986.40      31717.35       986.74 o                         
  -9  11   7      41264.68      40172.27       937.49 o                         
  -7  11   7       2608.99       2630.74       272.93 o                         
  -5  11   7      81154.32      81736.59      1178.36 o                         
  -3  11   7        779.00        498.52       328.06 o                         
  -1  11   7       5583.81       4747.91       388.99 o                         
   1  11   7       8008.05       8903.17       446.68 o                         
   3  11   7      80028.17      77184.17      1524.33 o                         
   5  11   7      26076.10      24426.76      1575.59 o                         
   7  11   7       4278.55       4826.52       762.23 o                         
   9  11   7      45192.33      46388.75      2292.21 o                         
  11  11   7        162.81       2864.06      1418.74 o                         
 -18  12   7        113.45        807.97       960.54 o                         
 -16  12   7       8118.60       7218.07       906.89 o                         
 -14  12   7      12441.83      12503.40       923.82 o                         
 -12  12   7      11844.84      12086.52       712.67 o                         
 -10  12   7        784.36        933.88       442.83 o                         
  -8  12   7     112283.72     114063.15      1698.65 o                         
  -6  12   7      14427.78      14916.38       529.87 o                         
  -4  12   7       1300.82       1079.61       336.01 o                         
  -2  12   7      15402.16      16811.17       615.60 o                         
   0  12   7       7706.94       7696.37       502.04 o                         
   2  12   7      26007.86      27677.34       862.27 o                         
   4  12   7       1106.42       1356.58       667.21 o                         
   6  12   7      53459.22      51502.20      1734.01 o                         
   8  12   7       6365.92       5986.51       932.77 o                         
  10  12   7       2764.53       5914.93      1748.72 o                         
 -17  13   7       3319.13       1954.39       947.57 o                         
 -15  13   7      10109.88      11051.24      1032.31 o                         
 -13  13   7      99750.53      96017.81      2014.32 o                         
 -11  13   7       5399.51       5096.50       610.99 o                         
  -9  13   7      21227.49      21208.90       833.10 o                         
  -7  13   7     149249.30     149153.77      1941.54 o                         
  -5  13   7      25242.90      25006.48       720.94 o                         
  -3  13   7      28104.80      28062.66       768.29 o                         
  -1  13   7      22725.97      23655.85       782.79 o                         
   1  13   7     124574.40     117779.92      1720.94 o                         
   3  13   7      13396.30      12438.85       862.36 o                         
   5  13   7      17230.91      16344.04      1006.67 o                         
   7  13   7     106108.50     107213.79      2540.12 o                         
   9  13   7      16639.89      22494.60      1583.67 o                         
 -16  14   7      50307.01      50464.20      3126.94 o                         
 -14  14   7      28904.77      28390.85      1306.42 o                         
 -12  14   7      37449.53      34316.94      1275.12 o                         
 -10  14   7      26244.08      25959.66      1026.69 o                         
  -8  14   7     161902.72     161721.47      2140.05 o                         
  -6  14   7      11797.30      11600.14       557.02 o                         
  -4  14   7       6178.65       7369.62       577.82 o                         
  -2  14   7      96448.26      97992.58      1738.91 o                         
   0  14   7      35890.33      36365.32       986.63 o                         
   2  14   7      35090.24      36102.13      1358.10 o                         
   4  14   7      25213.00      22401.35      1216.80 o                         
   6  14   7     155149.59     151642.03      3287.54 o                         
   8  14   7        502.26       1140.14      1174.76 o                         
 -17  15   7       3827.43       2058.39      1359.21 o                         
 -15  15   7      10507.89      11065.37      1237.48 o                         
 -13  15   7      66008.30      66818.38      1884.18 o                         
 -11  15   7       2633.66       1883.21       660.59 o                         
  -9  15   7       9225.31       9115.36       771.34 o                         
  -7  15   7      98954.03      98152.43      1632.49 o                         
  -5  15   7       5946.80       5666.88       532.61 o                         
  -3  15   7      28948.42      26652.77       950.16 o                         
  -1  15   7       5416.82       5785.47       543.12 o                         
   1  15   7      75916.35      72432.18      2124.24 o                         
   3  15   7       2806.64       3414.30       737.31 o                         
   5  15   7      20777.22      22057.32      1517.89 o                         
   7  15   7      62817.50      58267.04      2311.16 o                         
   9  15   7       4468.08       2341.04      2324.00 o                         
 -16  16   7       1290.22       2498.81      1440.54 o                         
 -14  16   7       2357.49       4371.40      1040.40 o                         
 -12  16   7      14295.14      14615.67       995.52 o                         
 -10  16   7       4219.55       2620.42       708.99 o                         
  -8  16   7      23918.54      23604.26       825.43 o                         
  -6  16   7      10666.77      10859.85       640.44 o                         
  -4  16   7      10089.83       8604.17       624.69 o                         
  -2  16   7       5148.47       4919.74       573.79 o                         
   0  16   7       5861.55       6808.67       487.73 o                         
   2  16   7      11912.68      11578.82       922.44 o                         
   4  16   7       3335.42       3536.12      1117.31 o                         
   6  16   7      41766.60      44671.07      1890.70 o                         
   8  16   7       3967.54       3657.81      1807.03 o                         
 -15  17   7       3580.55       3266.77      2602.36 o                         
 -13  17   7       3785.80       3883.10      1148.21 o                         
 -11  17   7      45168.57      49818.99      2218.57 o                         
  -9  17   7      21107.44      19719.37      1059.37 o                         
  -7  17   7        682.55        150.31       676.61 o                         
  -5  17   7      87643.86      85936.17      1762.63 o                         
  -3  17   7        320.90        654.15       614.07 o                         
  -1  17   7       9421.90      10167.85       662.15 o                         
   1  17   7       4470.50       5400.39       873.73 o                         
   3  17   7      43865.23      43667.02      1740.14 o                         
   5  17   7      14314.33      14500.36      1483.00 o                         
   7  17   7        251.87      -1146.50      1534.73 o                         
 -12  18   7        199.42        464.95      1034.82 o                         
 -10  18   7     117215.72     112135.54      2993.57 o                         
  -8  18   7       4108.61       4765.29       595.78 o                         
  -6  18   7      15489.64      14753.84      1081.38 o                         
  -4  18   7      74059.08      73989.40      1888.39 o                         
  -2  18   7      68439.23      68637.92      1998.37 o                         
   0  18   7      18544.55      17226.30      1186.45 o                         
   2  18   7       1977.99       3704.00       984.20 o                         
   4  18   7      87340.82      88742.38      2632.61 o                         
 -11  19   7      48441.65      50103.17      2033.13 o                         
  -9  19   7      28750.96      30366.27      1945.79 o                         
  -7  19   7       4891.80       1161.01      1105.55 o                         
  -5  19   7      82499.23      82610.58      1801.99 o                         
  -3  19   7       1121.41       2033.92       710.09 o                         
  -1  19   7      12712.31      13133.83       728.78 o                         
   1  19   7      24926.35      28332.04      1497.21 o                         
   3  19   7      64335.16      60994.26      2342.89 o                         
 -10  20   7      45531.50      44873.31      2208.33 o                         
  -8  20   7        943.12       1989.01      1099.82 o                         
  -6  20   7      11838.54      10783.34      1029.21 o                         
  -4  20   7      22567.35      23997.38      1202.39 o                         
  -2  20   7      14167.83      14929.14      1119.65 o                         
   0  20   7       4506.60       2843.95      1097.19 o                         
   2  20   7       5636.67       6147.41      1892.74 o                         
  -5  21   7       3445.83       3562.72       958.17 o                         
  -3  21   7        747.91       -267.99       925.81 o                         
 -22   0   8      35300.84      36351.80      3158.82 o                         
 -20   0   8      31120.44      28666.54      1733.19 o                         
 -18   0   8      38139.26      39273.25      1733.20 o                         
 -16   0   8     134839.38     135335.52      3750.58 o                         
 -14   0   8      42763.32      42501.96      1213.07 o                         
 -12   0   8     133359.64     136921.97      2676.86 o                         
 -10   0   8      10496.70      10083.13       545.49 o                         
  -8   0   8     158799.09     157372.55      2581.10 o                         
  -6   0   8      83402.52      80521.38      1410.11 o                         
  -4   0   8     188856.39     180132.81      2871.42 o                         
  -2   0   8     245991.25     260250.42      4656.53 o                         
   0   0   8      37235.89      36409.89       901.00 o                         
   2   0   8     256806.47     249115.70      4130.60 o                         
   4   0   8       3710.59       2831.59       516.62 o                         
   6   0   8      84447.85      82375.37      1911.80 o                         
   8   0   8      71096.10      70987.29      2286.54 o                         
  10   0   8      54633.22      64302.23      2264.06 o                         
  12   0   8      29091.61      29178.69      3097.09 o                         
 -21   1   8        472.39       1001.25       795.10 o                         
 -19   1   8        918.49        900.48       575.28 o                         
 -17   1   8     155112.05     151642.89      2195.03 o                         
 -15   1   8       5789.45       5900.85       376.55 o                         
 -13   1   8        581.71        443.63       342.54 o                         
 -11   1   8     158097.62     160446.86      1963.64 o                         
  -9   1   8      85564.04      85813.84      1156.42 o                         
  -7   1   8        368.76        295.61       164.97 o                         
  -5   1   8        336.55        777.92       186.73 o                         
  -3   1   8     425526.03     429904.69      4458.86 o                         
  -1   1   8        669.39       1080.80       192.34 o                         
   1   1   8      31663.29      32904.64       654.48 o                         
   3   1   8      93062.19      90505.98      1341.74 o                         
   5   1   8      43894.32      42910.50       973.63 o                         
   7   1   8       2653.43       3345.06       465.67 o                         
   9   1   8       1192.27       1132.49       543.98 o                         
  11   1   8     108552.41     117151.05      2391.84 o                         
  13   1   8       2621.64       5600.95      1194.22 o                         
 -22   2   8       3193.84       3469.55      1356.27 o                         
 -20   2   8        105.14        144.62       891.26 o                         
 -18   2   8      28508.19      28247.20       983.94 o                         
 -16   2   8      31756.67      32427.05       873.01 o                         
 -14   2   8      22206.34      21521.93       673.58 o                         
 -12   2   8      33081.86      34023.75       823.68 o                         
 -10   2   8       7619.60       7973.19       356.06 o                         
  -8   2   8      23614.40      23525.77       469.35 o                         
  -6   2   8        331.19        584.32       190.57 o                         
  -4   2   8     121641.07     124978.87      1406.12 o                         
  -2   2   8      43509.80      42383.26       691.40 o                         
   0   2   8      28677.73      28726.90       620.59 o                         
   2   2   8      37361.72      37047.45       794.29 o                         
   4   2   8        366.55        105.58       380.02 o                         
   6   2   8       2226.50       2576.93       520.04 o                         
   8   2   8        285.16       -452.44       452.44 o                         
  10   2   8      29840.03      29437.45      1390.73 o                         
  12   2   8      12084.75      11911.57      1089.38 o                         
 -21   3   8       3005.60       2644.84       957.50 o                         
 -19   3   8      39482.90      39457.94      1328.48 o                         
 -17   3   8        276.45        315.43       489.71 o                         
 -15   3   8      82183.98      81415.11      1301.35 o                         
 -13   3   8      39363.27      39586.34       775.74 o                         
 -11   3   8        442.60        483.28       197.46 o                         
  -9   3   8      49116.56      51653.91       736.90 o                         
  -7   3   8      21327.15      20825.25       456.89 o                         
  -5   3   8     113796.15     113350.24      1312.44 o                         
  -3   3   8       3723.78       3997.19       266.10 o                         
  -1   3   8     117903.68     115733.77      1552.23 o                         
   1   3   8      35287.17      34931.96       718.10 o                         
   3   3   8       6256.48       5743.45       414.36 o                         
   5   3   8      33512.37      33294.55       969.01 o                         
   7   3   8      24967.29      26951.06       943.47 o                         
   9   3   8      12603.25      11770.12       716.86 o                         
  11   3   8       1927.91       2114.12       694.93 o                         
  13   3   8      33970.34      37307.60      2046.90 o                         
 -22   4   8      20608.58      21344.55      2182.58 o                         
 -20   4   8      83730.52      89906.73      2864.53 o                         
 -18   4   8        178.22       -309.88       592.79 o                         
 -16   4   8        828.46        222.52       426.90 o                         
 -14   4   8     248575.58     244787.80      3094.10 o                         
 -12   4   8       9225.61       9810.15       392.62 o                         
 -10   4   8       1119.55       1256.08       195.72 o                         
  -8   4   8      75294.68      80010.77       978.16 o                         
  -6   4   8     346533.88     360632.66      4003.22 o                         
  -4   4   8          5.79         -2.02       211.24 o                         
  -2   4   8        100.04        106.67       198.21 o                         
   0   4   8     292556.31     283029.19      3096.28 o                         
   2   4   8      33971.28      33143.60       767.77 o                         
   4   4   8      15059.72      16590.98       667.46 o                         
   6   4   8      44105.21      43329.70      1357.09 o                         
   8   4   8     104472.82     103899.02      2250.20 o                         
  10   4   8        546.39       2207.21       551.31 o                         
  12   4   8       8534.21       8502.48       985.33 o                         
 -21   5   8       1789.09       1871.22      1138.26 o                         
 -19   5   8      96130.77      97172.05      1818.43 o                         
 -17   5   8      43134.59      44767.39      1175.55 o                         
 -15   5   8      89262.38      88878.97      1403.85 o                         
 -13   5   8      69499.54      66358.26      1045.60 o                         
 -11   5   8      50234.79      50089.55       830.75 o                         
  -9   5   8     130625.50     129325.23      1541.98 o                         
  -7   5   8      13160.73      11666.21       369.35 o                         
  -5   5   8     221477.34     235734.55      2520.39 o                         
  -3   5   8      31684.38      31210.95       636.64 o                         
  -1   5   8     204055.59     203838.12      2384.78 o                         
   1   5   8      71513.01      72588.44      1138.30 o                         
   3   5   8      87087.05      82647.58      1337.33 o                         
   5   5   8     145348.97     141504.34      2150.30 o                         
   7   5   8      18496.74      20246.26      1025.07 o                         
   9   5   8      43494.21      41818.35      1965.52 o                         
  11   5   8       9571.85      12464.24      1065.27 o                         
  13   5   8      62791.58      75762.46      5438.31 o                         
 -20   6   8      37062.88      40926.16      1250.26 o                         
 -18   6   8       5232.75       5278.85       580.68 o                         
 -16   6   8        164.08          5.64       424.71 o                         
 -14   6   8     150044.47     149291.80      2407.19 o                         
 -12   6   8       1165.13        503.50       359.76 o                         
 -10   6   8       6911.14       7344.69       403.01 o                         
  -8   6   8      25352.07      26986.95       552.83 o                         
  -6   6   8     102602.74     102346.52      1244.55 o                         
  -4   6   8      25889.67      28441.66       573.28 o                         
  -2   6   8       7594.81       7772.96       328.20 o                         
   0   6   8     170013.67     165942.14      2044.06 o                         
   2   6   8       8246.58       7614.13       458.38 o                         
   4   6   8       9430.93      10053.93       605.93 o                         
   6   6   8       9317.80       8970.00       687.40 o                         
   8   6   8      52491.05      50695.00      1613.23 o                         
  10   6   8          7.00        335.48       834.82 o                         
  12   6   8      13897.64      15683.99      1350.57 o                         
 -21   7   8        241.62       -851.20      1637.41 o                         
 -19   7   8      13907.98      13672.27      1101.57 o                         
 -17   7   8      21719.77      22201.88      1066.73 o                         
 -15   7   8      30331.43      28589.71      1145.31 o                         
 -13   7   8      16490.97      16352.34       648.97 o                         
 -11   7   8      19631.72      19261.92       661.46 o                         
  -9   7   8       1460.15       1794.41       335.30 o                         
  -7   7   8       3432.80       3312.58       260.40 o                         
  -5   7   8      21407.42      21647.57       534.93 o                         
  -3   7   8      75756.90      82228.40      1143.98 o                         
  -1   7   8      49431.98      50115.57       844.92 o                         
   1   7   8      15435.07      14285.78       570.81 o                         
   3   7   8       2410.81       3216.21       415.63 o                         
   5   7   8          1.35        125.31       497.14 o                         
   7   7   8       8549.89       9449.60       841.13 o                         
   9   7   8       2100.15       3590.05      1004.72 o                         
  11   7   8      31906.28      29927.90      1747.33 o                         
 -20   8   8       3390.80       3707.49      1390.11 o                         
 -18   8   8      34805.50      36479.47      1832.54 o                         
 -16   8   8      54396.69      52581.03      1541.06 o                         
 -14   8   8       2999.22       2869.01       566.83 o                         
 -12   8   8      95243.04      94598.25      1492.60 o                         
 -10   8   8       9015.41       9170.01       487.64 o                         
  -8   8   8      32264.81      31668.93       589.08 o                         
  -6   8   8      34350.16      35143.60       683.02 o                         
  -4   8   8     117877.53     117853.15      2151.20 o                         
  -2   8   8     112050.48     119216.91      1539.32 o                         
   0   8   8       1842.39       1463.19       265.35 o                         
   2   8   8      78276.42      76642.08      1324.20 o                         
   4   8   8       1594.32       1704.42       453.28 o                         
   6   8   8      32383.03      29824.34      1513.62 o                         
   8   8   8       9584.00      10691.47       859.50 o                         
  10   8   8      52317.87      56673.95      2454.80 o                         
  12   8   8      17690.93      20851.90      1598.44 o                         
 -19   9   8       2793.80       3778.69       913.70 o                         
 -17   9   8     147369.25     145020.50      2797.87 o                         
 -15   9   8         52.74       -571.27       571.27 o                         
 -13   9   8         94.90        463.34       485.00 o                         
 -11   9   8     174307.44     175900.03      2249.50 o                         
  -9   9   8      92311.66      90479.16      1411.44 o                         
  -7   9   8       4940.02       4696.14       321.34 o                         
  -5   9   8      11735.02      12708.67       463.35 o                         
  -3   9   8     384010.69     405748.62      4705.51 o                         
  -1   9   8       8518.65       8635.98       439.94 o                         
   1   9   8      13854.78      14316.72       573.12 o                         
   3   9   8     104394.62      98989.07      1684.16 o                         
   5   9   8      69929.01      67441.05      1701.67 o                         
   7   9   8       1049.11       1360.82       716.18 o                         
   9   9   8       2143.06       2388.48       813.09 o                         
  11   9   8     112481.75     113774.82      3274.08 o                         
 -20  10   8      17744.28      18904.23      1418.26 o                         
 -18  10   8      26861.01      26381.83      1272.57 o                         
 -16  10   8      61016.53      59660.08      1844.82 o                         
 -14  10   8      18233.67      18948.95       903.24 o                         
 -12  10   8      57931.64      58293.50      1324.78 o                         
 -10  10   8      17155.21      17977.97       680.97 o                         
  -8  10   8      83175.44      82894.98      1211.83 o                         
  -6  10   8      60262.82      60655.68       998.60 o                         
  -4  10   8      88529.72      90817.88      1312.21 o                         
  -2  10   8      83995.55      84744.73      1312.12 o                         
   0  10   8      12921.11      11761.94       529.53 o                         
   2  10   8     125343.27     121056.22      1744.38 o                         
   4  10   8       2045.80       2765.46       524.17 o                         
   6  10   8      44733.46      40543.66      1453.81 o                         
   8  10   8      29929.02      29274.96      1457.00 o                         
  10  10   8      42382.57      44229.63      2338.93 o                         
 -19  11   8        696.67        391.53      1041.53 o                         
 -17  11   8      33156.48      32685.71      1787.50 o                         
 -15  11   8       8069.35       8029.30       792.49 o                         
 -13  11   8       1208.16       1497.30       536.25 o                         
 -11  11   8      37329.60      37831.73      1102.32 o                         
  -9  11   8       4129.03       3727.39       455.13 o                         
  -7  11   8       1623.79       1645.23       294.50 o                         
  -5  11   8       2341.80       1430.06       363.38 o                         
  -3  11   8      87089.34      88657.02      1333.07 o                         
  -1  11   8       9168.83      10153.03       501.00 o                         
   1  11   8      28868.41      27467.29       808.11 o                         
   3  11   8      24523.24      23108.11       844.89 o                         
   5  11   8       4733.86       5024.50       936.83 o                         
   7  11   8         61.73        111.86       976.09 o                         
   9  11   8       1666.64       1683.68      1217.78 o                         
 -18  12   8       3923.32       3879.53      1244.34 o                         
 -16  12   8       8773.70       6954.31       902.89 o                         
 -14  12   8      50693.27      48841.06      1448.41 o                         
 -12  12   8       2163.60       2218.36       555.50 o                         
 -10  12   8       1525.07       1861.87       511.44 o                         
  -8  12   8       3254.55       3331.54       301.76 o                         
  -6  12   8      38021.44      37900.89       854.79 o                         
  -4  12   8      20999.97      21233.35       665.90 o                         
  -2  12   8       7724.95       6952.55       533.55 o                         
   0  12   8      72653.36      72262.16      1330.23 o                         
   2  12   8       3933.06       2929.37       517.79 o                         
   4  12   8       1785.57       1911.39       657.09 o                         
   6  12   8       1745.07       1914.10      1025.87 o                         
   8  12   8      25089.02      29477.57      2693.58 o                         
  10  12   8       6059.43       6102.64      1967.75 o                         
 -17  13   8       6731.20       8354.64      1025.78 o                         
 -15  13   8      75559.66      75899.83      2021.75 o                         
 -13  13   8      25965.55      24372.67      1053.76 o                         
 -11  13   8      13841.54      13115.15       749.16 o                         
  -9  13   8      68264.77      67342.07      1420.93 o                         
  -7  13   8      15092.77      14069.08       594.68 o                         
  -5  13   8      96021.02      94407.81      1486.42 o                         
  -3  13   8       6002.32       6132.16       488.06 o                         
  -1  13   8     135485.09     133022.22      2127.04 o                         
   1  13   8      44263.41      43726.21      1088.92 o                         
   3  13   8      25843.26      25414.57      1274.99 o                         
   5  13   8      49151.34      49985.04      2424.61 o                         
   7  13   8      29406.72      29411.40      1862.87 o                         
   9  13   8      24327.48      24940.97      2209.49 o                         
 -16  14   8        805.18       1541.05      1155.25 o                         
 -14  14   8     167788.05     165436.45      3227.22 o                         
 -12  14   8      16041.14      16795.83       911.66 o                         
 -10  14   8       3778.45       4276.02       641.72 o                         
  -8  14   8      42997.62      43193.90       890.25 o                         
  -6  14   8     153734.98     149963.89      2112.06 o                         
  -4  14   8        305.84        227.99       427.58 o                         
  -2  14   8       2189.24       1708.15       521.56 o                         
   0  14   8     234132.88     226559.73      3211.67 o                         
   2  14   8      25439.36      26618.22      1580.03 o                         
   4  14   8       5460.25       4743.97       888.04 o                         
   6  14   8      18398.82      20642.91      1598.05 o                         
   8  14   8      75440.21      80321.86      4018.26 o                         
 -17  15   8       5277.50       4460.63      1628.89 o                         
 -15  15   8      34096.80      35787.52      1668.75 o                         
 -13  15   8      28692.13      26888.56      1191.94 o                         
 -11  15   8      17102.29      16510.17       970.35 o                         
  -9  15   8      26450.54      27767.04      1203.33 o                         
  -7  15   8       2538.45       2136.56       465.21 o                         
  -5  15   8      63581.39      63290.00      1359.60 o                         
  -3  15   8        713.28        432.35       512.31 o                         
  -1  15   8      90396.87      83943.91      1619.64 o                         
   1  15   8      32645.26      29522.58      1378.67 o                         
   3  15   8      14170.19      14141.87      1070.39 o                         
   5  15   8      40277.60      41643.68      1754.35 o                         
   7  15   8       8360.35      10773.30      1721.02 o                         
 -16  16   8       3681.58       4620.26      1220.93 o                         
 -14  16   8      11384.85      13931.01      1108.09 o                         
 -12  16   8       4863.48       4966.47       836.91 o                         
 -10  16   8        532.94       1054.84       731.75 o                         
  -8  16   8        209.04        385.90       582.28 o                         
  -6  16   8       5346.92       5515.88       586.44 o                         
  -4  16   8      19063.63      18164.77       804.01 o                         
  -2  16   8      23753.34      22539.76       983.38 o                         
   0  16   8      32590.29      30682.49      1122.59 o                         
   2  16   8       2508.54       2100.61       833.12 o                         
   4  16   8       2611.66        852.18      1113.70 o                         
   6  16   8         30.43        474.25      1034.93 o                         
 -13  17   8       1660.99       2346.61       930.55 o                         
 -11  17   8      33461.41      37007.89      1800.01 o                         
  -9  17   8      11234.02      10039.78       948.42 o                         
  -7  17   8        549.79       -612.93       612.93 o                         
  -5  17   8         10.34        884.73       617.61 o                         
  -3  17   8      85250.29      81491.99      1716.61 o                         
  -1  17   8       3831.45       2884.10       619.47 o                         
   1  17   8       6117.25       5442.41       952.04 o                         
   3  17   8      22811.27      22757.18      1489.58 o                         
   5  17   8       5385.76       5495.39      1150.99 o                         
 -12  18   8      54046.09      55108.12      2770.43 o                         
 -10  18   8       3731.30       2728.02       927.95 o                         
  -8  18   8      39829.82      38597.60      1170.59 o                         
  -6  18   8      32699.49      31871.71      1177.81 o                         
  -4  18   8      71160.01      71079.05      1685.37 o                         
  -2  18   8      46525.75      43820.41      1482.71 o                         
   0  18   8      10803.17      10411.88      1111.00 o                         
   2  18   8      63394.17      66011.58      2664.81 o                         
   4  18   8         74.09       -227.86      1370.82 o                         
 -11  19   8      77577.95      80313.88      2852.24 o                         
  -9  19   8      32672.07      29351.15      1511.71 o                         
  -7  19   8         58.42        977.90       814.82 o                         
  -5  19   8        750.35        985.40       872.89 o                         
  -3  19   8     135174.55     133496.59      2881.82 o                         
  -1  19   8       2834.37       4644.09       990.40 o                         
   1  19   8       5918.47       7224.10      1133.86 o                         
  -8  20   8      13912.10      15355.89       965.20 o                         
  -6  20   8        481.15       1098.80       910.04 o                         
  -4  20   8      24041.58      23012.21      1282.84 o                         
  -2  20   8      19984.29      20865.31      1191.63 o                         
   0  20   8         41.16      -1196.00      1196.00 o                         
 -22   0   9       4066.39       6237.38      1682.33 o                         
 -20   0   9       2435.95       4276.96       872.80 o                         
 -18   0   9     112358.78     111374.27      3997.53 o                         
 -16   0   9      44052.28      47083.57      1858.77 o                         
 -14   0   9      53205.18      53625.38      1586.36 o                         
 -12   0   9      53465.54      54171.87      1536.92 o                         
 -10   0   9     431103.75     433676.53      6454.90 o                         
  -8   0   9       2594.05       3050.77       291.60 o                         
  -6   0   9       6131.38       7072.08       501.05 o                         
  -4   0   9     320100.97     327817.47      6451.65 o                         
  -2   0   9     121628.75     118362.12      1971.70 o                         
   0   0   9      18295.36      18869.95       702.53 o                         
   2   0   9      34069.54      31170.84      1090.98 o                         
   4   0   9     190131.33     185626.50      3826.38 o                         
   6   0   9        772.15       -198.69       589.00 o                         
   8   0   9       2818.22       2393.07       805.73 o                         
  10   0   9      94593.75     102138.95      2952.42 o                         
  12   0   9      40865.62      55597.13      4106.97 o                         
 -21   1   9       1974.60       1245.99       831.35 o                         
 -19   1   9      25422.54      26833.61      1111.42 o                         
 -17   1   9      22548.96      20918.45      1048.62 o                         
 -15   1   9      88584.02      88308.47      1597.48 o                         
 -13   1   9       7463.89       7470.84       454.69 o                         
 -11   1   9      20112.05      20532.25       582.88 o                         
  -9   1   9     172606.67     170765.53      2000.77 o                         
  -7   1   9      42027.92      42879.27       694.15 o                         
  -5   1   9      90287.03      86033.84      1172.24 o                         
  -3   1   9      34042.65      36303.34       637.83 o                         
  -1   1   9     124141.71     122404.92      1470.21 o                         
   1   1   9      11872.49      11704.46       432.86 o                         
   3   1   9      29408.58      29220.48       701.14 o                         
   5   1   9     121427.60     115397.34      1914.07 o                         
   7   1   9      11550.79      12854.72       669.77 o                         
   9   1   9      66991.66      70743.96      1645.14 o                         
  11   1   9       2289.11       2426.54       978.30 o                         
 -22   2   9       9584.92      11027.50      1496.79 o                         
 -20   2   9      12427.97      12215.92       747.99 o                         
 -18   2   9      10550.34      10354.34       688.43 o                         
 -16   2   9        115.87        457.02       584.24 o                         
 -14   2   9      17619.04      18106.44       886.36 o                         
 -12   2   9       2410.42       2533.62       339.54 o                         
 -10   2   9      79345.67      78326.84      1119.94 o                         
  -8   2   9      37305.18      39663.93       634.63 o                         
  -6   2   9      15761.51      15031.02       419.39 o                         
  -4   2   9      35534.58      37651.32       622.24 o                         
  -2   2   9        834.22        559.98       209.92 o                         
   0   2   9      18559.00      18446.82       569.51 o                         
   2   2   9       5275.88       5815.55       410.34 o                         
   4   2   9      57921.40      58054.63      1279.53 o                         
   6   2   9      37750.86      36131.90      1300.85 o                         
   8   2   9       6298.96       5419.92       535.23 o                         
  10   2   9      28521.18      28923.68      1855.39 o                         
  12   2   9       3990.08       6435.45      1024.41 o                         
 -21   3   9      46823.23      48038.55      2023.60 o                         
 -19   3   9       5201.76       5809.70       588.28 o                         
 -17   3   9        265.98        509.40       425.42 o                         
 -15   3   9      13148.57      12629.28       538.69 o                         
 -13   3   9      39726.97      40732.71       955.52 o                         
 -11   3   9      35946.95      35039.20       753.33 o                         
  -9   3   9      10231.17       9249.00       329.21 o                         
  -7   3   9     111896.01     113992.09      1341.41 o                         
  -5   3   9       5327.75       6121.14       311.63 o                         
  -3   3   9       3177.97       3382.58       275.50 o                         
  -1   3   9      26800.85      28435.70       684.60 o                         
   1   3   9      74067.47      71836.17      1217.91 o                         
   3   3   9      25694.29      24015.81       852.34 o                         
   5   3   9      12085.54      12803.82       724.98 o                         
   7   3   9      96244.73      94708.31      2126.56 o                         
   9   3   9       1866.55       1723.89       821.52 o                         
  11   3   9          9.28        671.23       964.42 o                         
 -22   4   9      17081.30      19198.13      1223.01 o                         
 -20   4   9      73817.31      71740.95      2239.24 o                         
 -18   4   9      43631.45      42965.84      1205.63 o                         
 -16   4   9      29192.95      29507.49       878.12 o                         
 -14   4   9       1118.80       1336.29       413.32 o                         
 -12   4   9     169512.75     169457.95      1993.47 o                         
 -10   4   9       5084.65       5695.14       273.49 o                         
  -8   4   9      72286.88      70103.86       944.85 o                         
  -6   4   9     205015.31     212220.98      2316.39 o                         
  -4   4   9      89044.95      86450.40      1211.26 o                         
  -2   4   9      99787.88      97103.95      1354.96 o                         
   0   4   9       1284.76       1050.79       299.77 o                         
   2   4   9     160917.34     159074.59      1954.62 o                         
   4   4   9       9885.25       9703.11       585.74 o                         
   6   4   9     101706.66     103950.90      2111.41 o                         
   8   4   9      38296.43      37733.10      1509.81 o                         
  10   4   9      25697.90      31120.14      1623.40 o                         
  12   4   9      31019.50      35845.82      2197.07 o                         
 -21   5   9      99374.09     101398.95      2447.86 o                         
 -19   5   9         49.95        115.54       597.63 o                         
 -17   5   9      10837.95       9971.40       549.56 o                         
 -15   5   9      66745.60      63324.53      1103.94 o                         
 -13   5   9     182695.66     180621.59      2075.17 o                         
 -11   5   9      20432.02      19747.60       474.27 o                         
  -9   5   9       6497.15       6659.09       317.38 o                         
  -7   5   9     374297.69     380690.88      3918.83 o                         
  -5   5   9      16874.84      15348.96       483.59 o                         
  -3   5   9       6322.91       6445.04       318.80 o                         
  -1   5   9     153498.20     151985.94      1861.37 o                         
   1   5   9     187013.39     180648.33      2249.02 o                         
   3   5   9       1650.98       1712.08       389.75 o                         
   5   5   9        735.34        467.60       485.04 o                         
   7   5   9     125289.15     124988.20      2566.27 o                         
   9   5   9       8958.49      10649.72       970.27 o                         
  11   5   9       1243.02       3572.06      1486.91 o                         
 -22   6   9       7749.64       9988.59      1354.34 o                         
 -20   6   9      48156.46      49056.73      1798.12 o                         
 -18   6   9      12960.80      13164.06      1071.94 o                         
 -16   6   9       5196.99       6128.09       655.28 o                         
 -14   6   9       9881.14       9711.68       594.80 o                         
 -12   6   9      91442.97      91155.20      1404.44 o                         
 -10   6   9        266.90        382.04       212.58 o                         
  -8   6   9      52470.10      52009.32       822.04 o                         
  -6   6   9     108021.63     111547.71      1395.09 o                         
  -4   6   9      17696.48      17279.22       493.92 o                         
  -2   6   9      39923.50      39393.53       724.38 o                         
   0   6   9        430.13        125.82       297.62 o                         
   2   6   9     111543.12     107892.15      1575.15 o                         
   4   6   9       2330.71       1724.53       484.66 o                         
   6   6   9      50192.82      51228.38      1559.41 o                         
   8   6   9      17871.63      18910.64      1183.01 o                         
  10   6   9       3326.95       3460.16       900.34 o                         
 -21   7   9      10747.88      10395.07      1321.02 o                         
 -19   7   9      10206.11       8672.62       965.66 o                         
 -17   7   9       1406.34        512.40       774.69 o                         
 -15   7   9       7693.01       7604.71       688.69 o                         
 -13   7   9       7666.47       7493.99       557.92 o                         
 -11   7   9      26345.27      27330.57       777.46 o                         
  -9   7   9      29855.34      28605.34       647.75 o                         
  -7   7   9      17929.04      17900.35       522.77 o                         
  -5   7   9      50588.22      53134.96       883.60 o                         
  -3   7   9       5404.57       6413.38       333.66 o                         
  -1   7   9        482.89        770.28       246.25 o                         
   1   7   9      14654.19      14191.24       672.39 o                         
   3   7   9      32813.35      32052.61      1089.65 o                         
   5   7   9      28928.84      29172.72      1181.07 o                         
   7   7   9       9204.30       8961.03       818.51 o                         
   9   7   9       8994.35       9091.71       981.69 o                         
  11   7   9       1695.56       1059.96      1136.89 o                         
 -20   8   9       1293.93        811.99      1093.15 o                         
 -18   8   9      47097.41      46018.40      1591.43 o                         
 -16   8   9       7745.80       7523.22       727.39 o                         
 -14   8   9      29776.14      27591.47      1078.71 o                         
 -12   8   9       6056.52       5643.80       538.22 o                         
 -10   8   9     152239.66     150762.67      2090.93 o                         
  -8   8   9      11883.81      11586.40       439.79 o                         
  -6   8   9       6693.34       6707.63       354.39 o                         
  -4   8   9     126809.02     132254.31      1796.64 o                         
  -2   8   9      13088.91      12531.91       466.73 o                         
   0   8   9      26333.08      24935.63       841.36 o                         
   2   8   9       2464.99       3056.28       468.06 o                         
   4   8   9     130734.05     127316.47      2547.37 o                         
   6   8   9       4391.73       5357.14       798.74 o                         
   8   8   9        258.35        223.39       732.30 o                         
  10   8   9      69280.16      72509.20      3617.12 o                         
 -19   9   9      29522.49      31680.46      1574.25 o                         
 -17   9   9      25388.82      22010.52      1075.72 o                         
 -15   9   9     103505.47     100880.41      2067.20 o                         
 -13   9   9      15526.20      16504.98       751.79 o                         
 -11   9   9      15663.19      16021.37       622.68 o                         
  -9   9   9     210675.62     209132.83      2552.94 o                         
  -7   9   9      33320.25      34502.52       711.16 o                         
  -5   9   9     132122.75     135425.64      1877.44 o                         
  -3   9   9      42283.56      45751.93       902.34 o                         
  -1   9   9     114657.79     114135.70      1592.71 o                         
   1   9   9      15917.04      16205.80       693.27 o                         
   3   9   9      39074.88      38553.41      1272.01 o                         
   5   9   9     111394.49     107043.61      2320.39 o                         
   7   9   9      25422.05      25296.91      1266.89 o                         
   9   9   9      73450.23      74754.67      2280.85 o                         
 -20  10   9       1177.06         54.75      1336.82 o                         
 -18  10   9      54969.98      52295.00      1876.22 o                         
 -16  10   9      15004.56      16795.69      1026.08 o                         
 -14  10   9      21310.12      20739.84       927.59 o                         
 -12  10   9      22412.92      21711.92      1038.33 o                         
 -10  10   9     255276.41     255072.50      3152.00 o                         
  -8  10   9       2827.77       3364.47       302.86 o                         
  -6  10   9        208.67        -29.62       315.64 o                         
  -4  10   9     211767.52     219430.02      2933.73 o                         
  -2  10   9      60023.47      60288.13      1107.90 o                         
   0  10   9       7902.95       8399.40       456.38 o                         
   2  10   9       8524.82       7584.30       603.61 o                         
   4  10   9     124933.09     124433.66      2454.57 o                         
   6  10   9        738.62        118.87       649.95 o                         
   8  10   9        859.15       2772.53       800.36 o                         
  10  10   9      53367.51      50847.81      2982.76 o                         
 -19  11   9       4067.92       3851.52      1069.93 o                         
 -17  11   9       7611.50       6578.91       895.44 o                         
 -15  11   9      11385.70      11943.25       856.89 o                         
 -13  11   9        126.19        320.82       565.20 o                         
 -11  11   9      23846.25      23324.79       878.98 o                         
  -9  11   9      80266.57      80324.87      1528.44 o                         
  -7  11   9       1675.68       1705.74       332.83 o                         
  -5  11   9      34662.34      35620.96       837.56 o                         
  -3  11   9       8168.25       8194.27       525.93 o                         
  -1  11   9      24986.69      23957.05       814.98 o                         
   1  11   9          7.11       -117.70       397.46 o                         
   3  11   9      12215.71      12310.96       873.26 o                         
   5  11   9      46290.28      45750.71      1500.73 o                         
   7  11   9        242.32       1918.43      1125.68 o                         
   9  11   9      19602.11      21922.89      1732.78 o                         
 -18  12   9       1772.46       2087.38       958.77 o                         
 -16  12   9       6057.03       4394.00       833.89 o                         
 -14  12   9       2619.38       2976.45       787.87 o                         
 -12  12   9      19343.32      17806.16       865.41 o                         
 -10  12   9       6968.49       6576.82       605.96 o                         
  -8  12   9      40012.15      40386.79       851.47 o                         
  -6  12   9      43317.93      43780.32       949.04 o                         
  -4  12   9       2062.66       2027.75       437.35 o                         
  -2  12   9      12537.59      11742.57       653.27 o                         
   0  12   9      10670.46      10166.12       632.61 o                         
   2  12   9      31980.61      29110.87       960.92 o                         
   4  12   9       3425.57       5024.45      1054.24 o                         
   6  12   9      33801.19      34630.00      3164.33 o                         
   8  12   9      14793.48      15870.78      1529.88 o                         
 -17  13   9       2314.59        249.17      1005.91 o                         
 -15  13   9      39401.23      40325.25      1623.82 o                         
 -13  13   9      51846.46      51393.72      1851.23 o                         
 -11  13   9      13834.98      13006.59       796.13 o                         
  -9  13   9         22.94        119.10       513.70 o                         
  -7  13   9     128181.77     126366.41      1799.90 o                         
  -5  13   9         53.15       -418.90       418.90 o                         
  -3  13   9       7700.57       8114.67       576.77 o                         
  -1  13   9      40735.56      41500.34      1273.49 o                         
   1  13   9      97651.10      93169.54      1844.47 o                         
   3  13   9       4956.55       4410.23      1121.28 o                         
   5  13   9        334.80        960.03      1207.39 o                         
   7  13   9      98471.78     100116.55      3331.85 o                         
 -16  14   9      21138.15      21544.03      1327.86 o                         
 -14  14   9          0.19       -373.96      1188.85 o                         
 -12  14   9      91820.17      91808.88      2018.40 o                         
 -10  14   9      12679.05      13160.18       825.42 o                         
  -8  14   9      39393.49      39220.15       877.24 o                         
  -6  14   9      89918.11      87850.84      1587.73 o                         
  -4  14   9      51356.47      51351.90      1243.45 o                         
  -2  14   9      38564.55      40734.94      1161.90 o                         
   0  14   9       2182.45       2876.97       532.39 o                         
   2  14   9     110422.37     107192.45      2790.57 o                         
   4  14   9      13759.60      11374.28      1308.67 o                         
   6  14   9      61746.81      57873.54      2745.48 o                         
 -17  15   9       2726.32         27.84      1428.14 o                         
 -15  15   9      12745.80      14749.21      1173.29 o                         
 -13  15   9      45415.84      46011.69      2587.06 o                         
 -11  15   9       6900.11       6786.42       820.09 o                         
  -9  15   9        810.49        899.62       711.17 o                         
  -7  15   9     130279.35     127798.49      2055.52 o                         
  -5  15   9       1509.12       1706.14       549.31 o                         
  -3  15   9        682.68        967.06       558.35 o                         
  -1  15   9      33160.80      34831.99      1155.46 o                         
   1  15   9      82289.41      78523.15      2205.37 o                         
   3  15   9       4422.10       2398.51      1051.09 o                         
   5  15   9       1038.80       1385.99      1226.32 o                         
 -16  16   9          8.87       3806.47      1224.80 o                         
 -14  16   9       4532.23       4828.68      1008.00 o                         
 -12  16   9       8510.24       7602.87       900.17 o                         
 -10  16   9      12804.91      12682.17      1295.44 o                         
  -8  16   9      10972.67      10631.97       587.94 o                         
  -6  16   9      25801.91      26807.04      1010.17 o                         
  -4  16   9        632.65        605.10       623.81 o                         
  -2  16   9       1288.42       1933.93       631.95 o                         
   0  16   9       4429.99       4457.59       624.78 o                         
   2  16   9      16197.45      13475.26      1102.50 o                         
   4  16   9       8055.38       6944.12      1048.93 o                         
 -13  17   9        445.90         65.34       971.97 o                         
 -11  17   9       9035.95      10143.67      1007.63 o                         
  -9  17   9      48035.48      45495.99      2303.08 o                         
  -7  17   9       1526.68       1507.86       803.79 o                         
  -5  17   9      45421.45      44007.50      1393.45 o                         
  -3  17   9       4588.69       4843.10       719.13 o                         
  -1  17   9      18435.56      19786.21       982.38 o                         
   1  17   9        293.17       -607.74       925.33 o                         
   3  17   9      21050.17      20955.56      1544.70 o                         
 -12  18   9      13223.52      13780.19      1224.74 o                         
 -10  18   9      90096.53      94415.87      2614.53 o                         
  -8  18   9       3286.47       1670.52       592.16 o                         
  -6  18   9        183.39       1315.97       697.00 o                         
  -4  18   9      76431.48      77469.52      1886.95 o                         
  -2  18   9      19357.33      19456.13      1444.67 o                         
   0  18   9       5323.14       6605.16      1097.34 o                         
   2  18   9       2864.11       2058.19      1033.05 o                         
 -11  19   9      11004.82      12337.88      1304.34 o                         
  -9  19   9      69803.67      66002.27      2333.87 o                         
  -7  19   9      12263.21      13177.20      1042.26 o                         
  -5  19   9      34425.98      37515.70      1696.54 o                         
  -3  19   9      10777.10       9742.17      1004.88 o                         
  -1  19   9      43661.56      43432.67      1956.49 o                         
   1  19   9      10303.48       7397.93      1429.20 o                         
  -8  20   9       1524.38       -609.48      1168.08 o                         
  -6  20   9        835.66       1699.75       988.23 o                         
  -4  20   9      31609.18      34415.46      1669.75 o                         
  -2  20   9       6602.73       6187.32      1665.79 o                         
 -22   0  10      42084.80      39191.99      3123.03 o                         
 -20   0  10       2152.51       3399.74      1131.69 o                         
 -18   0  10       1993.39       3248.26       948.51 o                         
 -16   0  10     255554.92     259569.77      5497.05 o                         
 -14   0  10      23841.84      24549.83      1088.42 o                         
 -12   0  10      29832.12      30965.07      1043.04 o                         
 -10   0  10      85706.02      84974.49      1722.07 o                         
  -8   0  10     136326.56     133753.31      2159.34 o                         
  -6   0  10      36573.96      34803.91       937.63 o                         
  -4   0  10        640.45        212.74       336.17 o                         
  -2   0  10     419356.59     416336.94      5915.06 o                         
   0   0  10      17839.61      16068.09       699.05 o                         
   2   0  10      48682.20      49893.48      1556.43 o                         
   4   0  10      37297.02      35819.27      1603.16 o                         
   6   0  10     164325.00     158273.31      3432.18 o                         
   8   0  10      20317.45      19438.62      1331.55 o                         
  10   0  10       7328.60       6993.90      1238.44 o                         
 -21   1  10      25767.99      23811.23      1429.19 o                         
 -19   1  10       1264.47       1055.51       681.95 o                         
 -17   1  10      80701.47      80988.09      1865.48 o                         
 -15   1  10      53011.04      53893.75      1344.34 o                         
 -13   1  10      16389.86      16716.34       621.67 o                         
 -11   1  10     137712.55     135767.14      1797.25 o                         
  -9   1  10      18030.62      16471.55       443.10 o                         
  -7   1  10      15372.35      15622.71       439.66 o                         
  -5   1  10      14163.60      15395.66       470.21 o                         
  -3   1  10     226039.97     222044.73      2380.94 o                         
  -1   1  10      65426.57      62625.82       946.40 o                         
   1   1  10       3012.29       3112.74       313.10 o                         
   3   1  10     117830.80     115736.71      1854.82 o                         
   5   1  10      35780.63      37951.31      1283.38 o                         
   7   1  10      12117.57      12380.54       816.86 o                         
   9   1  10      12609.75      12793.27       746.36 o                         
  11   1  10      74664.22      83652.12      2381.13 o                         
 -22   2  10       4034.02       2305.60      1357.38 o                         
 -20   2  10       5800.02       6043.87       901.93 o                         
 -18   2  10      12952.78      12046.99       912.98 o                         
 -16   2  10      44764.16      43801.36      1241.46 o                         
 -14   2  10      13426.12      12678.33       588.22 o                         
 -12   2  10      10384.40      10050.10       459.51 o                         
 -10   2  10      10301.46      10618.84       442.16 o                         
  -8   2  10       9175.00       8432.84       341.72 o                         
  -6   2  10        236.62        207.63       233.30 o                         
  -4   2  10      34976.40      34352.64       672.31 o                         
  -2   2  10      73463.08      73856.02      1289.82 o                         
   0   2  10      29049.64      29734.83       923.04 o                         
   2   2  10      26642.12      27785.67       809.72 o                         
   4   2  10       4977.21       5047.27       592.97 o                         
   6   2  10      12211.39      12787.86       890.15 o                         
   8   2  10         92.75        399.33       739.21 o                         
  10   2  10      15843.55      16377.97      1332.79 o                         
 -21   3  10        163.74       -499.07      1102.89 o                         
 -19   3  10      59360.71      58552.83      1745.64 o                         
 -17   3  10       1241.80       2429.65       566.20 o                         
 -15   3  10      21051.34      19746.96       855.60 o                         
 -13   3  10      47574.69      48327.00       992.64 o                         
 -11   3  10       2659.98       2727.18       329.97 o                         
  -9   3  10        526.50        550.48       246.23 o                         
  -7   3  10       1559.34       1555.59       251.59 o                         
  -5   3  10     137389.81     139254.28      1700.77 o                         
  -3   3  10        464.54        668.16       257.37 o                         
  -1   3  10      68568.79      67237.81      1134.27 o                         
   1   3  10      71336.97      70274.21      1222.16 o                         
   3   3  10        887.59        806.60       492.58 o                         
   5   3  10       7750.84       6641.92       697.41 o                         
   7   3  10       1502.83        765.17       691.16 o                         
   9   3  10      44077.10      53122.40      1964.21 o                         
  11   3  10         62.55       1685.03      1097.77 o                         
 -22   4  10      23362.86      25125.74      1320.88 o                         
 -20   4  10      32242.88      33373.46      1072.79 o                         
 -18   4  10      35307.79      35446.88      1296.74 o                         
 -16   4  10       3557.57       3671.39       505.30 o                         
 -14   4  10     142055.52     141312.48      2028.64 o                         
 -12   4  10      12657.16      13649.07       486.10 o                         
 -10   4  10      45781.70      46641.80       820.99 o                         
  -8   4  10     104306.11     107130.70      1320.87 o                         
  -6   4  10     174017.95     170134.41      2018.61 o                         
  -4   4  10      50838.77      52388.91       863.70 o                         
  -2   4  10      17674.69      16208.69       454.71 o                         
   0   4  10     241764.38     238327.73      2820.66 o                         
   2   4  10          8.91       -371.54       371.54 o                         
   4   4  10      12131.37       9781.89       705.26 o                         
   6   4  10      50394.41      49427.41      1506.95 o                         
   8   4  10      72837.81      75491.36      2102.70 o                         
  10   4  10      18407.50      17731.82      1331.35 o                         
 -21   5  10       7402.52       6424.01       725.13 o                         
 -19   5  10     128610.89     129739.76      2144.88 o                         
 -17   5  10       2831.12       3515.12       447.53 o                         
 -15   5  10      19254.28      20366.13       691.85 o                         
 -13   5  10     146615.97     144348.45      1798.69 o                         
 -11   5  10      60281.18      59048.79       885.57 o                         
  -9   5  10       7944.73       7794.65       373.62 o                         
  -7   5  10      16498.02      17838.05       532.82 o                         
  -5   5  10     386625.47     383683.12      3980.44 o                         
  -3   5  10      17783.23      16319.47       539.32 o                         
  -1   5  10      38020.52      36529.80       821.08 o                         
   1   5  10     156578.14     148313.09      1932.50 o                         
   3   5  10      61516.66      63711.65      1379.29 o                         
   5   5  10      20949.73      20976.14       993.16 o                         
   7   5  10        152.28        732.75       706.63 o                         
   9   5  10     139396.28     148031.42      3455.51 o                         
 -22   6  10       7692.35      10177.71      1636.72 o                         
 -20   6  10      12856.11      15715.46      1566.52 o                         
 -18   6  10      33282.97      33127.51      1575.11 o                         
 -16   6  10        209.50        -98.19       489.33 o                         
 -14   6  10      92773.37      91017.10      1644.39 o                         
 -12   6  10       7110.13       7507.69       465.12 o                         
 -10   6  10       7897.59       8199.49       374.15 o                         
  -8   6  10      26793.37      25897.83       649.34 o                         
  -6   6  10      60505.38      60128.43       963.09 o                         
  -4   6  10      61819.12      65052.34      1025.53 o                         
  -2   6  10        358.03        355.13       233.71 o                         
   0   6  10     153435.41     147951.70      1916.25 o                         
   2   6  10        326.63        152.24       393.93 o                         
   4   6  10       2081.60       1822.09       567.55 o                         
   6   6  10      13089.86      13485.51       875.78 o                         
   8   6  10      45647.05      51885.77      1854.21 o                         
  10   6  10      15759.19      15747.41      1290.81 o                         
 -21   7  10        327.26         25.63      1173.83 o                         
 -19   7  10       4931.34       6034.93      1063.48 o                         
 -17   7  10      15747.99      15148.52       919.57 o                         
 -15   7  10      23478.34      22146.72       973.43 o                         
 -13   7  10       4308.96       4132.47       478.15 o                         
 -11   7  10      16275.20      15664.12       662.17 o                         
  -9   7  10        305.22        526.77       266.52 o                         
  -7   7  10       3400.82       3959.41       341.85 o                         
  -5   7  10      41490.44      41132.91       790.14 o                         
  -3   7  10      33970.85      34564.86       710.57 o                         
  -1   7  10      66920.57      66110.98      1206.57 o                         
   1   7  10      11586.69      10885.21       537.56 o                         
   3   7  10      10405.44      10719.20       682.19 o                         
   5   7  10         53.07        225.07       615.86 o                         
   7   7  10       3558.52       4010.23       838.04 o                         
   9   7  10       5553.89       6401.45      1231.00 o                         
 -20   8  10        141.05       1634.14      1007.16 o                         
 -18   8  10        346.02       -182.22       713.64 o                         
 -16   8  10     104235.62     104641.50      2551.40 o                         
 -14   8  10       4054.27       4033.28       620.70 o                         
 -12   8  10      16199.54      15826.44       693.87 o                         
 -10   8  10      21603.09      22075.45       622.17 o                         
  -8   8  10      44824.58      45229.02       849.60 o                         
  -6   8  10       1340.71       1732.99       328.63 o                         
  -4   8  10      13015.86      14317.02       510.73 o                         
  -2   8  10     177410.31     186335.58      2187.04 o                         
   0   8  10        122.25        682.00       402.76 o                         
   2   8  10      39012.32      38617.32      1180.05 o                         
   4   8  10      15835.16      17755.01       939.52 o                         
   6   8  10      49324.97      49790.00      1885.39 o                         
   8   8  10       5833.90       5197.03       887.77 o                         
  10   8  10      13726.73      14117.67      1453.93 o                         
 -21   9  10      22551.40      26288.54      2282.51 o                         
 -19   9  10       9274.92      11276.89       944.69 o                         
 -17   9  10      61607.17      59834.22      1947.92 o                         
 -15   9  10      35020.95      33898.66      1267.33 o                         
 -13   9  10      22257.65      22128.33       865.41 o                         
 -11   9  10     146086.08     142954.00      2118.17 o                         
  -9   9  10      31020.01      28691.30       674.12 o                         
  -7   9  10      37686.90      38962.82       800.60 o                         
  -5   9  10      23457.91      23787.10       711.93 o                         
  -3   9  10     227463.81     235968.89      2666.61 o                         
  -1   9  10      32333.48      31279.71       787.85 o                         
   1   9  10      15383.09      13481.15       686.71 o                         
   3   9  10     121834.06     116319.90      2445.46 o                         
   5   9  10      34886.94      38570.09      2050.83 o                         
   7   9  10      14926.04      14039.72      1031.18 o                         
   9   9  10      20310.63      21580.92      1430.97 o                         
 -20  10  10         92.18       -508.90      1278.19 o                         
 -18  10  10       1476.45        584.20      1115.41 o                         
 -16  10  10     124971.53     124267.50      2453.14 o                         
 -14  10  10       4687.24       4217.62       602.48 o                         
 -12  10  10      12586.75      12728.06       700.37 o                         
 -10  10  10      54291.64      55914.76      1236.70 o                         
  -8  10  10     137630.89     136401.47      1709.91 o                         
  -6  10  10       5076.33       4666.48       391.51 o                         
  -4  10  10       8033.14       7870.38       454.45 o                         
  -2  10  10     182814.05     185726.48      2485.24 o                         
   0  10  10       7864.25       7818.72       598.43 o                         
   2  10  10      16776.74      17387.99       941.67 o                         
   4  10  10      20184.51      18220.14      1126.70 o                         
   6  10  10      95258.65      96453.11      2468.86 o                         
   8  10  10      11378.84      13827.19      1638.70 o                         
 -19  11  10       1445.52        121.86      1005.14 o                         
 -17  11  10      22537.15      22559.09      1205.54 o                         
 -15  11  10      30512.36      30065.75      1226.14 o                         
 -13  11  10        147.37        555.75       563.85 o                         
 -11  11  10      34479.01      35154.94      1101.89 o                         
  -9  11  10       5906.62       6362.45       358.67 o                         
  -7  11  10      10731.34      10459.73       519.78 o                         
  -5  11  10       4203.73       5594.84       453.19 o                         
  -3  11  10      55516.47      56081.21      1222.60 o                         
  -1  11  10      32169.52      33369.29       976.98 o                         
   1  11  10        258.24        257.24       537.70 o                         
   3  11  10      26578.48      27815.92      1484.17 o                         
   5  11  10      12184.25      13321.09       858.63 o                         
   7  11  10       4727.45       6882.42      1305.57 o                         
 -18  12  10       7970.46       8546.62      1116.47 o                         
 -16  12  10       3400.43       3801.88       823.51 o                         
 -14  12  10      39935.58      39071.38      1337.21 o                         
 -12  12  10      16835.43      17667.62       898.66 o                         
 -10  12  10       2478.96       2033.33       550.95 o                         
  -8  12  10       5590.27       5516.75       425.03 o                         
  -6  12  10      26255.99      24462.76       805.27 o                         
  -4  12  10      32798.00      33645.29      1020.79 o                         
  -2  12  10       7891.39       8516.20       611.37 o                         
   0  12  10      45421.18      44102.21      1240.98 o                         
   2  12  10       5730.02       6486.58       791.29 o                         
   4  12  10        481.55        420.63      1022.83 o                         
   6  12  10       1739.05       2702.12      1363.57 o                         
   8  12  10       8727.58      10781.00      1833.31 o                         
 -17  13  10        945.83        720.75       961.27 o                         
 -15  13  10      11994.49      12175.00      1058.88 o                         
 -13  13  10      70395.70      70932.23      1787.83 o                         
 -11  13  10      12110.96      12942.27       832.94 o                         
  -9  13  10       8259.43       7927.88       487.02 o                         
  -7  13  10       6659.79       7622.00       521.09 o                         
  -5  13  10     146871.50     147966.89      2258.10 o                         
  -3  13  10       2655.44       2401.78       530.46 o                         
  -1  13  10      40098.77      38956.29      1348.86 o                         
   1  13  10      85691.57      83512.66      1626.18 o                         
   3  13  10      19951.52      20435.43      1866.19 o                         
   5  13  10      15443.85      14982.36      1536.50 o                         
   7  13  10        127.23        577.55      2039.18 o                         
 -16  14  10       5866.76       4565.54      1532.40 o                         
 -14  14  10     102112.61     100702.75      2308.33 o                         
 -12  14  10       2989.33       3381.37       705.38 o                         
 -10  14  10      15043.37      13930.47       861.48 o                         
  -8  14  10      71801.87      71653.51      1331.05 o                         
  -6  14  10      66696.68      66253.55      1390.80 o                         
  -4  14  10      44696.85      45988.78      1258.84 o                         
  -2  14  10      11176.88      11489.40       767.57 o                         
   0  14  10     169307.19     167647.62      2918.52 o                         
   2  14  10        367.35       -773.73      1075.32 o                         
   4  14  10       7525.22       4140.19      1267.93 o                         
   6  14  10      37210.97      38070.58      2490.84 o                         
 -15  15  10      12933.15      13871.78      1179.04 o                         
 -13  15  10      59979.11      63121.12      2401.08 o                         
 -11  15  10      10242.46      11951.69       927.85 o                         
  -9  15  10       2790.00       2376.88       720.06 o                         
  -7  15  10       9067.86       9231.75       604.70 o                         
  -5  15  10     124217.20     119232.99      2056.33 o                         
  -3  15  10        192.40         25.80       558.94 o                         
  -1  15  10      23505.47      24614.94      1078.36 o                         
   1  15  10      40935.98      37443.87      1697.33 o                         
   3  15  10      15694.70      15823.69      1531.06 o                         
   5  15  10       4888.98       6017.06      1434.26 o                         
 -14  16  10      10698.46      12617.54      1153.29 o                         
 -12  16  10       7414.55       9354.56       966.07 o                         
 -10  16  10         61.87       -822.15       822.15 o                         
  -8  16  10        574.21        -19.81       716.07 o                         
  -6  16  10      10606.47       9213.31       740.53 o                         
  -4  16  10      16004.68      17246.27       860.61 o                         
  -2  16  10      11932.41      13431.31       809.43 o                         
   0  16  10      20976.60      19210.19      1070.63 o                         
   2  16  10       1703.13       1564.76       919.42 o                         
   4  16  10         27.31       -227.89      1430.67 o                         
 -13  17  10       1011.89       3407.34      1017.71 o                         
 -11  17  10      36047.30      36592.35      1739.76 o                         
  -9  17  10       2812.74       2559.99       940.94 o                         
  -7  17  10      10791.98      11104.30       732.06 o                         
  -5  17  10         39.41       -926.77       926.77 o                         
  -3  17  10      45107.61      44938.26      1435.25 o                         
  -1  17  10      18885.66      17355.70      1270.70 o                         
   1  17  10        207.02        178.86       942.80 o                         
   3  17  10      22818.38      24752.72      2131.05 o                         
 -12  18  10       8576.47      10223.13      1175.27 o                         
 -10  18  10      25538.10      25104.75      1452.51 o                         
  -8  18  10      58174.62      57879.38      2569.68 o                         
  -6  18  10       5383.23       7100.54       946.33 o                         
  -4  18  10       5245.10       5218.41       934.05 o                         
  -2  18  10      93024.05      96580.93      2722.04 o                         
   0  18  10       5211.33       9120.79      1160.48 o                         
  -9  19  10       8799.70       8709.27      1200.32 o                         
  -7  19  10      16346.32      18374.62      1094.30 o                         
  -5  19  10       9433.89      10925.80      1083.61 o                         
  -3  19  10      65634.11      67289.48      2404.40 o                         
  -1  19  10      14641.58      15544.53      1429.72 o                         
 -22   0  11      49865.39      49021.27      4499.67 o                         
 -20   0  11      19271.03      17767.93      1526.67 o                         
 -18   0  11      63405.59      65955.38      2903.22 o                         
 -16   0  11        725.11        834.35       719.94 o                         
 -14   0  11     183454.91     181810.67      3193.06 o                         
 -12   0  11      46121.32      49389.69      1464.29 o                         
 -10   0  11     145733.34     143533.91      2555.17 o                         
  -8   0  11     113742.79     117905.38      1934.39 o                         
  -6   0  11      28547.68      26640.90       895.64 o                         
  -4   0  11     135893.30     125962.89      2170.86 o                         
  -2   0  11       5889.74       6619.95       530.39 o                         
   0   0  11     184750.00     176529.52      3016.52 o                         
   2   0  11      60089.27      57221.22      1683.79 o                         
   4   0  11     238909.17     232824.55      4568.02 o                         
   6   0  11      27936.27      26892.90      1368.80 o                         
   8   0  11      20329.20      22952.63      1393.81 o                         
  10   0  11      64600.69      73769.90      3772.13 o                         
 -21   1  11        755.78        -90.89       903.15 o                         
 -19   1  11        541.51       1583.76       765.46 o                         
 -17   1  11      58086.03      60280.58      1555.95 o                         
 -15   1  11      92473.53      91775.26      1677.39 o                         
 -13   1  11       4656.51       4513.84       459.14 o                         
 -11   1  11       1701.76       1568.64       324.36 o                         
  -9   1  11     211720.03     207502.77      2278.35 o                         
  -7   1  11        445.49        143.88       248.86 o                         
  -5   1  11       5138.83       4640.22       344.21 o                         
  -3   1  11      91021.33      90230.34      1233.64 o                         
  -1   1  11     120011.41     115796.93      1529.65 o                         
   1   1  11        547.13        691.71       369.82 o                         
   3   1  11       5028.14       6223.46       585.58 o                         
   5   1  11     181159.61     180197.92      3112.41 o                         
   7   1  11       3080.26       3814.58       745.28 o                         
   9   1  11       5034.38       3060.02       984.62 o                         
 -22   2  11      13150.12      14959.39      1353.69 o                         
 -20   2  11       1051.64       2744.46       820.43 o                         
 -18   2  11       6500.07       6637.30       718.25 o                         
 -16   2  11        342.11       -431.49       516.63 o                         
 -14   2  11      24420.39      23141.60       794.77 o                         
 -12   2  11       4512.23       5062.45       392.86 o                         
 -10   2  11      60182.59      59845.11      1024.82 o                         
  -8   2  11      34882.45      35875.29       686.43 o                         
  -6   2  11      11492.35      11893.79       436.54 o                         
  -4   2  11      13010.43      12918.43       479.22 o                         
  -2   2  11       1386.68        871.15       288.27 o                         
   0   2  11      16567.34      16271.58       630.39 o                         
   2   2  11       4822.56       4992.43       610.52 o                         
   4   2  11      40263.43      37854.73      1340.45 o                         
   6   2  11      26947.91      24419.90      1364.50 o                         
   8   2  11       1952.93        207.02       796.89 o                         
  10   2  11       6980.04       8649.91      1347.04 o                         
 -21   3  11      18302.53      17330.71      1431.88 o                         
 -19   3  11       5399.40       4240.34       771.05 o                         
 -17   3  11       2280.17       2221.05       622.37 o                         
 -15   3  11       3587.64       3036.11       556.26 o                         
 -13   3  11      17425.71      17125.85       636.47 o                         
 -11   3  11      73075.70      71009.71      1209.10 o                         
  -9   3  11        913.50        720.46       270.96 o                         
  -7   3  11      96008.35      92377.99      1194.14 o                         
  -5   3  11      13487.80      13796.81       568.69 o                         
  -3   3  11       1558.30        936.62       287.58 o                         
  -1   3  11      11112.23      10938.34       554.31 o                         
   1   3  11      18322.39      17260.88       780.06 o                         
   3   3  11      49755.22      49522.42      1417.32 o                         
   5   3  11        643.23       1175.14       812.29 o                         
   7   3  11      37174.80      35076.81      1714.47 o                         
   9   3  11       7471.66       7935.61      1087.02 o                         
 -22   4  11        162.61      -1339.10      1339.10 o                         
 -20   4  11      86537.62      88342.64      2346.80 o                         
 -18   4  11      17197.37      17535.21       937.53 o                         
 -16   4  11         34.10        300.93       553.59 o                         
 -14   4  11      19188.47      19084.01       729.14 o                         
 -12   4  11     185696.69     179702.56      2443.81 o                         
 -10   4  11       6084.14       6655.00       349.07 o                         
  -8   4  11         71.18        -16.59       301.85 o                         
  -6   4  11     258019.03     254117.67      3135.96 o                         
  -4   4  11      72539.52      67714.52      1049.26 o                         
  -2   4  11      16131.67      16007.58       611.15 o                         
   0   4  11       8845.33       8479.85       480.66 o                         
   2   4  11     164360.23     163095.27      2592.46 o                         
   4   4  11        407.06        881.35       582.96 o                         
   6   4  11       3780.78       3165.92       738.60 o                         
   8   4  11     121140.77     126053.05      2831.27 o                         
  10   4  11      31745.77      34245.16      2946.29 o                         
 -21   5  11      45463.51      43050.66      2306.55 o                         
 -19   5  11      27222.25      26197.45      1945.61 o                         
 -17   5  11      39282.61      40778.23      1204.75 o                         
 -15   5  11      44195.48      43553.97      1088.30 o                         
 -13   5  11      16417.13      15858.77       531.30 o                         
 -11   5  11     189975.58     188470.81      2281.19 o                         
  -9   5  11      28528.86      28586.43       706.62 o                         
  -7   5  11     174083.83     170163.14      2036.93 o                         
  -5   5  11      21516.00      23559.71       652.77 o                         
  -3   5  11      59969.58      56371.23       918.09 o                         
  -1   5  11      84300.79      79883.12      1291.34 o                         
   1   5  11     105456.38     104101.61      1683.82 o                         
   3   5  11      83771.80      82094.58      1658.11 o                         
   5   5  11      24628.60      23967.78      1320.40 o                         
   7   5  11     119518.20     121244.43      2703.84 o                         
   9   5  11       2654.34       1608.62      1062.21 o                         
 -22   6  11       3089.81        577.54      1425.49 o                         
 -20   6  11      53370.21      57667.82      2830.78 o                         
 -18   6  11       1505.14       1228.74       720.93 o                         
 -16   6  11         87.21       -492.94       492.94 o                         
 -14   6  11        987.25       1267.57       445.38 o                         
 -12   6  11      98059.47      95737.54      1354.00 o                         
 -10   6  11      13343.21      13731.32       508.84 o                         
  -8   6  11       7411.49       7234.45       435.92 o                         
  -6   6  11     119265.27     119273.55      1538.68 o                         
  -4   6  11      10670.65       9885.41       431.31 o                         
  -2   6  11       1149.20       1214.75       374.11 o                         
   0   6  11        167.00       -305.89       404.80 o                         
   2   6  11     101353.66      99340.15      1821.18 o                         
   4   6  11       1662.89       1554.91       635.14 o                         
   6   6  11       6527.71       5988.36       840.92 o                         
   8   6  11      49435.17      52734.68      2241.89 o                         
 -21   7  11      15218.91      13562.61      1261.70 o                         
 -19   7  11       6555.38       7646.95       908.26 o                         
 -17   7  11       2176.84       1199.48       630.64 o                         
 -15   7  11       8060.73       6911.05       811.42 o                         
 -13   7  11       9378.96       8569.90       542.02 o                         
 -11   7  11      33727.09      34232.65       804.18 o                         
  -9   7  11      25053.25      26041.14       739.93 o                         
  -7   7  11      18625.33      16540.86       586.32 o                         
  -5   7  11      12696.32      12103.90       493.80 o                         
  -3   7  11      12547.31      12349.73       492.53 o                         
  -1   7  11      11322.24      10498.32       547.38 o                         
   1   7  11       7534.60       7419.86       601.50 o                         
   3   7  11      12382.07      13181.66      1011.15 o                         
   5   7  11      19727.77      18680.99      1189.51 o                         
   7   7  11       5887.07       6114.37      1049.93 o                         
   9   7  11       4867.16       3278.07      1161.29 o                         
 -20   8  11        913.32       1229.31      1066.09 o                         
 -18   8  11      30176.51      31051.59      1467.76 o                         
 -16   8  11        402.09       -274.16       632.03 o                         
 -14   8  11      54937.33      53474.93      1536.39 o                         
 -12   8  11       7289.38       7752.29       607.23 o                         
 -10   8  11      91299.56      89895.07      1317.39 o                         
  -8   8  11      39935.29      41648.51       860.05 o                         
  -6   8  11        274.75        -91.38       324.36 o                         
  -4   8  11      52487.48      52788.81       959.45 o                         
  -2   8  11        392.53        980.02       423.66 o                         
   0   8  11      72866.02      70380.89      1435.08 o                         
   2   8  11      15992.22      15463.85       790.40 o                         
   4   8  11      56306.30      54292.21      1605.15 o                         
   6   8  11      14978.87      13384.61       992.10 o                         
   8   8  11       2414.80       4850.81      1143.83 o                         
 -21   9  11         29.72       1466.70      1244.02 o                         
 -19   9  11        727.88       2095.54      1041.03 o                         
 -17   9  11      82450.92      81056.09      2054.33 o                         
 -15   9  11      98146.09     101417.42      2090.01 o                         
 -13   9  11       2078.09       1059.99       529.00 o                         
 -11   9  11       1800.38       1582.38       478.27 o                         
  -9   9  11     231759.81     226653.00      2653.08 o                         
  -7   9  11       5415.29       5294.17       426.16 o                         
  -5   9  11       2597.68       2029.39       383.42 o                         
  -3   9  11     112174.27     113425.80      1842.10 o                         
  -1   9  11     119689.16     121456.37      1951.81 o                         
   1   9  11       2047.02       2115.29       532.70 o                         
   3   9  11        268.15        365.63       613.90 o                         
   5   9  11     165370.80     161541.22      3068.83 o                         
   7   9  11      10936.21      11002.19      1062.71 o                         
 -20  10  11       5359.14       4002.61      1063.57 o                         
 -18  10  11      40681.76      42709.46      1625.62 o                         
 -16  10  11       2743.73       3174.21       728.68 o                         
 -14  10  11      84742.05      85817.61      1757.49 o                         
 -12  10  11      17067.80      15466.17       755.86 o                         
 -10  10  11      84228.07      82575.97      1228.74 o                         
  -8  10  11      75173.52      76765.45      1271.10 o                         
  -6  10  11      22515.71      22560.02       715.06 o                         
  -4  10  11      82993.44      85633.63      1417.15 o                         
  -2  10  11       3414.19       2979.78       415.09 o                         
   0  10  11      64840.16      62968.57      1498.91 o                         
   2  10  11      35212.74      36853.84      1485.73 o                         
   4  10  11     114204.98     114145.02      2534.55 o                         
   6  10  11      27449.30      29704.30      1588.41 o                         
   8  10  11       9781.16       6359.97      3749.97 o                         
 -19  11  11       1985.88        890.52      1358.08 o                         
 -17  11  11      20116.60      19016.47      1136.23 o                         
 -15  11  11      13295.90      12806.77       813.27 o                         
 -13  11  11       4359.01       4248.00       648.58 o                         
 -11  11  11      16132.24      14313.48       788.56 o                         
  -9  11  11      64103.83      62449.88      1119.51 o                         
  -7  11  11       9654.51       9781.52       528.93 o                         
  -5  11  11        794.57        635.13       428.36 o                         
  -3  11  11      11233.01      11461.77       627.67 o                         
  -1  11  11      16965.98      16421.81       801.37 o                         
   1  11  11       1030.18        595.66       589.27 o                         
   3  11  11       9892.10      11372.41      1040.79 o                         
   5  11  11      53739.99      55546.06      1852.69 o                         
   7  11  11       1791.59       3955.15      1220.95 o                         
 -18  12  11        247.22       -123.32       956.14 o                         
 -16  12  11        220.26       2465.83       791.80 o                         
 -14  12  11       2930.20       1968.76       775.74 o                         
 -12  12  11      38836.66      35856.76      1255.30 o                         
 -10  12  11      20885.03      21335.99      1041.68 o                         
  -8  12  11      10353.01      11350.64       533.39 o                         
  -6  12  11      42694.09      48404.50      1159.98 o                         
  -4  12  11      13152.76      13979.27       696.00 o                         
  -2  12  11       4384.84       4350.08       507.83 o                         
   0  12  11          8.20       -616.33       616.33 o                         
   2  12  11      24341.44      23445.17      1546.02 o                         
   4  12  11      13301.13      13570.03      1009.45 o                         
   6  12  11       7277.35       6161.14      1705.88 o                         
 -17  13  11      13056.25      14498.09      1164.21 o                         
 -15  13  11      17025.84      16921.26      1031.07 o                         
 -13  13  11      26707.61      25904.12      1096.55 o                         
 -11  13  11      83014.48      81752.09      2537.69 o                         
  -9  13  11       3580.14       3598.62       437.40 o                         
  -7  13  11      77000.92      72896.66      1361.73 o                         
  -5  13  11       6894.08       7076.57       607.88 o                         
  -3  13  11      27118.01      30107.79      1056.10 o                         
  -1  13  11      30658.86      30398.19      1058.71 o                         
   1  13  11      20573.83      21568.41      1100.85 o                         
   3  13  11      42435.75      40279.96      1739.95 o                         
   5  13  11       3954.27       1452.60      1369.46 o                         
 -16  14  11        340.83        923.45      1002.31 o                         
 -14  14  11      13009.20      13164.92       989.26 o                         
 -12  14  11     148806.45     147976.30      2734.15 o                         
 -10  14  11       2525.21       2448.74       752.42 o                         
  -8  14  11         32.26        389.11       538.61 o                         
  -6  14  11     137263.97     137356.28      2193.94 o                         
  -4  14  11      43171.88      42963.34      1256.70 o                         
  -2  14  11       1852.15       -313.80       772.82 o                         
   0  14  11      10905.50      10872.80       652.40 o                         
   2  14  11     122579.93     122495.04      3549.14 o                         
   4  14  11        891.63      -1086.05      1450.29 o                         
 -15  15  11       3923.37       3642.31      1075.22 o                         
 -13  15  11       9124.18       9243.42      1009.57 o                         
 -11  15  11      78327.33      79964.55      2190.88 o                         
  -9  15  11       6093.80       4698.68       616.37 o                         
  -7  15  11      64355.43      63846.14      1437.09 o                         
  -5  15  11       6667.41       6706.99       687.20 o                         
  -3  15  11      14196.36      15107.08       857.78 o                         
  -1  15  11      19185.87      19022.56      1220.85 o                         
   1  15  11      38459.00      37596.06      2135.43 o                         
   3  15  11      36576.71      36138.44      2073.30 o                         
 -14  16  11       2884.60        596.07      1056.29 o                         
 -12  16  11      10510.10      10603.99      1067.09 o                         
 -10  16  11      22370.85      23774.88      1350.76 o                         
  -8  16  11       6372.68       4907.25       752.10 o                         
  -6  16  11      18719.87      18390.49       829.46 o                         
  -4  16  11       1105.32       1031.22       659.96 o                         
  -2  16  11        208.87       -215.13       692.52 o                         
   0  16  11      14466.50      13847.89      1179.89 o                         
   2  16  11       9125.62      10515.39      1473.52 o                         
 -13  17  11       1846.20       2938.70      1605.81 o                         
 -11  17  11       3134.78       4944.77      1055.92 o                         
  -9  17  11      51359.61      51991.07      2250.35 o                         
  -7  17  11         43.83        -34.67       841.92 o                         
  -5  17  11       6020.29       4873.96       851.94 o                         
  -3  17  11      24742.49      25960.53      1364.25 o                         
  -1  17  11      28223.54      28916.47      1376.84 o                         
   1  17  11       1007.74       2309.77      1025.00 o                         
 -12  18  11      11426.09      12833.80      1512.46 o                         
 -10  18  11      45365.07      42893.48      2533.55 o                         
  -8  18  11      31277.63      31297.04      1591.09 o                         
  -6  18  11       8466.55       8264.71       957.57 o                         
  -4  18  11      43864.12      46978.50      1870.34 o                         
  -2  18  11         64.32       1380.99      1111.91 o                         
  -7  19  11        593.79       1389.94       899.72 o                         
  -5  19  11        258.14       2720.08      1309.82 o                         
 -22   0  12      17063.98      15689.11      1930.97 o                         
 -20   0  12      16180.64      16707.73      1461.16 o                         
 -18   0  12      10726.16      10952.18      1171.99 o                         
 -16   0  12     206430.97     215580.25      4416.83 o                         
 -14   0  12        976.42       1573.05       632.95 o                         
 -12   0  12        614.84        422.53       495.23 o                         
 -10   0  12     131022.18     127804.30      2075.82 o                         
  -8   0  12      82884.03      78550.30      1609.44 o                         
  -6   0  12      13410.40      14009.97       703.46 o                         
  -4   0  12      28717.44      25828.68       991.13 o                         
  -2   0  12     448579.03     438714.03      6627.21 o                         
   0   0  12       2825.31       3744.49       534.19 o                         
   2   0  12       2077.04       1064.66       892.13 o                         
   4   0  12      93991.73      91790.77      3486.49 o                         
   6   0  12      59874.34      58390.72      3155.96 o                         
   8   0  12       4029.58       3355.13      1610.85 o                         
 -21   1  12      54158.91      53506.28      1861.60 o                         
 -19   1  12       3780.68       3893.85       735.63 o                         
 -17   1  12      18797.86      17154.51       954.79 o                         
 -15   1  12      99399.19      98692.16      1750.79 o                         
 -13   1  12      25901.70      27392.22       840.46 o                         
 -11   1  12      44877.60      43812.46       924.00 o                         
  -9   1  12      16669.48      16633.18       505.69 o                         
  -7   1  12     108171.05     107859.66      1366.94 o                         
  -5   1  12       3832.17       2862.51       352.85 o                         
  -3   1  12      62098.61      59656.34      1011.27 o                         
  -1   1  12     158888.16     146123.66      1864.19 o                         
   1   1  12      31808.84      32752.78      1275.78 o                         
   3   1  12      45784.05      42056.82      1385.93 o                         
   5   1  12         90.69        587.68       617.76 o                         
   7   1  12      45188.49      49500.52      1676.59 o                         
   9   1  12       3064.35       3187.24      1128.76 o                         
 -22   2  12       4487.20       1579.72      1220.10 o                         
 -20   2  12      11389.52      12263.21      1037.52 o                         
 -18   2  12       6573.85       6775.10       746.57 o                         
 -16   2  12      43143.16      44322.84      1290.34 o                         
 -14   2  12      26701.99      25878.63       923.42 o                         
 -12   2  12       1068.33       1351.89       364.69 o                         
 -10   2  12       8804.64       8765.65       383.94 o                         
  -8   2  12       2817.73       2516.81       324.13 o                         
  -6   2  12      23295.36      22286.92       638.22 o                         
  -4   2  12      10030.79      11163.44       501.81 o                         
  -2   2  12      57247.99      59391.30      1108.61 o                         
   0   2  12       9999.96      10072.17       586.28 o                         
   2   2  12       3057.49       3287.76       605.55 o                         
   4   2  12       1493.51        399.03       668.52 o                         
   6   2  12       7818.21       8950.88       904.52 o                         
   8   2  12       7182.77       6221.33      1220.20 o                         
 -21   3  12        283.74       -387.81      1208.04 o                         
 -19   3  12      38374.36      39856.16      1584.10 o                         
 -17   3  12      22845.07      22497.69      1136.64 o                         
 -15   3  12        783.30        328.57       537.15 o                         
 -13   3  12      83954.91      84676.73      1541.47 o                         
 -11   3  12        249.03        163.47       281.71 o                         
  -9   3  12      18562.15      18621.89       552.34 o                         
  -7   3  12       2011.45       2028.08       336.54 o                         
  -5   3  12      95415.63      91650.06      1334.33 o                         
  -3   3  12      12366.55      12084.13       504.40 o                         
  -1   3  12       6017.97       5647.83       492.40 o                         
   1   3  12      56514.58      54558.90      1372.58 o                         
   3   3  12         82.77       1418.30       608.48 o                         
   5   3  12       6326.67       6774.14       860.06 o                         
   7   3  12       1630.25       1832.32       826.77 o                         
   9   3  12      46683.91      57392.06      2903.98 o                         
 -22   4  12       6025.46       6898.91      1168.99 o                         
 -20   4  12       3341.37       2747.78       814.85 o                         
 -18   4  12      93572.16      91937.58      1937.98 o                         
 -16   4  12       4331.38       4898.10       598.40 o                         
 -14   4  12      48993.27      46575.60      1091.64 o                         
 -12   4  12     110436.60     106746.66      1631.84 o                         
 -10   4  12     123155.21     118560.60      1499.60 o                         
  -8   4  12      46921.61      44657.54       871.48 o                         
  -6   4  12      27727.09      27382.80       757.18 o                         
  -4   4  12     164031.78     164448.75      1959.01 o                         
  -2   4  12      15170.79      13868.60       581.43 o                         
   0   4  12      80818.77      82776.54      1591.16 o                         
   2   4  12      74677.05      74230.38      1628.27 o                         
   4   4  12      75952.16      74833.66      1900.21 o                         
   6   4  12      19909.68      20446.72      1331.62 o                         
   8   4  12      14146.07      14070.33      1407.31 o                         
 -21   5  12      17411.86      17810.92      1604.60 o                         
 -19   5  12      77371.64      77782.28      2709.46 o                         
 -17   5  12      10112.59      10901.47       696.48 o                         
 -15   5  12       1686.80       1267.35       473.12 o                         
 -13   5  12     205323.02     205722.98      2760.41 o                         
 -11   5  12      22710.01      21252.34       628.15 o                         
  -9   5  12      16517.79      17393.24       587.52 o                         
  -7   5  12      49348.23      47887.88       915.36 o                         
  -5   5  12     291585.53     283259.53      3124.87 o                         
  -3   5  12       2632.65       2919.50       306.90 o                         
  -1   5  12        458.48       -423.31       423.31 o                         
   1   5  12     252359.14     241582.44      3488.30 o                         
   3   5  12       7073.88       8327.96       764.36 o                         
   5   5  12       7112.87       7085.62       914.10 o                         
   7   5  12      23258.00      23965.53      1521.26 o                         
 -22   6  12       1700.88       -109.29      2005.09 o                         
 -20   6  12       1904.42       1511.45      1351.27 o                         
 -18   6  12      75748.41      75276.66      2603.27 o                         
 -16   6  12        423.12        333.30       878.69 o                         
 -14   6  12      33525.18      33430.29       946.69 o                         
 -12   6  12      50610.81      50536.74       977.99 o                         
 -10   6  12      48774.29      45745.89       903.64 o                         
  -8   6  12       6162.28       5829.18       413.29 o                         
  -6   6  12       7236.77       6688.46       460.70 o                         
  -4   6  12      99128.73      94577.22      1337.66 o                         
  -2   6  12         23.48       -263.53       422.12 o                         
   0   6  12      61939.53      60816.48      1414.21 o                         
   2   6  12      47507.24      45092.79      1318.87 o                         
   4   6  12      18301.01      19047.96      1071.51 o                         
   6   6  12       6909.42       8353.80       983.54 o                         
   8   6  12      11263.86      14519.73      1272.88 o                         
 -21   7  12       6702.54       8073.31      1450.55 o                         
 -19   7  12       6979.42       4874.78      1333.41 o                         
 -17   7  12      27389.77      27285.89      1465.33 o                         
 -15   7  12      14344.55      13517.02       925.28 o                         
 -13   7  12       5530.34       4348.93       539.79 o                         
 -11   7  12       5789.48       5567.34       504.35 o                         
  -9   7  12       3408.42       3905.68       393.10 o                         
  -7   7  12       5845.01       6235.10       432.37 o                         
  -5   7  12      15165.13      15347.21       668.52 o                         
  -3   7  12      24480.98      26033.35       886.75 o                         
  -1   7  12      41898.11      40457.58      1084.21 o                         
   1   7  12       7575.56       5872.32       620.91 o                         
   3   7  12      10248.05       9461.36       776.93 o                         
   5   7  12       1539.62       2148.60       820.78 o                         
   7   7  12       3171.11       3773.70      1350.28 o                         
 -20   8  12      18548.87      19308.50      1759.05 o                         
 -18   8  12        294.91       -424.68       652.74 o                         
 -16   8  12     122315.95     120283.09      2467.71 o                         
 -14   8  12       3474.68       3343.10       602.89 o                         
 -12   8  12       1943.18       2331.50       414.43 o                         
 -10   8  12      23479.71      23273.17       758.94 o                         
  -8   8  12      24304.18      23092.99       677.24 o                         
  -6   8  12      22102.84      22036.10       721.63 o                         
  -4   8  12       5384.23       5609.68       448.38 o                         
  -2   8  12     155279.28     153241.67      2222.77 o                         
   0   8  12        711.02          1.16       538.72 o                         
   2   8  12        916.48       1683.35       620.13 o                         
   4   8  12      31256.62      31442.72      1362.98 o                         
   6   8  12      24448.18      28044.19      1821.92 o                         
 -19   9  12       2950.89       2216.15      1117.26 o                         
 -17   9  12      23586.90      24775.54      1283.31 o                         
 -15   9  12     104220.19     106651.62      2502.17 o                         
 -13   9  12      33240.64      31605.39      1162.05 o                         
 -11   9  12      38626.21      38093.93       881.66 o                         
  -9   9  12       4502.06       4669.81       451.00 o                         
  -7   9  12     140134.00     139923.17      1908.66 o                         
  -5   9  12      20679.02      20863.91       867.51 o                         
  -3   9  12      58592.05      62018.55      1203.08 o                         
  -1   9  12     152861.30     151597.05      2545.35 o                         
   1   9  12      40657.09      41487.74      1324.51 o                         
   3   9  12      60813.03      60725.64      1938.18 o                         
   5   9  12        342.74       1018.11       884.92 o                         
   7   9  12      59069.44      62170.80      2387.91 o                         
 -20  10  12      10478.39      10730.89      1110.34 o                         
 -18  10  12       1725.40       1244.30       804.79 o                         
 -16  10  12     126651.45     125785.44      2569.55 o                         
 -14  10  12       2251.38       2128.39       616.13 o                         
 -12  10  12       2174.73       1309.07       572.51 o                         
 -10  10  12      71110.15      72879.02      1328.14 o                         
  -8  10  12      71930.05      68747.03      1327.59 o                         
  -6  10  12      14237.42      14549.84       737.17 o                         
  -4  10  12       5047.12       5808.90       516.31 o                         
  -2  10  12     221390.17     220353.30      3252.73 o                         
   0  10  12        357.55        561.10       604.76 o                         
   2  10  12         59.08        994.35       664.39 o                         
   4  10  12      59050.23      58673.28      1881.24 o                         
   6  10  12      38620.92      47048.27      1905.06 o                         
 -19  11  12        447.72       1568.06      1006.26 o                         
 -17  11  12      14099.51      15437.99      1030.19 o                         
 -15  11  12      51044.80      49693.90      1581.38 o                         
 -13  11  12         28.92       -619.34       619.34 o                         
 -11  11  12       7337.99       6177.02       727.93 o                         
  -9  11  12        425.41        765.39       563.69 o                         
  -7  11  12      33092.02      33631.83      1012.42 o                         
  -5  11  12       5895.19       6806.89       593.30 o                         
  -3  11  12      18613.14      19463.97       784.91 o                         
  -1  11  12      56469.82      54357.15      1543.21 o                         
   1  11  12         36.58       -576.16       684.83 o                         
   3  11  12      23026.82      22009.56      1164.93 o                         
   5  11  12        216.09       4121.08      1274.00 o                         
 -18  12  12      19405.31      19045.58      1253.85 o                         
 -16  12  12       3415.27       1502.00       853.55 o                         
 -14  12  12      20137.09      21816.91      1197.37 o                         
 -12  12  12      16504.82      16222.19       954.36 o                         
 -10  12  12      10866.03      11022.69       536.85 o                         
  -8  12  12       5040.48       4520.12       519.15 o                         
  -6  12  12      18227.45      18508.09       800.21 o                         
  -4  12  12      25731.67      26592.63      1070.42 o                         
  -2  12  12       4188.44       3715.78       564.21 o                         
   0  12  12      18243.24      17033.65      1016.59 o                         
   2  12  12      17572.27      18168.39      1184.36 o                         
   4  12  12       4972.32       6153.94      1502.82 o                         
 -17  13  12      13190.23      13230.16      1167.76 o                         
 -15  13  12       1564.10       1503.60       914.50 o                         
 -13  13  12      87685.88      86287.05      2122.07 o                         
 -11  13  12       4944.75       4409.17       893.09 o                         
  -9  13  12      10249.49      10236.76       607.11 o                         
  -7  13  12      21729.60      20501.69       936.24 o                         
  -5  13  12      92846.46      98062.17      1811.42 o                         
  -3  13  12       1693.20       1125.23       634.34 o                         
  -1  13  12       1520.53       1525.21       728.59 o                         
   1  13  12      87722.74      85053.04      2877.50 o                         
   3  13  12       4593.83       5749.93       916.25 o                         
 -16  14  12       5580.62       4304.02      1019.87 o                         
 -14  14  12      25169.95      25393.33      1278.53 o                         
 -12  14  12      39617.31      40087.51      1644.56 o                         
 -10  14  12      63355.77      62554.01      1930.33 o                         
  -8  14  12      29927.14      28898.14      1009.31 o                         
  -6  14  12       4838.47       3418.38       604.64 o                         
  -4  14  12      98655.66     101020.09      1881.39 o                         
  -2  14  12      22630.09      23071.82      1216.81 o                         
   0  14  12      47229.80      45253.56      1959.44 o                         
   2  14  12      33569.02      33869.66      1698.80 o                         
 -15  15  12        192.62       -917.87       981.71 o                         
 -13  15  12      63131.22      64934.21      2289.30 o                         
 -11  15  12       2915.24       3708.44       891.43 o                         
  -9  15  12       5556.33       6933.90       617.81 o                         
  -7  15  12      16626.79      15670.53       805.40 o                         
  -5  15  12      83445.91      82966.22      1677.85 o                         
  -3  15  12       3308.58       2471.99       686.36 o                         
  -1  15  12       1476.49       2735.61       691.16 o                         
   1  15  12      62549.32      62984.97      3879.24 o                         
 -14  16  12       5192.82       5286.15      1260.95 o                         
 -12  16  12      13155.47      14314.43      1143.38 o                         
 -10  16  12       2864.46       2283.45       922.44 o                         
  -8  16  12         59.11        654.08       689.10 o                         
  -6  16  12       7018.38       6537.79       743.12 o                         
  -4  16  12      11728.43      11569.07       966.82 o                         
  -2  16  12      16431.07      18118.56       972.39 o                         
   0  16  12      11093.60      11499.02      1451.08 o                         
 -13  17  12       1265.24       4362.53      1300.26 o                         
 -11  17  12      12746.09      13577.48      1547.35 o                         
  -9  17  12         62.85       -372.07       693.65 o                         
  -7  17  12      26665.24      27199.19      1235.32 o                         
  -5  17  12        378.64       1076.17       830.59 o                         
  -3  17  12      19420.61      20473.93      1366.47 o                         
  -1  17  12      36944.25      38265.31      2301.55 o                         
 -10  18  12      36007.21      36787.20      2354.10 o                         
  -8  18  12      32299.14      37228.57      1478.36 o                         
  -6  18  12       6916.71       5204.13       941.93 o                         
  -4  18  12       7344.12       7572.55       995.66 o                         
 -22   0  13      80337.66      90244.70      3839.08 o                         
 -20   0  13      11125.44      12015.13      1678.50 o                         
 -18   0  13       8296.93       7039.36      1128.78 o                         
 -16   0  13      29943.22      29939.29      1510.87 o                         
 -14   0  13     151229.11     153103.17      3364.29 o                         
 -12   0  13        220.31        979.12       564.81 o                         
 -10   0  13      10036.36       9957.32       648.52 o                         
  -8   0  13     298011.12     297191.69      4500.62 o                         
  -6   0  13      30737.71      27258.68      1142.87 o                         
  -4   0  13      22975.44      24210.03      1613.23 o                         
  -2   0  13      74923.98      71530.87      1701.90 o                         
   0   0  13     222952.20     210382.38      4665.30 o                         
   2   0  13      10485.78      10679.79      1508.62 o                         
   4   0  13      17050.14      14516.39      1586.32 o                         
   6   0  13      88425.20      94358.39      3960.02 o                         
   8   0  13      16034.31      18228.68      4753.86 o                         
 -21   1  13      13454.38      13527.63      1148.54 o                         
 -19   1  13       5307.76       5101.25       759.58 o                         
 -17   1  13      53486.85      55976.98      1509.24 o                         
 -15   1  13      25161.32      26799.81       985.77 o                         
 -13   1  13      64214.68      63167.23      1274.02 o                         
 -11   1  13       1743.96       1453.09       393.79 o                         
  -9   1  13     198417.97     191743.80      2153.66 o                         
  -7   1  13      23613.59      24997.00       671.98 o                         
  -5   1  13      17042.45      16481.09       579.42 o                         
  -3   1  13     138400.39     128812.80      1779.01 o                         
  -1   1  13      49630.86      51299.16      1061.05 o                         
   1   1  13      36206.91      37551.39      1358.86 o                         
   3   1  13       4987.86       3916.08       712.96 o                         
   5   1  13      73415.93      72692.02      2118.65 o                         
   7   1  13       8168.46       9223.37      1367.37 o                         
 -22   2  13      24993.82      28025.44      1728.04 o                         
 -20   2  13        385.70       -797.33       797.33 o                         
 -18   2  13       7013.61       6333.56       826.59 o                         
 -16   2  13         67.60        595.09       512.89 o                         
 -14   2  13      21174.11      19969.57       900.94 o                         
 -12   2  13      14253.07      13861.82       630.92 o                         
 -10   2  13      47748.70      47424.09       886.54 o                         
  -8   2  13      65340.59      64983.29      1100.17 o                         
  -6   2  13        661.73         17.97       343.36 o                         
  -4   2  13      10406.85       9937.13       488.07 o                         
  -2   2  13        169.06         55.81       409.08 o                         
   0   2  13      28331.62      28069.16      1134.80 o                         
   2   2  13       8258.72       7745.71       788.64 o                         
   4   2  13      15048.00      14959.90      1066.03 o                         
   6   2  13      23560.15      21656.91      1207.64 o                         
 -21   3  13       4188.53       5492.90      1081.97 o                         
 -19   3  13      24652.54      25355.86      1505.39 o                         
 -17   3  13      10124.30      10628.49       762.67 o                         
 -15   3  13        433.76         33.80       489.00 o                         
 -13   3  13       7398.42       7260.61       642.20 o                         
 -11   3  13     122104.23     118609.71      1560.96 o                         
  -9   3  13        316.21        -79.73       340.69 o                         
  -7   3  13      46608.95      42744.49      1136.41 o                         
  -5   3  13      23311.08      23532.60       700.51 o                         
  -3   3  13      25491.14      25774.99       755.04 o                         
  -1   3  13         10.84       -469.08       469.08 o                         
   1   3  13        939.21       1154.36       560.20 o                         
   3   3  13      78728.17      79863.30      2130.72 o                         
   5   3  13        506.94       -158.65       890.57 o                         
   7   3  13      13317.89      15278.72      1135.83 o                         
 -22   4  13       6973.53       7087.96      1187.93 o                         
 -20   4  13      52342.73      54428.60      1872.31 o                         
 -18   4  13       1208.09       1151.76       684.14 o                         
 -16   4  13      32552.65      34002.35      1214.88 o                         
 -14   4  13      48253.04      48289.80      1311.20 o                         
 -12   4  13     125753.89     121514.96      1659.57 o                         
 -10   4  13      72837.56      71943.00      1127.18 o                         
  -8   4  13      13355.20      12609.30       526.19 o                         
  -6   4  13     173629.66     167066.22      2120.78 o                         
  -4   4  13      12024.52      10579.14       509.28 o                         
  -2   4  13      40249.89      36154.72      1069.94 o                         
   0   4  13      43138.61      42549.35      1263.37 o                         
   2   4  13      65841.24      68189.08      1890.31 o                         
   4   4  13      35956.42      37184.62      1553.80 o                         
   6   4  13       7220.64       8615.64      1014.99 o                         
 -21   5  13       1041.27       1898.29      1286.55 o                         
 -19   5  13      60381.50      65014.19      2157.05 o                         
 -17   5  13      39099.49      41481.45      1317.47 o                         
 -15   5  13       2142.63       1636.50       616.93 o                         
 -13   5  13       3037.68       2899.66       513.85 o                         
 -11   5  13     235513.56     228166.31      2776.50 o                         
  -9   5  13       4093.88       3154.82       438.70 o                         
  -7   5  13      26655.33      25256.93       782.85 o                         
  -5   5  13     130027.91     124247.74      1808.01 o                         
  -3   5  13      93245.39      89371.68      1564.22 o                         
  -1   5  13       5846.74       5557.17       617.34 o                         
   1   5  13       4157.63       2949.02       619.77 o                         
   3   5  13     172998.19     175642.61      3099.84 o                         
   5   5  13      10019.99      11969.15      1048.39 o                         
   7   5  13      28340.02      31465.05      1657.47 o                         
 -20   6  13      25814.82      25106.88      1723.56 o                         
 -18   6  13       3490.82       2627.39      1062.41 o                         
 -16   6  13      13936.57      13763.23      1179.96 o                         
 -14   6  13      12653.03      12874.93       737.10 o                         
 -12   6  13      69974.80      68213.27      1294.85 o                         
 -10   6  13      33124.13      32518.33       816.14 o                         
  -8   6  13        829.78        397.20       382.09 o                         
  -6   6  13     101390.60      98877.46      1647.99 o                         
  -4   6  13       1204.20       1691.76       411.59 o                         
  -2   6  13      26568.54      24733.51       879.71 o                         
   0   6  13      15241.17      15040.26       901.76 o                         
   2   6  13      56907.61      57003.89      1591.88 o                         
   4   6  13      24037.74      21644.71      1237.77 o                         
   6   6  13        111.32       -412.63      1013.43 o                         
 -21   7  13       7051.04       6078.22      1402.10 o                         
 -19   7  13       6706.57       7743.46      1295.92 o                         
 -17   7  13       1162.47        735.78      1016.84 o                         
 -15   7  13       2764.90       2773.31       614.75 o                         
 -13   7  13      14377.40      13899.86       626.42 o                         
 -11   7  13      21783.66      20766.78       781.91 o                         
  -9   7  13      21798.41      22153.58       753.05 o                         
  -7   7  13      39869.53      39541.09       962.93 o                         
  -5   7  13        682.31        594.58       471.70 o                         
  -3   7  13        590.28        532.09       517.50 o                         
  -1   7  13      11329.97      11500.36       732.22 o                         
   1   7  13      11987.94      12005.53       803.35 o                         
   3   7  13      17223.02      16039.99       996.09 o                         
   5   7  13      15353.91      15560.93      1207.14 o                         
 -20   8  13       3955.68       3918.36      1350.65 o                         
 -18   8  13       8456.94       7992.17      1453.31 o                         
 -16   8  13       5156.24       5337.16       811.72 o                         
 -14   8  13      68426.81      67493.27      1731.94 o                         
 -12   8  13       1229.57        923.87       412.50 o                         
 -10   8  13      17307.69      17518.97       750.15 o                         
  -8   8  13     107690.06     107619.86      1653.13 o                         
  -6   8  13      13540.88      14675.67       658.77 o                         
  -4   8  13      11039.70      11211.64       553.41 o                         
  -2   8  13       8466.04       7443.00       693.78 o                         
   0   8  13     117323.67     113780.29      2323.33 o                         
   2   8  13         70.75       1500.13       876.70 o                         
   4   8  13      17701.55      17708.83      1234.54 o                         
   6   8  13      44008.41      50777.47      2600.57 o                         
 -19   9  13      13585.53      12883.14       968.75 o                         
 -17   9  13      61351.03      61205.01      1831.36 o                         
 -15   9  13      23564.63      22023.61      1053.38 o                         
 -13   9  13      57344.59      57220.32      1615.24 o                         
 -11   9  13      23720.20      23875.19       921.81 o                         
  -9   9  13     150355.66     148221.56      2176.79 o                         
  -7   9  13      13099.77      14540.15       660.15 o                         
  -5   9  13      35336.10      36008.36      1118.51 o                         
  -3   9  13     117813.61     113459.62      2094.01 o                         
  -1   9  13      49402.97      51346.36      1586.06 o                         
   1   9  13      36034.12      36644.14      1431.10 o                         
   3   9  13       9649.09       9455.22      1013.34 o                         
   5   9  13      86268.21      85324.16      3228.86 o                         
 -20  10  13       5542.96       6550.02      1414.75 o                         
 -18  10  13       2184.68       3544.20      1056.18 o                         
 -16  10  13      12655.06      11128.46      1083.41 o                         
 -14  10  13      73050.61      73070.88      1768.49 o                         
 -12  10  13        106.69         65.62       597.08 o                         
 -10  10  13       3111.63       2938.53       487.72 o                         
  -8  10  13     150336.05     151718.02      2252.31 o                         
  -6  10  13      32075.17      33093.21       999.76 o                         
  -4  10  13      16593.25      16380.44       723.79 o                         
  -2  10  13      30963.86      29125.49      1350.32 o                         
   0  10  13     100226.68      96409.33      2120.40 o                         
   2  10  13       2179.87       2825.58       808.84 o                         
   4  10  13      10118.08      12396.36      1083.87 o                         
 -19  11  13        465.83        354.94       954.56 o                         
 -17  11  13       6652.69       6912.48      1015.39 o                         
 -15  11  13       5586.08       4953.90       838.44 o                         
 -13  11  13      15827.30      14305.35       891.03 o                         
 -11  11  13       4920.77       5551.28       458.26 o                         
  -9  11  13      48204.23      45842.38      1204.12 o                         
  -7  11  13      10727.88      11561.30       670.61 o                         
  -5  11  13        759.45        689.29       565.10 o                         
  -3  11  13      37326.14      37781.65      1411.77 o                         
  -1  11  13      11094.56      11251.90       853.85 o                         
   1  11  13      10479.73       9179.19       871.67 o                         
   3  11  13       3336.65       3939.73       970.05 o                         
 -18  12  13       1236.78        657.58       988.99 o                         
 -16  12  13       3168.45       2466.46       872.78 o                         
 -14  12  13          0.47       -767.27       767.27 o                         
 -12  12  13      33957.69      33881.29      1404.68 o                         
 -10  12  13      36900.95      35774.75      1105.26 o                         
  -8  12  13       1927.16       2282.16       667.79 o                         
  -6  12  13      22221.58      21198.77       943.41 o                         
  -4  12  13        254.68       -570.46       570.46 o                         
  -2  12  13       1871.89       1907.14       888.03 o                         
   0  12  13         28.93        551.53       748.70 o                         
   2  12  13      19166.33      22469.71      1305.89 o                         
   4  12  13      26647.54      18103.90      5376.94 o                         
 -17  13  13      29094.24      30964.24      2105.39 o                         
 -15  13  13       2418.60       1118.88       907.76 o                         
 -13  13  13        642.48        773.46       794.75 o                         
 -11  13  13     127942.61     122940.86      2531.41 o                         
  -9  13  13       3102.15       2465.73       597.67 o                         
  -7  13  13      21006.18      21483.22       897.47 o                         
  -5  13  13      51700.48      52535.50      1584.47 o                         
  -3  13  13      36191.84      37420.67      1586.49 o                         
  -1  13  13       2725.47       1205.13       797.55 o                         
   1  13  13        123.42       -669.44      1185.76 o                         
   3  13  13     101786.11     100696.32      2768.04 o                         
 -16  14  13      32590.72      34196.29      1630.70 o                         
 -14  14  13      28695.23      29326.48      1481.86 o                         
 -12  14  13      77408.58      76150.72      2207.45 o                         
 -10  14  13      35906.09      36191.54      1076.11 o                         
  -8  14  13       7953.38       7581.13       758.81 o                         
  -6  14  13     108110.59     108614.20      2021.64 o                         
  -4  14  13        212.97       1584.47       706.04 o                         
  -2  14  13      26457.91      25095.31      1273.06 o                         
   0  14  13      31269.27      30671.86      1725.17 o                         
   2  14  13      65548.45      67737.07      2438.00 o                         
 -15  15  13        818.34        937.47      1068.37 o                         
 -13  15  13          2.30         21.69       925.37 o                         
 -11  15  13      81417.41      82802.24      2335.10 o                         
  -9  15  13        289.36         78.26       711.35 o                         
  -7  15  13      19836.68      17861.29       891.66 o                         
  -5  15  13      46096.45      48774.95      1892.14 o                         
  -3  15  13      18440.80      20411.82      1103.90 o                         
  -1  15  13       1055.00        -17.53       907.79 o                         
 -14  16  13       2393.25       2180.11      1332.31 o                         
 -12  16  13      10733.26      10956.95      1132.36 o                         
 -10  16  13      11936.55      11680.09      1157.05 o                         
  -8  16  13      10384.12      10097.62       985.55 o                         
  -6  16  13      20306.32      20941.31      1142.71 o                         
  -4  16  13       1020.70       -356.07       839.80 o                         
  -2  16  13         76.57        -55.49       813.58 o                         
 -11  17  13         57.41       -322.81      1400.40 o                         
  -9  17  13      41684.28      41674.26      1859.10 o                         
  -7  17  13      12628.38      12012.91       968.88 o                         
  -5  17  13       2190.21       4361.35       898.36 o                         
  -3  17  13      17777.65      15018.35      1455.73 o                         
 -22   0  14        694.33       2383.91      2095.47 o                         
 -20   0  14      76068.69      85407.03      3327.61 o                         
 -18   0  14      10450.52      11497.09      1245.24 o                         
 -16   0  14      68386.49      65617.09      2306.92 o                         
 -14   0  14      49056.86      48060.57      1781.56 o                         
 -12   0  14      56284.14      57134.49      1763.34 o                         
 -10   0  14      71942.91      69936.82      1892.86 o                         
  -8   0  14      16008.40      16157.19       850.47 o                         
  -6   0  14     150555.70     147419.09      2646.22 o                         
  -4   0  14      40958.18      40207.29      1383.78 o                         
  -2   0  14     114932.76     116662.21      2728.89 o                         
   0   0  14      15373.92      14653.18      1247.38 o                         
   2   0  14      29461.77      32463.92      2294.18 o                         
   4   0  14      60630.58      63121.36      3265.28 o                         
   6   0  14       5779.80       4506.51      2002.07 o                         
 -21   1  14      49159.77      53578.48      2146.69 o                         
 -19   1  14       6079.47       6768.49       854.53 o                         
 -17   1  14        139.48         16.18       623.60 o                         
 -15   1  14     114439.13     118040.70      2046.06 o                         
 -13   1  14       1577.93        882.86       476.24 o                         
 -11   1  14       2789.57       2630.60       332.79 o                         
  -9   1  14      41449.89      40310.81       926.62 o                         
  -7   1  14     149025.72     143768.73      1780.98 o                         
  -5   1  14       4416.88       4002.49       437.06 o                         
  -3   1  14        256.73        739.89       426.49 o                         
  -1   1  14     110950.26     108392.19      2243.37 o                         
   1   1  14       4043.97       4654.48       720.53 o                         
   3   1  14       2991.21       3182.15       932.22 o                         
   5   1  14      16391.91      16423.19      1354.65 o                         
 -22   2  14       1562.98        885.63      1086.99 o                         
 -20   2  14      11373.19      11425.89      1109.80 o                         
 -18   2  14      10835.76      11180.42       858.16 o                         
 -16   2  14      19833.74      20947.36       912.61 o                         
 -14   2  14      41062.62      37268.17      1179.33 o                         
 -12   2  14        662.28        789.74       463.64 o                         
 -10   2  14       2649.28       2301.48       395.87 o                         
  -8   2  14       7441.98       7587.43       491.37 o                         
  -6   2  14      55049.42      53647.66      1105.61 o                         
  -4   2  14      12393.69      12347.20       600.70 o                         
  -2   2  14      30247.16      30397.97      1059.97 o                         
   0   2  14      19340.31      17370.69      1031.66 o                         
   2   2  14       3258.40       2270.51       771.51 o                         
   4   2  14       1957.48       1899.92       868.18 o                         
   6   2  14       1573.40       2438.01      1207.86 o                         
 -21   3  14        533.95       -834.87       888.37 o                         
 -19   3  14      11915.78      11981.91       932.88 o                         
 -17   3  14      52041.15      53634.92      1524.86 o                         
 -15   3  14          6.62        361.73       520.23 o                         
 -13   3  14      63730.96      62968.84      1409.44 o                         
 -11   3  14       5975.22       4706.36       441.25 o                         
  -9   3  14      47737.43      47564.57      1004.50 o                         
  -7   3  14        298.18        843.27       419.86 o                         
  -5   3  14      30927.91      30083.93       899.19 o                         
  -3   3  14      69608.40      66525.71      1459.17 o                         
  -1   3  14         28.24        -75.57       542.25 o                         
   1   3  14      39752.84      38835.39      1442.35 o                         
   3   3  14       4451.57       4834.23       826.45 o                         
   5   3  14       8746.04      13613.64      1252.17 o                         
 -22   4  14       4658.87       5738.59      1227.80 o                         
 -20   4  14       6947.79       7186.93       875.39 o                         
 -18   4  14     122643.00     126102.87      2622.20 o                         
 -16   4  14       1818.05       1797.19       700.47 o                         
 -14   4  14        909.65        532.67       521.62 o                         
 -12   4  14     133586.08     128581.70      1839.34 o                         
 -10   4  14      70970.09      67517.00      1253.72 o                         
  -8   4  14       2006.10       2161.99       433.78 o                         
  -6   4  14      10203.43      10112.55       632.18 o                         
  -4   4  14     180099.41     174499.73      2414.67 o                         
  -2   4  14        145.76        561.25       580.25 o                         
   0   4  14        984.86        550.63       600.84 o                         
   2   4  14     123304.93     120975.70      2676.92 o                         
   4   4  14      44864.40      49770.02      1845.37 o                         
   6   4  14        607.99        337.93      1097.00 o                         
 -21   5  14      10736.78      12543.99      1521.27 o                         
 -19   5  14      18461.92      18964.49      1272.47 o                         
 -17   5  14      92070.53      92492.59      2089.88 o                         
 -15   5  14      17377.90      20266.54      1002.11 o                         
 -13   5  14     117557.18     112123.93      1817.90 o                         
 -11   5  14       2495.12       2852.75       434.62 o                         
  -9   5  14      81032.41      79795.70      1371.13 o                         
  -7   5  14      37972.15      39190.27      1029.46 o                         
  -5   5  14      50221.92      49340.84      1517.66 o                         
  -3   5  14      75399.72      72469.98      1558.70 o                         
  -1   5  14      30973.98      28125.53      1168.01 o                         
   1   5  14     107937.72     108069.04      2202.10 o                         
   3   5  14        587.23        713.32       819.81 o                         
   5   5  14      35000.48      40274.48      1833.86 o                         
 -20   6  14        850.62        809.22      1262.82 o                         
 -18   6  14      92841.26      90940.10      2939.40 o                         
 -16   6  14       5049.26       4760.71       808.54 o                         
 -14   6  14       3840.73       3982.20       606.28 o                         
 -12   6  14      51367.03      51496.37      1234.94 o                         
 -10   6  14      19916.92      18564.41       806.46 o                         
  -8   6  14       3685.22       4543.21       502.36 o                         
  -6   6  14       2513.10       2421.33       465.80 o                         
  -4   6  14      91308.75      88577.07      1680.39 o                         
  -2   6  14       3480.69       2222.04       603.62 o                         
   0   6  14       4574.41       2910.08       686.69 o                         
   2   6  14      41583.46      39469.09      1458.69 o                         
   4   6  14      19187.53      21321.42      1320.47 o                         
 -21   7  14      11215.87      10695.51      1873.29 o                         
 -19   7  14       9097.04      10151.03      1361.53 o                         
 -17   7  14      27002.75      26406.88      1673.03 o                         
 -15   7  14      17831.03      16509.35       919.74 o                         
 -13   7  14       7182.95       7009.47       529.77 o                         
 -11   7  14        861.62       1049.09       437.28 o                         
  -9   7  14        482.69       -225.69       463.50 o                         
  -7   7  14      11413.79      12004.22       600.51 o                         
  -5   7  14      10633.90      10718.96       581.11 o                         
  -3   7  14      31117.23      30464.91      1142.23 o                         
  -1   7  14      22541.61      21356.44      1096.25 o                         
   1   7  14       7299.28       7333.15       905.66 o                         
   3   7  14       1122.76       -550.95      1061.54 o                         
   5   7  14        434.47        309.39      1067.62 o                         
 -20   8  14      37766.27      38756.76      2209.55 o                         
 -18   8  14         61.09      -1157.66      1157.66 o                         
 -16   8  14      50681.40      48677.47      1643.39 o                         
 -14   8  14      42553.14      41097.37      1444.44 o                         
 -12   8  14      18412.81      20141.73       796.04 o                         
 -10   8  14      29554.89      30787.18      1038.55 o                         
  -8   8  14       1466.26       2275.49       487.91 o                         
  -6   8  14      96179.10      96025.48      1682.38 o                         
  -4   8  14       1641.84       1776.64       553.02 o                         
  -2   8  14      70905.77      69997.34      1672.53 o                         
   0   8  14      25572.47      22050.71      1081.27 o                         
   2   8  14       4290.47       5329.03       882.50 o                         
   4   8  14      11270.00      10566.40      1463.28 o                         
 -19   9  14       5426.11       6951.38      1399.05 o                         
 -17   9  14         18.88       -771.19       798.06 o                         
 -15   9  14     121697.23     125267.43      2812.49 o                         
 -13   9  14       2978.39       3661.46       512.36 o                         
 -11   9  14        444.84       -174.38       504.56 o                         
  -9   9  14      73228.66      73021.43      1485.07 o                         
  -7   9  14     145361.52     148008.34      2138.10 o                         
  -5   9  14        426.21        359.17       512.29 o                         
  -3   9  14         26.00        518.56       643.72 o                         
  -1   9  14     164175.78     162342.34      2942.71 o                         
   1   9  14       7468.71       9094.34       884.38 o                         
   3   9  14        733.91        539.74       983.96 o                         
 -18  10  14       3138.48       2224.54       926.32 o                         
 -16  10  14      36029.27      37001.14      1505.17 o                         
 -14  10  14      47419.42      49835.80      1599.65 o                         
 -12  10  14      21487.16      19459.43       793.39 o                         
 -10  10  14      59257.28      57442.89      1362.13 o                         
  -8  10  14       6349.38       6580.95       617.04 o                         
  -6  10  14      69851.80      72078.77      1559.28 o                         
  -4  10  14      11234.63      10236.22       849.70 o                         
  -2  10  14      74728.77      75350.32      2031.80 o                         
   0  10  14      17212.06      15788.97      1108.42 o                         
   2  10  14       9269.20      10696.82      1111.26 o                         
 -19  11  14       5823.02       6333.42      1422.92 o                         
 -17  11  14       1942.16       1951.77      1101.93 o                         
 -15  11  14      35513.24      38109.07      1506.00 o                         
 -13  11  14       4834.02       4907.11       943.03 o                         
 -11  11  14        288.10         12.88       566.78 o                         
  -9  11  14       6179.47       5845.44       848.83 o                         
  -7  11  14      34135.89      37023.80      1279.22 o                         
  -5  11  14       8870.96       9693.48       658.35 o                         
  -3  11  14       5912.36       6594.10       813.16 o                         
  -1  11  14      29284.85      27968.86      1313.61 o                         
   1  11  14        833.94        536.59      1490.23 o                         
   3  11  14       4727.79       5337.60      1381.50 o                         
 -18  12  14      30591.60      25980.93      1488.60 o                         
 -16  12  14       1810.60       1804.55       993.85 o                         
 -14  12  14       7852.34       7444.47       991.87 o                         
 -12  12  14      20589.42      21780.35      1156.52 o                         
 -10  12  14       5593.95       6328.63       658.24 o                         
  -8  12  14       1292.24       1261.58       582.97 o                         
  -6  12  14       7489.81       7616.22       784.53 o                         
  -4  12  14      34379.44      36430.33      1189.17 o                         
  -2  12  14       8087.48       8098.24      1002.70 o                         
   0  12  14       5374.79       5499.84       975.00 o                         
   2  12  14      21758.38      18970.55      1621.18 o                         
 -17  13  14      41668.49      46981.36      2263.42 o                         
 -15  13  14      12089.80      12910.67      1116.36 o                         
 -13  13  14      60019.79      60301.71      2431.52 o                         
 -11  13  14       2887.34       2935.07       519.85 o                         
  -9  13  14      54193.09      54770.96      1478.02 o                         
  -7  13  14       7006.32       6220.96       797.31 o                         
  -5  13  14      32277.70      33869.43      1367.82 o                         
  -3  13  14      70715.81      71602.14      2079.78 o                         
  -1  13  14      10333.97      11434.93      1100.34 o                         
   1  13  14      48502.14      53388.35      2613.10 o                         
 -16  14  14         28.81      -1070.93      1070.93 o                         
 -14  14  14         18.47       -913.93      1013.31 o                         
 -12  14  14      67630.87      70649.09      2432.31 o                         
 -10  14  14      40388.58      43578.16      1491.14 o                         
  -8  14  14       2287.27       2920.77       748.20 o                         
  -6  14  14       8187.77       9061.43       850.84 o                         
  -4  14  14     145227.19     150694.22      2959.97 o                         
  -2  14  14        117.00        874.76       935.51 o                         
   0  14  14        292.04      -1089.67      1089.67 o                         
 -13  15  14      29102.50      33317.00      1774.88 o                         
 -11  15  14       1308.27        598.81       975.66 o                         
  -9  15  14      22552.58      21899.70      1702.96 o                         
  -7  15  14       7336.97       5112.49       860.23 o                         
  -5  15  14      24194.16      25365.08      1429.37 o                         
  -3  15  14      34318.61      31700.81      1527.92 o                         
 -12  16  14       4792.81       3264.22      1296.86 o                         
 -10  16  14        312.47       1193.66       965.45 o                         
  -8  16  14        787.13        279.72       809.59 o                         
  -6  16  14       4940.40       5838.50      1118.20 o                         
  -4  16  14      12775.45      14023.27      1151.47 o                         
 -22   0  15      84720.26      85867.55      3845.41 o                         
 -20   0  15        575.75      -1820.65      1820.65 o                         
 -18   0  15       9675.56      11335.13      1268.74 o                         
 -16   0  15      45163.43      48094.72      1945.62 o                         
 -14   0  15      83624.99      84936.05      2448.53 o                         
 -12   0  15      30539.62      31497.09      1469.77 o                         
 -10   0  15      33197.73      31658.65      1387.13 o                         
  -8   0  15     177918.42     177689.50      3358.15 o                         
  -6   0  15        368.26       -659.43       659.43 o                         
  -4   0  15      10596.34       9001.35       890.52 o                         
  -2   0  15      56285.72      55202.95      1885.06 o                         
   0   0  15      88048.03      88642.76      3668.27 o                         
   2   0  15       8523.06       6852.71      1645.45 o                         
   4   0  15       2608.79       3038.85      1627.25 o                         
 -21   1  15      41862.55      44265.31      2268.14 o                         
 -19   1  15      11239.99      12293.32       956.35 o                         
 -17   1  15       8050.44       9214.48      1014.75 o                         
 -15   1  15        724.48        421.09       618.64 o                         
 -13   1  15     134262.80     133490.95      2272.05 o                         
 -11   1  15      14124.60      13901.73       564.56 o                         
  -9   1  15      41739.60      38003.97      1031.15 o                         
  -7   1  15      93274.45      87433.52      1474.32 o                         
  -5   1  15      19875.62      21186.11      1063.84 o                         
  -3   1  15      22410.58      21796.13      1153.00 o                         
  -1   1  15       1753.18       2166.63       664.50 o                         
   1   1  15      78650.71      82085.80      2890.95 o                         
   3   1  15       4556.08       4596.27      1589.71 o                         
   5   1  15      24360.02      25546.06      2300.90 o                         
 -22   2  15      22814.53      29433.58      2992.18 o                         
 -20   2  15       2606.13       3071.35       915.42 o                         
 -18   2  15         13.72       -264.36       722.24 o                         
 -16   2  15       1252.32       -605.96       621.49 o                         
 -14   2  15      20580.07      21765.80       937.08 o                         
 -12   2  15      26596.41      25589.52       649.75 o                         
 -10   2  15       6282.53       6533.02       522.17 o                         
  -8   2  15      64921.43      63526.40      1288.85 o                         
  -6   2  15       1950.72       2033.38       480.46 o                         
  -4   2  15       4464.69       4097.84       536.85 o                         
  -2   2  15         31.25       -601.49       601.49 o                         
   0   2  15      12716.15      12876.20       978.19 o                         
   2   2  15      15215.78      16152.37      1114.32 o                         
   4   2  15       4638.10       3904.46      1171.84 o                         
 -21   3  15        152.39        182.13      1021.81 o                         
 -19   3  15      33682.51      37060.89      1554.25 o                         
 -17   3  15       8237.27       9507.03       814.35 o                         
 -15   3  15       8399.72       9274.09       751.64 o                         
 -13   3  15         53.86        -69.43       550.29 o                         
 -11   3  15      83156.09      81088.54      1399.51 o                         
  -9   3  15      28434.79      28839.38       949.30 o                         
  -7   3  15       1103.30        813.42       569.17 o                         
  -5   3  15      46799.33      45601.05      1229.28 o                         
  -3   3  15       9377.76       9891.79       764.71 o                         
  -1   3  15       3112.93       3169.52       689.02 o                         
   1   3  15        143.23       1704.92       757.59 o                         
   3   3  15      58877.54      63715.57      2962.60 o                         
   5   3  15       6558.11       8079.16      1227.08 o                         
 -20   4  15      11536.36      12867.79      1127.69 o                         
 -18   4  15      23576.34      26704.89      1361.45 o                         
 -16   4  15      74560.20      74060.05      1777.20 o                         
 -14   4  15      15291.79      16268.68      1065.06 o                         
 -12   4  15      17739.90      18604.29       731.40 o                         
 -10   4  15     183947.97     181923.45      2740.99 o                         
  -8   4  15      11327.10      10588.85       648.65 o                         
  -6   4  15      26382.00      26825.89      1054.90 o                         
  -4   4  15      16414.21      14455.28       840.92 o                         
  -2   4  15      75339.10      75101.19      1852.68 o                         
   0   4  15      13631.92      13754.62       925.80 o                         
   2   4  15      20222.04      21768.74      1437.83 o                         
   4   4  15      68594.50      74424.43      2846.09 o                         
 -21   5  15       7641.07       7449.92      1435.57 o                         
 -19   5  15      66702.31      73656.37      2463.79 o                         
 -17   5  15      19116.72      18518.03      1102.21 o                         
 -15   5  15      16818.56      17867.23      1016.60 o                         
 -13   5  15      17363.25      16145.68       706.00 o                         
 -11   5  15     142538.64     139573.38      2352.16 o                         
  -9   5  15      32677.73      32241.55      1076.72 o                         
  -7   5  15      18038.65      17777.10       770.73 o                         
  -5   5  15      96628.32      93128.80      1719.95 o                         
  -3   5  15      26756.52      27033.77      1251.21 o                         
  -1   5  15      13183.04      10614.60       882.93 o                         
   1   5  15      14586.30      14338.16      1008.70 o                         
   3   5  15     115763.77     124842.47      2905.42 o                         
 -20   6  15       5290.47       6706.35      1418.70 o                         
 -18   6  15      11557.67      13780.22      1381.33 o                         
 -16   6  15      35260.41      36953.24      1321.73 o                         
 -14   6  15       4382.99       4355.19       531.96 o                         
 -12   6  15      15805.07      15449.12       716.19 o                         
 -10   6  15      98262.75      94299.34      1679.96 o                         
  -8   6  15        140.70        463.17       503.05 o                         
  -6   6  15      14766.27      13988.02       694.76 o                         
  -4   6  15      14667.40      12370.81       803.29 o                         
  -2   6  15      50638.55      50940.80      1597.69 o                         
   0   6  15       6198.29       7583.56       876.25 o                         
   2   6  15      24651.59      26665.66      1398.66 o                         
   4   6  15      38476.84      34833.45      1798.29 o                         
 -19   7  15       3282.21       2153.52      1569.35 o                         
 -17   7  15        530.65       -157.58      1168.19 o                         
 -15   7  15       1183.26        618.78       598.27 o                         
 -13   7  15      12301.67      11488.05       715.06 o                         
 -11   7  15      17710.57      17039.83       812.22 o                         
  -9   7  15      38702.98      39257.40      1420.43 o                         
  -7   7  15      22561.35      23101.06      1202.63 o                         
  -5   7  15       3814.64       3696.30       472.42 o                         
  -3   7  15         23.37       -345.49       629.15 o                         
  -1   7  15       2484.35       1968.91       821.61 o                         
   1   7  15      16189.48      18262.57      1160.65 o                         
   3   7  15      12266.70      10558.72      1563.99 o                         
 -20   8  15         45.36      -1389.41      1389.41 o                         
 -18   8  15       4404.32       2939.74      1193.63 o                         
 -16   8  15      18959.91      20660.77      1525.95 o                         
 -14   8  15      47001.79      47049.46      1218.08 o                         
 -12   8  15      21836.28      20281.33       867.67 o                         
 -10   8  15        274.91       1240.56       531.44 o                         
  -8   8  15     129261.51     129044.38      2115.46 o                         
  -6   8  15        169.84        335.10       524.62 o                         
  -4   8  15        267.18        -13.14       647.35 o                         
  -2   8  15      19511.83      20872.49      1049.96 o                         
   0   8  15      57024.30      58264.87      2143.96 o                         
   2   8  15       8852.36       8023.90      1117.91 o                         
 -19   9  15      24755.16      23159.55      1721.56 o                         
 -17   9  15       9918.65      10983.97      1382.95 o                         
 -15   9  15       1687.70        544.39       823.77 o                         
 -13   9  15     144724.88     143652.39      2377.83 o                         
 -11   9  15      14390.31      14369.01       776.22 o                         
  -9   9  15      45570.54      48549.89      1256.61 o                         
  -7   9  15      92708.45      90628.84      1690.47 o                         
  -5   9  15      29351.41      27069.21       922.34 o                         
  -3   9  15      17343.19      16706.61      1032.69 o                         
  -1   9  15       2786.12       2042.48       897.30 o                         
   1   9  15      83469.77      85143.73      2900.64 o                         
 -18  10  15       6145.15       5436.97      1527.44 o                         
 -16  10  15      23366.87      23429.09      1384.25 o                         
 -14  10  15      46785.13      47729.14      1620.70 o                         
 -12  10  15      30450.46      29585.91      1136.40 o                         
 -10  10  15       7248.49       7552.80       673.44 o                         
  -8  10  15     131935.22     133452.58      2248.26 o                         
  -6  10  15        160.37        747.29       584.26 o                         
  -4  10  15       6261.29       5888.47       835.23 o                         
  -2  10  15      16677.09      14937.74      1068.09 o                         
   0  10  15      55703.53      57269.72      2059.36 o                         
   2  10  15      12419.66      13771.45      1543.30 o                         
 -17  11  15        668.42       1226.89       959.49 o                         
 -15  11  15         13.08        742.94       859.53 o                         
 -13  11  15      46594.23      43856.79      1628.49 o                         
 -11  11  15        562.01        -82.14       839.55 o                         
  -9  11  15      25352.11      28654.87      1335.59 o                         
  -7  11  15      32335.49      34361.64      1285.43 o                         
  -5  11  15       2792.33       2422.53       585.31 o                         
  -3  11  15       2251.98       1469.60       816.63 o                         
  -1  11  15       3667.14       4141.78       990.03 o                         
   1  11  15      28846.25      27306.97      1613.76 o                         
 -16  12  15       3024.15        806.31      1440.77 o                         
 -14  12  15        131.43       -109.12       932.52 o                         
 -12  12  15      13796.33      13516.95       693.18 o                         
 -10  12  15      36320.88      33593.42      1173.32 o                         
  -8  12  15       6134.74       6328.71       752.87 o                         
  -6  12  15      14023.39      12789.97       957.96 o                         
  -4  12  15       5682.69       6518.90       976.52 o                         
  -2  12  15      15394.29      16566.98      1515.39 o                         
   0  12  15        296.87        693.49      1069.20 o                         
 -15  13  15       6107.05       5902.49      1323.08 o                         
 -13  13  15       8855.16       8464.37      1071.34 o                         
 -11  13  15      81456.50      77365.01      1785.06 o                         
  -9  13  15      16203.02      19267.51       995.70 o                         
  -7  13  15        449.24       -722.76       722.76 o                         
  -5  13  15      79306.07      83288.00      2138.43 o                         
  -3  13  15      15577.24      16332.50      1213.96 o                         
  -1  13  15       4311.06       2959.63      1335.39 o                         
 -14  14  15      13990.34      14194.83      1350.98 o                         
 -12  14  15       6642.10       8796.23      1333.08 o                         
 -10  14  15      92126.51      90990.82      2112.28 o                         
  -8  14  15       4352.37       4383.14       946.41 o                         
  -6  14  15      24338.35      23288.61      1336.39 o                         
  -4  14  15      19221.89      20034.06      1453.07 o                         
  -2  14  15      53137.31      50223.43      3217.09 o                         
 -13  15  15       3552.71       1825.90      1270.04 o                         
 -11  15  15      48101.67      46087.52      1541.48 o                         
  -9  15  15      14363.59      15612.70      1105.86 o                         
  -7  15  15        437.95        163.49       903.41 o                         
  -5  15  15      40019.71      39161.81      1996.91 o                         
 -20   0  16      94970.07     100878.21      3957.94 o                         
 -18   0  16       1249.64       1523.47      1048.42 o                         
 -16   0  16       1806.12       1268.79       948.95 o                         
 -14   0  16     130999.14     130098.92      3276.05 o                         
 -12   0  16      45980.63      46911.45      1393.34 o                         
 -10   0  16       4116.45       4068.32       720.39 o                         
  -8   0  16       1228.01       1673.37       781.60 o                         
  -6   0  16     161810.88     152665.06      3451.55 o                         
  -4   0  16        183.54        759.00       848.70 o                         
  -2   0  16      17714.18      17666.05      1487.94 o                         
   0   0  16     105378.81     103387.23      4080.25 o                         
   2   0  16      34836.02      41364.02      3037.65 o                         
 -21   1  16      17573.31      20332.09      2078.08 o                         
 -19   1  16      47986.48      48583.55      1837.17 o                         
 -17   1  16       2903.58       2616.25       729.50 o                         
 -15   1  16      81694.98      77197.73      1745.01 o                         
 -13   1  16       8314.37       8918.12       738.56 o                         
 -11   1  16      30678.29      31481.56      1177.14 o                         
  -9   1  16      30342.64      29436.04       970.44 o                         
  -7   1  16      58694.96      59462.41      1364.60 o                         
  -5   1  16      44393.66      40595.73      1205.36 o                         
  -3   1  16       2050.94        608.16       637.15 o                         
  -1   1  16      98012.07     100399.88      2524.88 o                         
   1   1  16       3707.21       3794.27      1086.03 o                         
   3   1  16      11166.40      10677.35      1380.51 o                         
 -20   2  16      17491.12      19164.25      1241.94 o                         
 -18   2  16      15156.01      15566.34      1027.76 o                         
 -16   2  16       6432.76       6186.58       814.26 o                         
 -14   2  16      36579.96      36561.29      1364.20 o                         
 -12   2  16        389.35        303.56       397.88 o                         
 -10   2  16       2051.31       1119.80       515.03 o                         
  -8   2  16       3119.06       3504.85       540.44 o                         
  -6   2  16      29264.01      28691.55      1051.43 o                         
  -4   2  16      11747.67      10426.27       711.84 o                         
  -2   2  16      12523.39      12323.07       913.31 o                         
   0   2  16      34523.50      33939.70      1569.72 o                         
   2   2  16         94.98        919.39       896.20 o                         
 -21   3  16       1084.33       1971.31      1191.54 o                         
 -19   3  16       2646.09       2596.58       868.74 o                         
 -17   3  16      49698.34      52325.29      1963.66 o                         
 -15   3  16        564.12        213.86       898.75 o                         
 -13   3  16       9672.28       9190.60       837.33 o                         
 -11   3  16      21138.80      20330.56       872.42 o                         
  -9   3  16      25882.08      25590.67       941.02 o                         
  -7   3  16        254.95        852.17       569.52 o                         
  -5   3  16       5065.12       5786.10       676.84 o                         
  -3   3  16      77322.02      75248.81      1901.67 o                         
  -1   3  16        363.12        120.78       738.93 o                         
   1   3  16      17040.12      17069.07      1179.67 o                         
   3   3  16       9167.70       7977.23      1113.00 o                         
 -20   4  16      10442.85      11861.29      1299.79 o                         
 -18   4  16      66255.55      71061.37      2323.19 o                         
 -16   4  16      26926.25      30184.33      1497.63 o                         
 -14   4  16       9198.98       8582.88       801.87 o                         
 -12   4  16      71386.62      68022.88      1449.59 o                         
 -10   4  16       3078.84       3996.74       578.19 o                         
  -8   4  16      62675.21      63191.42      1443.24 o                         
  -6   4  16      25946.08      26564.17      1024.95 o                         
  -4   4  16     122514.30     126553.86      2552.36 o                         
  -2   4  16      14294.90      12260.42      1109.09 o                         
   0   4  16      10171.53      13011.13      1102.65 o                         
   2   4  16      79459.73      81410.27      2396.62 o                         
 -21   5  16         96.26       2968.01      1738.49 o                         
 -19   5  16         46.51         56.15      1084.19 o                         
 -17   5  16     115039.00     115439.73      3183.24 o                         
 -15   5  16       4669.44       4440.74       760.61 o                         
 -13   5  16       6895.98       6736.21       558.37 o                         
 -11   5  16      47036.50      45974.37      1306.16 o                         
  -9   5  16      82100.73      80592.18      1634.76 o                         
  -7   5  16        133.91        450.33       575.13 o                         
  -5   5  16       4555.47       4950.77       587.49 o                         
  -3   5  16     152262.59     150747.55      2900.32 o                         
  -1   5  16      14369.36      16802.46      1123.09 o                         
   1   5  16      13853.93      14528.50      1837.80 o                         
   3   5  16      19102.06      11580.07      2780.91 o                         
 -20   6  16       1210.26       2909.20      1660.72 o                         
 -18   6  16      54355.47      55314.16      1768.79 o                         
 -16   6  16      20936.33      20579.23      1209.02 o                         
 -14   6  16        598.25        697.82       641.98 o                         
 -12   6  16      32212.75      30067.01      1124.01 o                         
 -10   6  16        446.66        -19.41       567.51 o                         
  -8   6  16      39544.80      38804.56      1307.97 o                         
  -6   6  16       3458.89       3272.39       566.96 o                         
  -4   6  16      97635.67      97222.27      2468.47 o                         
  -2   6  16      12032.25      10508.79       930.91 o                         
   0   6  16       1422.44       -249.94       868.28 o                         
   2   6  16      26484.84      28789.89      1802.70 o                         
 -19   7  16      14275.46      15057.71      1602.33 o                         
 -17   7  16      13132.66      13594.35      1432.35 o                         
 -15   7  16      17640.37      18168.68      1122.92 o                         
 -13   7  16       6501.02       5799.91       679.29 o                         
 -11   7  16        659.35       -133.07       558.29 o                         
  -9   7  16        350.20        486.01       599.00 o                         
  -7   7  16       6825.77       5754.04       622.90 o                         
  -5   7  16      16626.12      17765.18      1051.03 o                         
  -3   7  16      26589.37      25619.37      1422.48 o                         
  -1   7  16       4741.37       4871.71       991.16 o                         
   1   7  16       3525.67       4879.15      1043.69 o                         
 -18   8  16       2652.56        579.01      1238.82 o                         
 -16   8  16       3171.38       3233.97      1210.22 o                         
 -14   8  16      72471.88      71242.36      1819.53 o                         
 -12   8  16      11782.76      13208.43       766.81 o                         
 -10   8  16       7538.38       8174.45       788.37 o                         
  -8   8  16       1827.45       2403.57       632.92 o                         
  -6   8  16      76775.20      77548.27      1687.94 o                         
  -4   8  16        612.67       -165.53       755.28 o                         
  -2   8  16       9383.55       8383.92       953.40 o                         
   0   8  16      44778.79      44319.27      2054.06 o                         
 -19   9  16      39242.97      46956.30      4456.60 o                         
 -17   9  16       8196.22       9406.00      1394.27 o                         
 -15   9  16      78798.31      78847.19      2278.22 o                         
 -13   9  16       8955.74       8910.53       875.02 o                         
 -11   9  16      29339.12      27567.95      1090.83 o                         
  -9   9  16      48743.35      51163.95      1537.82 o                         
  -7   9  16      51566.88      54076.67      1443.19 o                         
  -5   9  16      37364.50      36182.05      1483.78 o                         
  -3   9  16      12350.32      12018.20      1108.85 o                         
  -1   9  16      84788.56      85714.57      3225.84 o                         
   1   9  16        786.98       -822.79      1350.38 o                         
 -18  10  16        344.15       1267.47      1901.83 o                         
 -16  10  16       1218.88       -170.36      1446.75 o                         
 -14  10  16      94705.79      94493.73      2546.67 o                         
 -12  10  16      21481.80      20738.83      1103.57 o                         
 -10  10  16       2821.01       3352.20       706.91 o                         
  -8  10  16        202.92       1734.51       684.80 o                         
  -6  10  16      86547.21      86955.13      2016.31 o                         
  -4  10  16         61.20       -498.45       886.90 o                         
  -2  10  16       5770.84       5672.43      1005.76 o                         
   0  10  16      54199.24      57991.40      3774.36 o                         
 -17  11  16        293.26       1277.14      1277.02 o                         
 -15  11  16      33377.62      35733.55      2254.54 o                         
 -13  11  16       9614.25       8629.61       691.27 o                         
 -11  11  16       2995.91       2131.79       675.61 o                         
  -9  11  16       1132.63       2130.25       711.34 o                         
  -7  11  16      28725.57      30623.18      1381.40 o                         
  -5  11  16      19915.37      20338.97      1252.01 o                         
  -3  11  16        843.39       -202.17       962.46 o                         
  -1  11  16      26230.62      24945.43      1698.39 o                         
 -16  12  16      12273.73      16119.55      1235.07 o                         
 -14  12  16       4582.15       2458.96       961.03 o                         
 -12  12  16      12047.77      12324.20       973.32 o                         
 -10  12  16        478.52       1011.00       818.46 o                         
  -8  12  16      19868.64      19867.32      1258.51 o                         
  -6  12  16       2399.10       1777.01       790.16 o                         
  -4  12  16      21688.03      21021.44      1341.59 o                         
  -2  12  16       6472.85       5302.75      1251.24 o                         
 -15  13  16        350.24         27.13      1118.59 o                         
 -13  13  16       9736.63       8670.78      1128.16 o                         
 -11  13  16      27590.27      29291.20      1305.73 o                         
  -9  13  16      52537.76      58053.92      1951.66 o                         
  -7  13  16         15.36       1390.84       839.02 o                         
  -5  13  16       1878.38       1338.17      1073.06 o                         
  -3  13  16      88227.44      95712.02      5389.30 o                         
 -12  14  16      45568.46      47600.96      2176.10 o                         
 -10  14  16       1573.12         54.67      1253.11 o                         
  -8  14  16      48459.29      51580.48      1869.98 o                         
  -6  14  16      16072.12      19238.10      1315.12 o                         
 -20   0  17      26178.21      24623.98      2098.45 o                         
 -18   0  17      57549.97      60031.75      2466.82 o                         
 -16   0  17      19484.84      19549.90      1406.36 o                         
 -14   0  17       9600.50      11479.28      1216.75 o                         
 -12   0  17      73154.59      72260.65      2348.48 o                         
 -10   0  17      13203.91      12896.64       993.76 o                         
  -8   0  17      95388.27      97586.90      3091.50 o                         
  -6   0  17      26723.61      21494.67      1705.21 o                         
  -4   0  17      52676.68      53641.72      2434.59 o                         
  -2   0  17      34860.75      29765.09      3420.32 o                         
   0   0  17      35866.42      42785.23      2891.36 o                         
   2   0  17      58769.01      61099.67      4703.20 o                         
 -21   1  17      49657.84      53072.77      2250.39 o                         
 -19   1  17       5602.91       4533.83      1012.97 o                         
 -17   1  17       8209.13       8728.93       934.53 o                         
 -15   1  17      12687.87      12211.19       931.97 o                         
 -13   1  17      75151.63      76697.68      2010.34 o                         
 -11   1  17        221.01         96.02       583.13 o                         
  -9   1  17       5971.38       5979.79       654.32 o                         
  -7   1  17     100499.70      98898.20      1851.80 o                         
  -5   1  17       7817.95       6657.03       813.66 o                         
  -3   1  17       1100.09        488.21       854.78 o                         
  -1   1  17       6487.07       5224.20       909.83 o                         
   1   1  17     108651.27     120880.90      3375.70 o                         
 -20   2  17       5901.24       4961.12      1091.37 o                         
 -18   2  17       1552.17       2956.10       862.49 o                         
 -16   2  17         83.32       -563.97       764.47 o                         
 -14   2  17       8421.04       8288.39       896.84 o                         
 -12   2  17      15066.60      14822.77       691.02 o                         
 -10   2  17       5618.95       6811.01       644.58 o                         
  -8   2  17      29315.74      26660.77      1252.31 o                         
  -6   2  17       8128.69       6375.91       702.25 o                         
  -4   2  17        947.96        306.41       757.36 o                         
  -2   2  17         90.42        863.07       772.14 o                         
   0   2  17      11494.87      13722.79      1126.89 o                         
 -21   3  17         44.04      -1329.66      1329.66 o                         
 -19   3  17       8066.24       9078.62      1124.04 o                         
 -17   3  17         11.83        -46.09       819.00 o                         
 -15   3  17      16294.44      15834.60      1004.49 o                         
 -13   3  17        208.45        484.83       413.44 o                         
 -11   3  17      27679.28      25486.54      1063.78 o                         
  -9   3  17      46670.30      48123.86      1396.76 o                         
  -7   3  17       2418.39       2437.10       666.55 o                         
  -5   3  17      29337.23      29907.93      1380.00 o                         
  -3   3  17       2168.06       1553.35       777.25 o                         
  -1   3  17      18311.04      19905.21      1416.33 o                         
   1   3  17        265.36       3019.71      1077.13 o                         
 -20   4  17       1012.49       3017.73      1022.08 o                         
 -18   4  17      42264.14      48374.75      1953.85 o                         
 -16   4  17      35399.66      36102.00      1454.71 o                         
 -14   4  17       7576.07       6815.87       915.81 o                         
 -12   4  17       1162.72       -132.96       780.47 o                         
 -10   4  17     155123.83     154426.77      2626.67 o                         
  -8   4  17        422.94       1904.48       644.54 o                         
  -6   4  17       1838.33       1345.55       637.88 o                         
  -4   4  17      56758.10      55039.95      1882.85 o                         
  -2   4  17      60670.70      64077.18      1951.96 o                         
   0   4  17        980.00       1436.60      1165.38 o                         
 -19   5  17      26204.68      31788.79      1810.44 o                         
 -17   5  17       1509.73        896.53      1037.54 o                         
 -15   5  17      69237.23      68136.20      1963.49 o                         
 -13   5  17       3370.75       3332.69       709.04 o                         
 -11   5  17      48913.89      48741.91      1391.80 o                         
  -9   5  17      85166.52      81074.55      1857.58 o                         
  -7   5  17      24942.34      23164.26      1070.73 o                         
  -5   5  17      80877.65      79574.16      2180.67 o                         
  -3   5  17       1311.55        832.40       958.59 o                         
  -1   5  17      48581.93      51587.05      1954.52 o                         
   1   5  17      12765.07      15457.29      1392.11 o                         
 -20   6  17         81.38       4022.76      2778.05 o                         
 -18   6  17      14767.19      14324.54      1087.96 o                         
 -16   6  17      16946.71      19309.09      1254.20 o                         
 -14   6  17      13461.85      13798.16       778.95 o                         
 -12   6  17        763.87       -116.76       797.01 o                         
 -10   6  17      84504.21      82678.91      1796.67 o                         
  -8   6  17        688.63       1030.59       681.91 o                         
  -6   6  17       3423.10       2883.42       656.70 o                         
  -4   6  17      33117.12      28708.53      1363.70 o                         
  -2   6  17      32150.15      36039.15      1965.10 o                         
   0   6  17        762.00       2205.70      1059.23 o                         
 -19   7  17        245.64       1235.15      1389.36 o                         
 -17   7  17       1153.58       2350.59       855.10 o                         
 -15   7  17       3359.28       4539.39       803.22 o                         
 -13   7  17      18705.81      17227.16       851.69 o                         
 -11   7  17       8148.39       8504.25       765.28 o                         
  -9   7  17      18105.72      15093.29       976.14 o                         
  -7   7  17       9111.03       8520.47      1043.95 o                         
  -5   7  17       5255.99       3683.09       876.15 o                         
  -3   7  17        460.04       2629.61       938.14 o                         
  -1   7  17        421.93        819.95       977.34 o                         
 -18   8  17      13709.70      14318.76      1626.87 o                         
 -16   8  17       4988.92       3828.85      1090.47 o                         
 -14   8  17      16720.61      15127.51       877.48 o                         
 -12   8  17      44149.22      44448.06      1354.73 o                         
 -10   8  17       2177.16       1567.16       645.91 o                         
  -8   8  17      46198.21      46478.50      1404.43 o                         
  -6   8  17      13582.86      11910.38      1005.05 o                         
  -4   8  17      17595.67      20130.50      1432.31 o                         
  -2   8  17      14621.67      14968.39      1181.94 o                         
 -17   9  17       6381.37       5617.55      1425.23 o                         
 -15   9  17      14953.03      14465.61      1401.55 o                         
 -13   9  17     106927.06     104125.41      2301.47 o                         
 -11   9  17        433.79        187.01       674.93 o                         
  -9   9  17       2249.62       2124.70       665.48 o                         
  -7   9  17     102792.14     101136.94      2070.75 o                         
  -5   9  17      11422.19      11944.30      1057.16 o                         
  -3   9  17        251.22        321.44       978.35 o                         
  -1   9  17      13974.17      15929.14      1723.28 o                         
 -16  10  17       9204.43      10279.83      1254.98 o                         
 -14  10  17      11474.69      12318.99      1225.31 o                         
 -12  10  17      62661.27      65400.97      1923.35 o                         
 -10  10  17       1577.37       1495.45       991.47 o                         
  -8  10  17      65577.48      68292.29      1968.02 o                         
  -6  10  17      14741.37      14255.82      1167.94 o                         
  -4  10  17      26805.57      27443.25      1536.54 o                         
  -2  10  17      21549.32      20996.27      1642.70 o                         
 -15  11  17        223.19       1043.83       978.21 o                         
 -13  11  17      33437.02      33344.04      1777.38 o                         
 -11  11  17       9113.70       8252.72      1169.17 o                         
  -9  11  17      13700.60      15897.35      1087.63 o                         
  -7  11  17      27273.15      26373.16      1296.20 o                         
  -5  11  17        386.75       1809.18      1026.86 o                         
  -3  11  17        673.15        804.53      1205.22 o                         
 -14  12  17       3768.07        221.91      1439.03 o                         
 -12  12  17       2544.14       2228.85       895.64 o                         
 -10  12  17      35382.59      38989.38      1864.65 o                         
  -8  12  17       2666.51       4579.13       909.92 o                         
  -6  12  17       1480.60       1279.49      1420.00 o                         
 -11  13  17      22145.19      23400.55      1360.73 o                         
  -9  13  17      40100.67      39855.93      1867.31 o                         
  -7  13  17      19714.17      19183.16      1203.14 o                         
 -20   0  18      53248.45      58922.30      3390.60 o                         
 -18   0  18      24673.89      26554.79      2029.04 o                         
 -16   0  18       1834.94        604.87      1281.41 o                         
 -14   0  18     122841.89     128614.93      4028.06 o                         
 -12   0  18       4529.28       5187.87       866.41 o                         
 -10   0  18       5432.74       6474.70      1023.78 o                         
  -8   0  18      44478.29      44210.58      2405.17 o                         
  -6   0  18      96875.41     100582.02      2995.60 o                         
  -4   0  18      27022.89      24341.89      1609.95 o                         
  -2   0  18       2415.93       3524.12      2512.89 o                         
   0   0  18      95802.95     108954.00      6044.40 o                         
 -19   1  18      75540.20      81826.33      2517.64 o                         
 -17   1  18        373.95        929.34       884.28 o                         
 -15   1  18      29834.54      27822.74      1388.09 o                         
 -13   1  18      42581.36      39835.57      1074.96 o                         
 -11   1  18      27428.39      28962.91      1026.75 o                         
  -9   1  18       8644.73       8489.84       868.07 o                         
  -7   1  18       1027.19       -202.07       642.44 o                         
  -5   1  18     115295.11     115170.70      2340.19 o                         
  -3   1  18       2022.33       2417.40       961.40 o                         
  -1   1  18      28195.44      26304.95      1726.77 o                         
 -20   2  18      20469.99      21977.79      1459.22 o                         
 -18   2  18      14241.75      15439.46      1346.34 o                         
 -16   2  18       5055.31       2753.89       887.70 o                         
 -14   2  18      22417.90      21933.96      1709.57 o                         
 -12   2  18        472.78        867.85       673.91 o                         
 -10   2  18       2085.89       1987.46       692.13 o                         
  -8   2  18        947.80       1477.06       710.05 o                         
  -6   2  18      22562.43      24846.66      1326.29 o                         
  -4   2  18      25784.02      25017.65      1446.11 o                         
  -2   2  18       2646.60       2212.37      1242.31 o                         
   0   2  18      21024.58      21353.22      2046.85 o                         
 -19   3  18        339.87       1636.26      1032.06 o                         
 -17   3  18      39574.49      40722.62      1753.47 o                         
 -15   3  18       8144.87       8395.52       955.50 o                         
 -13   3  18        573.61       1156.60       534.55 o                         
 -11   3  18      20313.97      20725.03       991.62 o                         
  -9   3  18      23619.68      23171.63      1175.57 o                         
  -7   3  18      14605.80      14230.06       891.96 o                         
  -5   3  18       1077.75       1268.68       831.68 o                         
  -3   3  18      52336.15      59487.63      2079.65 o                         
  -1   3  18       2448.09       2701.60      1004.89 o                         
 -20   4  18       1036.13       1866.60      1219.17 o                         
 -18   4  18       7908.73      10126.08      1099.26 o                         
 -16   4  18      70570.43      70883.06      2149.96 o                         
 -14   4  18      10569.75      10603.56      1025.27 o                         
 -12   4  18      25092.81      24690.28      1004.02 o                         
 -10   4  18       6651.27       7130.94       914.70 o                         
  -8   4  18     118557.12     116014.06      2239.52 o                         
  -6   4  18       7083.15       7900.83       763.34 o                         
  -4   4  18      27829.48      31723.84      1683.55 o                         
  -2   4  18      58345.18      64774.08      2304.24 o                         
 -19   5  18       4613.74       7488.39      1305.43 o                         
 -17   5  18      74243.23      83078.52      2877.79 o                         
 -15   5  18       4415.65       3795.62      1078.28 o                         
 -13   5  18       4175.83       3798.75       747.78 o                         
 -11   5  18      86014.02      84551.92      2370.12 o                         
  -9   5  18      52028.29      57187.96      2141.19 o                         
  -7   5  18      17421.15      16433.66       947.21 o                         
  -5   5  18       4696.26       3059.32       969.13 o                         
  -3   5  18     105198.16     110877.53      2785.84 o                         
  -1   5  18       1783.41       1147.07      1464.88 o                         
 -18   6  18       6392.98       7628.33      1196.08 o                         
 -16   6  18      47238.02      47010.75      2101.17 o                         
 -14   6  18       2250.84       1206.22       712.66 o                         
 -12   6  18      12732.95      13188.86       868.55 o                         
 -10   6  18       6488.44       5586.98       857.77 o                         
  -8   6  18      60699.52      59078.76      1754.18 o                         
  -6   6  18         54.81       -195.22       885.45 o                         
  -4   6  18      27017.36      30696.24      2063.72 o                         
  -2   6  18      37558.83      38456.88      1962.76 o                         
 -17   7  18       7704.44       6507.80      1285.21 o                         
 -15   7  18      10497.49      11089.85      1095.26 o                         
 -13   7  18       2065.19       3251.70       826.64 o                         
 -11   7  18        238.91       -788.36       833.51 o                         
  -9   7  18       2304.09        933.80       713.40 o                         
  -7   7  18       9697.45       9658.53       871.11 o                         
  -5   7  18      24268.27      25195.54      1402.29 o                         
  -3   7  18      13359.95      15325.08      1457.70 o                         
 -18   8  18      12830.92      17174.41      4144.37 o                         
 -16   8  18       1201.01        399.92      1334.17 o                         
 -14   8  18      41453.26      38995.01      2240.44 o                         
 -12   8  18       3371.28       5332.31       910.50 o                         
 -10   8  18       6982.66       6605.52       842.10 o                         
  -8   8  18       6541.61       5455.79       897.11 o                         
  -6   8  18      57609.80      59650.36      2147.57 o                         
  -4   8  18      18811.53      18294.80      1282.30 o                         
 -17   9  18       3852.66       2788.00      2008.47 o
[truncated: 11,989 more chars]
